# Supplementary material for: Analysis of the quadruple lsu mutant reveals molecular determinants of the role of LSU proteins in sulfur assimilation in Arabidopsis
Source: Plant J. 2024 Nov 29;120(6):2919–36. doi: 10.1111/tpj.17155 (PMC11658185; doi:10.1111/tpj.17155)
Supplement: Supplementary file 2 — Table S1. The list of differentially expressed genes (DEGs) between genotypes and between conditions. [file TPJ-120-2919-s002.xlsx]

## Sheet: Title- Suppl. Table 1
Suppl. Table 1. The list of differentially expressed genes (DEGs) between genotypes and between conditions.

## Sheet: WT dS vs nS S
WT[dS]/WT[nS]	baseMean	log2FoldChange	lfcSE	stat	pvalue	padj	gene_id
Shoots	309.699	0.720297	0.103289	6.97363	3.08866e-12	1.81303e-10	AT1G01470
	6.4098	3.38375	0.947489	3.57128	0.000355235	0.00386202	AT1G01560
	284.538	-0.670323	0.132801	-5.04756	4.47499e-07	1.05445e-05	AT1G01620
	8.81049	3.04262	0.841994	3.61358	0.000301996	0.00336244	AT1G01680
	68.6605	0.667136	0.17273	3.8623	0.000112324	0.00144534	AT1G01720
	48.2041	0.876794	0.193776	4.52479	6.04554e-06	0.000108104	AT1G01730
	76.7836	-0.873445	0.179376	-4.86935	1.11965e-06	2.43132e-05	AT1G02280
	20.3169	1.20461	0.365762	3.29343	0.000989738	0.00929425	AT1G02390
	14.5993	3.6257	1.10936	3.26829	0.001082	0.0100302	AT1G02450
	39.2281	1.10469	0.404407	2.73162	0.00630243	0.0432458	AT1G02660
	75.7242	-0.832969	0.181414	-4.59154	4.39978e-06	8.10301e-05	AT1G02820
	17.3463	2.50302	0.442688	5.65414	1.56629e-08	4.70511e-07	AT1G02850
	62.3832	-0.656222	0.166278	-3.94654	7.929e-05	0.00106052	AT1G02910
	242.483	1.50582	0.307282	4.90044	9.56223e-07	2.10548e-05	AT1G02930
	15.7324	1.02144	0.359979	2.8375	0.00454678	0.0334801	AT1G03210
	31.8672	1.56786	0.273744	5.72746	1.01944e-08	3.18281e-07	AT1G03290
	24.2409	0.931572	0.273353	3.40794	0.000654545	0.00656204	AT1G03370
	56.1281	0.66238	0.203634	3.25279	0.00114277	0.010529	AT1G03400
	58.5036	0.606284	0.177186	3.42174	0.000622229	0.00627213	AT1G03430
	608.515	-1.23952	0.0976189	-12.6976	6.1008e-37	2.20318e-34	AT1G03600
	52.4592	0.803493	0.224881	3.57298	0.000352948	0.00384108	AT1G03740
	82.108	-1.49762	0.261899	-5.71831	1.07591e-08	3.34076e-07	AT1G03870
	25.3012	2.31347	0.322916	7.16431	7.81787e-13	4.99502e-11	AT1G03940
	102.123	-0.861698	0.157117	-5.48444	4.14782e-08	1.16588e-06	AT1G04040
	204.494	0.687734	0.209537	3.28215	0.00103017	0.009625	AT1G04770
	38.4687	0.625108	0.209286	2.98686	0.0028186	0.0223415	AT1G05060
	36.3161	0.985407	0.281957	3.49489	0.000474262	0.00494816	AT1G05300
	27.9869	1.24228	0.263786	4.70942	2.48421e-06	4.94816e-05	AT1G05570
	8.06096	-1.5374	0.449278	-3.42193	0.000621774	0.00627135	AT1G06080
	87.2804	-0.726031	0.159747	-4.54488	5.49668e-06	9.90357e-05	AT1G06360
	162.265	0.677882	0.135427	5.00553	5.57098e-07	1.29615e-05	AT1G06640
	94.6814	-0.614558	0.14431	-4.25859	2.05717e-05	0.000324845	AT1G06950
	18.7108	1.57238	0.383646	4.0985	4.15831e-05	0.000601724	AT1G07000
	453.285	-0.701593	0.0870674	-8.05805	7.7521e-16	6.77779e-14	AT1G07320
	12.0377	-4.09792	0.629684	-6.5079	7.62094e-11	3.44019e-09	AT1G07367
	8.72084	-1.38681	0.49056	-2.82699	0.0046988	0.0342804	AT1G07490
	4.94388	2.00886	0.636247	3.15736	0.00159206	0.0139785	AT1G07620
	28.7916	0.790614	0.263266	3.0031	0.00267248	0.0214159	AT1G07630
	115.91	1.13628	0.194789	5.83341	5.43057e-09	1.75853e-07	AT1G08450
	149.4	1.60475	0.185402	8.65554	4.90586e-18	5.43308e-16	AT1G08920
	8.27548	2.67106	0.74632	3.57897	0.000344954	0.00376256	AT1G09080
	181.913	-0.609747	0.0975404	-6.25123	4.07235e-10	1.58431e-08	AT1G09200
	151.733	-0.608589	0.113446	-5.36456	8.11456e-08	2.17068e-06	AT1G09210
	18.9388	-0.877599	0.290323	-3.02284	0.00250416	0.0203917	AT1G09580
	393.783	-0.593248	0.0803802	-7.38052	1.57676e-13	1.11937e-11	AT1G09690
	25.1194	0.794511	0.283688	2.80065	0.00510004	0.0366444	AT1G09740
	11.0577	1.49113	0.558203	2.6713	0.00755582	0.0495737	AT1G09932
	85.303	0.960342	0.204313	4.70036	2.59708e-06	5.15444e-05	AT1G09970
	20.4344	-1.15993	0.355784	-3.26021	0.00111331	0.0103032	AT1G10020
	51.866	0.662563	0.197169	3.36038	0.000778361	0.0076194	AT1G10090
	6.19614	2.4581	0.82897	2.96524	0.00302445	0.0236992	AT1G10340
	38.0902	-0.982186	0.235979	-4.16218	3.15229e-05	0.000470492	AT1G10510
	60.1974	-0.705296	0.179906	-3.92035	8.84192e-05	0.00116758	AT1G10522
	37.8759	-0.792182	0.215904	-3.66914	0.000243372	0.00279979	AT1G10640
	45.185	-1.30194	0.202367	-6.43353	1.24676e-10	5.39352e-09	AT1G10682
	556.069	0.773417	0.0788685	9.80641	1.05665e-22	1.64047e-20	AT1G10760
	742.108	-0.713783	0.0668723	-10.6738	1.34968e-26	2.98945e-24	AT1G10960
	19.1616	3.02268	0.503551	6.00273	1.94021e-09	6.71475e-08	AT1G11210
	38.9228	1.67399	0.233607	7.16585	7.73058e-13	4.95832e-11	AT1G11330
	77.3949	-0.671238	0.155604	-4.31376	1.60504e-05	0.000261144	AT1G11850
	122.419	3.61949	0.245264	14.7575	2.75241e-49	1.57666e-46	AT1G12030
	14.4782	-1.55369	0.354017	-4.38874	1.14007e-05	0.000190724	AT1G12080
	5086.34	-0.735625	0.0787894	-9.3366	9.9477e-21	1.34351e-18	AT1G12090
	40.8306	1.12813	0.219462	5.1404	2.74147e-07	6.68742e-06	AT1G12200
	12.0392	1.22283	0.388029	3.1514	0.00162488	0.0142023	AT1G12480
	3308.59	-0.654025	0.0713542	-9.1659	4.91374e-20	6.32768e-18	AT1G12900
	33.3292	1.22799	0.29667	4.13926	3.48433e-05	0.000514962	AT1G13210
	60.2632	0.64293	0.173776	3.69976	0.000215799	0.00252277	AT1G13390
	1690.95	-1.24494	0.0553747	-22.4821	6.20721e-112	9.37402e-109	AT1G13440
	22.3935	2.62529	0.718439	3.65416	0.000258024	0.00293381	AT1G13470
	131.908	-0.756986	0.152595	-4.96074	7.02234e-07	1.60021e-05	AT1G13650
	38.1504	-0.754787	0.204257	-3.69527	0.00021965	0.00255341	AT1G13730
	13.6346	1.09048	0.367873	2.9643	0.00303377	0.0237274	AT1G13750
	68.489	0.969332	0.171951	5.63726	1.72782e-08	5.14382e-07	AT1G13990
	440.592	1.04914	0.168224	6.23658	4.47246e-10	1.72382e-08	AT1G14250
	78.8611	-0.606532	0.13897	-4.36447	1.27434e-05	0.00021043	AT1G14270
	21.3394	1.11289	0.352989	3.15277	0.00161727	0.0141475	AT1G14370
	10.7697	-1.40201	0.376115	-3.7276	0.000193308	0.00228395	AT1G14430
	20.9974	1.04774	0.312353	3.35435	0.000795514	0.00773717	AT1G14520
	49.4713	-0.918971	0.185874	-4.94404	7.65189e-07	1.72007e-05	AT1G14700
	71.85	-1.08586	0.166486	-6.52222	6.92751e-11	3.13569e-09	AT1G14810
	40.4992	4.18304	1.19516	3.49998	0.000465293	0.00488374	AT1G14880
	90.9264	0.723801	0.22232	3.25567	0.00113126	0.0104402	AT1G15130
	35.6192	-1.26646	0.205075	-6.17558	6.59192e-10	2.46633e-08	AT1G15390
	8.35838	-1.42971	0.499371	-2.86302	0.00419625	0.0312873	AT1G15550
	11.2793	1.75616	0.543047	3.2339	0.00122114	0.0111093	AT1G15790
	14.4464	1.43299	0.419624	3.41492	0.000638	0.00641165	AT1G16110
	23.3798	-1.13032	0.301201	-3.75271	0.000174935	0.00209368	AT1G16390
	13.1067	-1.65753	0.350536	-4.72856	2.26113e-06	4.53099e-05	AT1G16400
	104.551	-4.48774	0.226659	-19.7995	3.00712e-87	2.93848e-84	AT1G16410
	8.38985	2.08418	0.549717	3.79137	0.000149821	0.00183677	AT1G16850
	76.4717	-0.606347	0.154643	-3.92096	8.81967e-05	0.00116557	AT1G17050
	20.2771	2.43891	0.536281	4.54782	5.42046e-06	9.80879e-05	AT1G17380
	10.3864	1.40288	0.42838	3.27486	0.00105715	0.00983159	AT1G17430
	40.7935	-0.765597	0.217038	-3.52748	0.000419542	0.0044747	AT1G17650
	84.979	1.41033	0.167421	8.42384	3.6435e-17	3.64613e-15	AT1G17745
	42.6364	-2.26592	0.218953	-10.3489	4.23215e-25	8.36958e-23	AT1G18590
	50.2042	-0.612008	0.205344	-2.98041	0.00287863	0.022728	AT1G18800
	87.6795	2.3345	0.191391	12.1975	3.20376e-34	1.06442e-31	AT1G18870
	133.221	1.88966	0.457895	4.12685	3.6777e-05	0.000541262	AT1G19180
	19.7354	1.13187	0.31561	3.58629	0.000335421	0.00367305	AT1G19270
	34.7568	0.72397	0.252181	2.87083	0.00409392	0.0307035	AT1G19300
	1050.15	0.703588	0.109652	6.41657	1.39378e-10	5.98279e-09	AT1G19570
	47.3609	-0.593273	0.183554	-3.23214	0.00122866	0.0111655	AT1G19600
	25.5834	2.57389	0.389018	6.61638	3.68092e-11	1.79318e-09	AT1G19630
	279.579	0.865706	0.145766	5.939	2.86767e-09	9.76184e-08	AT1G19670
	54.0478	-2.07184	0.183036	-11.3193	1.05295e-29	2.86748e-27	AT1G19920
	496.831	2.09224	0.309268	6.76515	1.33173e-11	6.95684e-10	AT1G19960
	65.511	-0.917125	0.195461	-4.6921	2.70417e-06	5.32285e-05	AT1G20190
	8657.91	-0.609822	0.0510077	-11.9555	6.07867e-33	1.90526e-30	AT1G20340
	535.913	1.13365	0.135168	8.38693	4.98989e-17	4.876e-15	AT1G20450
	27.8456	-0.769191	0.246787	-3.11682	0.00182813	0.0156945	AT1G20470
	177.395	1.29119	0.20923	6.17118	6.7782e-10	2.53032e-08	AT1G20510
	4565.56	1.1919	0.0910213	13.0947	3.52985e-39	1.36367e-36	AT1G20620
	65.3451	0.995489	0.195845	5.08305	3.71428e-07	8.90355e-06	AT1G20630
	107.018	2.67447	0.260412	10.2702	9.6048e-25	1.87712e-22	AT1G21250
	101.266	0.870529	0.15855	5.49056	4.0067e-08	1.13389e-06	AT1G21270
	467.497	2.52118	0.254235	9.91673	3.52106e-23	5.7345e-21	AT1G21310
	43.7618	0.915275	0.212138	4.31452	1.59953e-05	0.000260504	AT1G21400
	88.3545	-1.42111	0.139734	-10.1701	2.69591e-24	4.81554e-22	AT1G21440
	12.1972	1.45554	0.497583	2.92521	0.00344224	0.0265225	AT1G21520
	53.4918	0.660212	0.188844	3.49608	0.000472152	0.00494071	AT1G21670
	188.143	0.622082	0.14459	4.3024	1.68957e-05	0.000273027	AT1G21750
	79.0986	0.677373	0.158346	4.2778	1.88748e-05	0.000301488	AT1G22070
	43.2685	0.789662	0.212619	3.71398	0.000204029	0.00239528	AT1G22280
	25.2399	-0.993329	0.300916	-3.30102	0.000963355	0.00907729	AT1G22330
	28.2009	-1.30664	0.29969	-4.35998	1.30075e-05	0.000214365	AT1G23020
	26.665	-0.808502	0.284485	-2.84199	0.00448328	0.0330712	AT1G23030
	1732.59	0.724533	0.0754161	9.60714	7.45887e-22	1.07745e-19	AT1G23130
	35.0744	-1.72311	0.253949	-6.78524	1.15894e-11	6.11185e-10	AT1G23205
	235.965	-1.03832	0.344001	-3.01836	0.00254143	0.0205642	AT1G23390
	31.0888	-0.943671	0.278828	-3.38442	0.000713292	0.00707838	AT1G23480
	157.809	3.59439	0.222611	16.1465	1.2012e-58	8.6758e-56	AT1G23730
	12.2638	1.2365	0.419696	2.94619	0.00321719	0.0249855	AT1G24070
	85.7774	-0.842358	0.147963	-5.69302	1.24811e-08	3.81835e-07	AT1G24100
	9.60215	2.10558	0.705959	2.98258	0.00285834	0.0225893	AT1G24140
	23.7907	1.15819	0.406816	2.84697	0.00441381	0.0326748	AT1G24145
	97.087	1.30184	0.191518	6.79751	1.06445e-11	5.66752e-10	AT1G24147
	12.5635	1.05906	0.386909	2.73724	0.0061957	0.0427777	AT1G24400
	43.6988	-0.766265	0.195602	-3.91747	8.94832e-05	0.00117976	AT1G24610
	32.8299	-0.793848	0.247366	-3.2092	0.00133103	0.0120104	AT1G25230
	31.1895	-0.947463	0.223785	-4.23382	2.29757e-05	0.000358986	AT1G26210
	38.0213	0.642665	0.227513	2.82474	0.00473189	0.0344915	AT1G26580
	47.1241	-0.609197	0.202577	-3.00723	0.00263638	0.0212085	AT1G26770
	8.61946	1.50259	0.48561	3.09424	0.00197319	0.0166727	AT1G26960
	101.407	0.668967	0.140711	4.75418	1.99252e-06	4.06132e-05	AT1G27030
	43.3004	0.666079	0.217106	3.06799	0.00215501	0.0180257	AT1G27630
	91.2045	0.638624	0.228211	2.79839	0.00513577	0.0368387	AT1G27770
	17.9117	1.33167	0.329983	4.03556	5.44719e-05	0.000768155	AT1G28050
	99.7723	1.13148	0.158084	7.1575	8.21616e-13	5.22938e-11	AT1G28230
	12.5641	1.10053	0.402106	2.73691	0.00620195	0.0427852	AT1G28260
	25.4985	2.01126	0.500876	4.01548	5.93258e-05	0.000830261	AT1G28370
	31.5063	-0.753891	0.272553	-2.76603	0.00567427	0.0400429	AT1G28395
	11.8206	3.56206	0.897656	3.96818	7.24229e-05	0.000982113	AT1G28480
	5.32774	-1.46564	0.526425	-2.78414	0.00536699	0.038199	AT1G28560
	27.6879	0.90619	0.257492	3.5193	0.000432687	0.00459578	AT1G28570
	494.458	-0.83349	0.0762883	-10.9255	8.70411e-28	2.0708e-25	AT1G29070
	14.163	-0.907015	0.327361	-2.77069	0.00559377	0.0395588	AT1G29320
	248.981	0.731704	0.0963495	7.59427	3.09531e-14	2.38052e-12	AT1G29390
	215.361	1.54238	0.121054	12.7413	3.48711e-37	1.28729e-34	AT1G29395
	81.1866	0.739085	0.172616	4.28167	1.85494e-05	0.000297435	AT1G29400
	47.3522	-0.68312	0.211642	-3.22772	0.00124782	0.0113025	AT1G29430
	39.5452	-0.63076	0.223065	-2.82769	0.00468854	0.0342356	AT1G29450
	60.61	-0.969017	0.183192	-5.28962	1.22573e-07	3.2218e-06	AT1G29500
	60.8276	-1.00653	0.180328	-5.58164	2.38258e-08	6.95597e-07	AT1G29510
	39.1385	0.936629	0.217373	4.30886	1.64098e-05	0.000265979	AT1G30500
	5.79767	1.82511	0.596383	3.06029	0.00221121	0.0184216	AT1G30900
	65.0538	-0.61325	0.151497	-4.04795	5.16692e-05	0.000733614	AT1G31230
	65.0886	0.710217	0.223842	3.17284	0.00150954	0.0133243	AT1G31540
	64.1221	1.18879	0.182217	6.52401	6.84524e-11	3.12399e-09	AT1G31550
	6895.51	0.932357	0.124651	7.47975	7.44615e-14	5.52212e-12	AT1G31580
	11.3855	-1.24968	0.348356	-3.58737	0.000334028	0.00366262	AT1G31690
	154.441	1.3601	0.23835	5.70632	1.15445e-08	3.56464e-07	AT1G32640
	8.25765	-1.262	0.457819	-2.75656	0.00584131	0.0409927	AT1G32780
	257.387	0.728226	0.144112	5.05319	4.34482e-07	1.02815e-05	AT1G32900
	416.89	-0.610268	0.092452	-6.60091	4.08632e-11	1.96191e-09	AT1G32990
	159.882	-0.807594	0.123799	-6.52345	6.87064e-11	3.12699e-09	AT1G33810
	29.76	3.68233	0.926695	3.97361	7.07909e-05	0.000962339	AT1G33960
	95.7837	0.693616	0.154725	4.48289	7.36403e-06	0.000129451	AT1G33970
	20.663	-0.749284	0.273337	-2.74125	0.00612066	0.0424359	AT1G34020
	10.8674	1.66182	0.414043	4.01364	5.9789e-05	0.000834634	AT1G34060
	4.38901	3.229	0.958616	3.3684	0.00075606	0.00744978	AT1G34420
	103.691	-0.712368	0.140696	-5.06316	4.12358e-07	9.79984e-06	AT1G34430
	12.347	2.4529	0.614518	3.99159	6.5633e-05	0.00090107	AT1G35230
	632.807	-0.672204	0.0930863	-7.2213	5.14936e-13	3.38108e-11	AT1G35680
	40.0707	2.46715	0.391411	6.30321	2.91545e-10	1.17552e-08	AT1G35710
	725.759	0.653848	0.0897983	7.2813	3.3063e-13	2.22365e-11	AT1G35720
	370.042	2.60832	0.171662	15.1945	3.84498e-52	2.36566e-49	AT1G36370
	72.2569	0.854097	0.173636	4.91889	8.70372e-07	1.93815e-05	AT1G36380
	6.45111	-2.33557	0.739374	-3.15885	0.00158394	0.0139219	AT1G36622
	16.5882	2.70001	0.532206	5.07325	3.91069e-07	9.32057e-06	AT1G43910
	12.9112	1.32104	0.44602	2.96185	0.00305797	0.0238942	AT1G44350
	29.7623	-1.41318	0.277924	-5.08478	3.68054e-07	8.83542e-06	AT1G44800
	109.324	1.0998	0.21527	5.10892	3.24002e-07	7.8574e-06	AT1G45145
	64.5963	-3.43421	0.322126	-10.6611	1.54792e-26	3.38344e-24	AT1G47395
	53.6019	-3.71611	0.539167	-6.89232	5.48887e-12	3.04954e-10	AT1G47400
	66.0159	0.638928	0.178369	3.58205	0.000340905	0.00372573	AT1G47710
	29.4091	0.653613	0.242518	2.69511	0.00703656	0.047001	AT1G47960
	35.0293	0.807132	0.22258	3.62625	0.000287564	0.00321468	AT1G48210
	54.9398	0.62383	0.229273	2.72091	0.00651021	0.044292	AT1G48330
	538.386	-0.665628	0.0877341	-7.58688	3.277e-14	2.50864e-12	AT1G48350
	90.079	-0.651717	0.163076	-3.9964	6.43128e-05	0.000885875	AT1G48630
	17.6894	-0.814514	0.302929	-2.68879	0.00717116	0.0476128	AT1G48750
	23.1658	0.809974	0.302083	2.6813	0.00733371	0.0485176	AT1G49050
	70.0533	0.989325	0.166497	5.94199	2.81579e-09	9.60489e-08	AT1G49720
	30.6877	-0.752351	0.225759	-3.33253	0.000860589	0.00824934	AT1G50575
	94.3241	0.72215	0.190686	3.78713	0.0001524	0.00185812	AT1G50740
	321.849	-0.606508	0.0952697	-6.36622	1.93744e-10	8.06637e-09	AT1G50900
	68.7341	1.44785	0.182844	7.91847	2.40444e-15	2.08034e-13	AT1G51090
	54.1407	0.637497	0.196654	3.24173	0.00118807	0.01088	AT1G51140
	23.6826	0.994555	0.313393	3.1735	0.0015061	0.0133082	AT1G51660
	117.74	0.883928	0.200616	4.40606	1.05266e-05	0.000178254	AT1G52000
	17.2367	1.40343	0.357196	3.92903	8.52888e-05	0.00113255	AT1G52030
	35.4059	1.77885	0.377664	4.71015	2.47529e-06	4.93631e-05	AT1G52040
	37.6687	-0.649654	0.219879	-2.9546	0.00313071	0.0243708	AT1G52100
	77.3522	-0.661797	0.172669	-3.83275	0.000126718	0.0016008	AT1G52190
	10.5818	-1.43642	0.404889	-3.54769	0.000388624	0.00418394	AT1G52245
	527.995	-0.60078	0.0810574	-7.41179	1.24605e-13	8.99972e-12	AT1G52300
	126.816	-0.589551	0.156824	-3.75933	0.000170371	0.00205236	AT1G52342
	41.0229	0.867218	0.245879	3.52702	0.000420272	0.00447823	AT1G52780
	16.0621	1.28051	0.342501	3.73871	0.000184967	0.00219634	AT1G53110
	273.596	-0.588711	0.114496	-5.14178	2.72152e-07	6.64851e-06	AT1G53240
	115.117	0.707015	0.135574	5.21499	1.83824e-07	4.6198e-06	AT1G53580
	127.242	0.846742	0.134016	6.31819	2.6464e-10	1.07487e-08	AT1G53910
	6.57046	2.63302	0.70264	3.74732	0.000178736	0.00213066	AT1G54000
	215.874	-0.592099	0.126616	-4.67632	2.92064e-06	5.69941e-05	AT1G54010
	34.9074	-0.639729	0.213637	-2.99447	0.00274926	0.0219044	AT1G54040
	12.4958	1.25445	0.415975	3.01569	0.00256393	0.0206959	AT1G54217
	24.4265	0.77658	0.266197	2.91731	0.00353061	0.0270903	AT1G54570
	91.4899	1.38864	0.161499	8.5984	8.0832e-18	8.83409e-16	AT1G54575
	80.3861	0.66333	0.154952	4.28088	1.86152e-05	0.000298202	AT1G55000
	400.049	0.740293	0.197857	3.74155	0.000182892	0.0021748	AT1G55450
	496.234	-0.872239	0.0930685	-9.37201	7.11616e-21	9.68964e-19	AT1G55480
	564.72	-0.992259	0.0923185	-10.7482	6.04203e-27	1.35635e-24	AT1G55490
	52.6264	0.669837	0.201858	3.31836	0.000905469	0.0086248	AT1G55500
	10.9085	1.50069	0.448201	3.34825	0.000813249	0.00789579	AT1G55760
	141.319	-0.912966	0.140328	-6.50593	7.72143e-11	3.47611e-09	AT1G55960
	41.4267	-1.02164	0.231982	-4.40394	1.06304e-05	0.000179463	AT1G56050
	11.685	2.60211	0.602433	4.31934	1.56496e-05	0.000255374	AT1G56120
	19.3055	1.35163	0.379344	3.56306	0.000366558	0.00397212	AT1G56150
	839.328	0.591688	0.073044	8.10043	5.47654e-16	4.83916e-14	AT1G56280
	226.595	0.72362	0.110658	6.53923	6.18365e-11	2.85341e-09	AT1G56300
	42.0107	-1.59792	0.273814	-5.83581	5.35304e-09	1.74021e-07	AT1G56430
	32.6093	1.24127	0.32246	3.84938	0.000118417	0.00151203	AT1G56600
	88.121	2.1489	0.236776	9.07564	1.13012e-19	1.42224e-17	AT1G56650
	43.7404	0.641847	0.238286	2.6936	0.00706855	0.0471084	AT1G56660
	38.2574	1.14439	0.24171	4.73456	2.19534e-06	4.40447e-05	AT1G57590
	208.744	-0.691446	0.116147	-5.95321	2.62933e-09	9.00585e-08	AT1G57660
	40.5437	-0.625579	0.220837	-2.83276	0.00461476	0.0338569	AT1G57770
	20.1499	2.44119	0.504166	4.84204	1.2851e-06	2.75459e-05	AT1G58225
	43.5312	0.641417	0.201557	3.18232	0.00146102	0.0129858	AT1G59580
	62.4298	0.602764	0.166151	3.62781	0.00028583	0.00320355	AT1G59700
	584.221	0.971284	0.178005	5.45649	4.85641e-08	1.34908e-06	AT1G59870
	74.8147	-0.833266	0.180419	-4.61849	3.8654e-06	7.22295e-05	AT1G60590
	49.4579	-0.963082	0.191801	-5.02124	5.13384e-07	1.19948e-05	AT1G60600
	55.0224	0.822922	0.180122	4.5687	4.90767e-06	8.93928e-05	AT1G60989
	39.2195	2.31468	0.259074	8.93441	4.0935e-19	4.89217e-17	AT1G61800
	5.57897	2.01105	0.643874	3.12336	0.00178801	0.0154218	AT1G62225
	25.5991	0.686283	0.255388	2.68722	0.00720504	0.0477424	AT1G62310
	83.1242	-0.981336	0.203039	-4.83324	1.34326e-06	2.86079e-05	AT1G62480
	479.525	-1.00347	0.145045	-6.91836	4.56887e-12	2.59925e-10	AT1G62510
	47.4193	-1.90353	0.18615	-10.2258	1.5197e-24	2.80502e-22	AT1G62560
	656.891	-0.908401	0.0919748	-9.87663	5.25715e-23	8.47881e-21	AT1G62750
	184.852	-0.686023	0.116242	-5.9017	3.59774e-09	1.20253e-07	AT1G62780
	43.7207	0.588965	0.195118	3.01851	0.00254018	0.0205641	AT1G62790
	15.1143	-1.62014	0.341471	-4.74458	2.08936e-06	4.21563e-05	AT1G62800
	32.4047	-0.686749	0.227417	-3.01979	0.00252954	0.0205238	AT1G63680
	86.199	-0.890068	0.155259	-5.73279	9.87926e-09	3.0965e-07	AT1G63940
	26.6945	1.85314	0.335956	5.516	3.46799e-08	9.9157e-07	AT1G64170
	54.4262	0.700888	0.182589	3.83861	0.000123735	0.00157027	AT1G64280
	67.37	0.958259	0.181938	5.26696	1.38701e-07	3.58895e-06	AT1G64360
	63.2212	-0.742009	0.177624	-4.17742	2.94829e-05	0.000443632	AT1G64500
	518.695	-0.731396	0.086551	-8.45046	2.90168e-17	2.97548e-15	AT1G64510
	43.7188	0.916527	0.230336	3.97908	6.91823e-05	0.00094356	AT1G64660
	28.8754	0.709082	0.241291	2.9387	0.00329597	0.0255138	AT1G64810
	28.4787	0.75803	0.249795	3.03461	0.00240845	0.0197732	AT1G64890
	7.40508	1.32683	0.487634	2.72095	0.00650949	0.044292	AT1G65150
	11.3886	2.22355	0.480585	4.62676	3.71433e-06	6.98782e-05	AT1G65790
	90.0262	0.60223	0.151916	3.96424	7.36297e-05	0.000996851	AT1G65800
	24.4451	-0.864583	0.237599	-3.63883	0.000273883	0.0030804	AT1G65840
	31.4462	-1.05908	0.32844	-3.22459	0.00126154	0.0114143	AT1G65845
	23.4558	-2.97341	0.294201	-10.1068	5.1565e-24	8.83091e-22	AT1G65860
	9.69193	-1.47569	0.444853	-3.31725	0.000909093	0.00865436	AT1G65870
	6.72531	1.76973	0.557922	3.17199	0.00151396	0.0133563	AT1G65890
	291.327	-0.612056	0.0934645	-6.54854	5.81014e-11	2.71882e-09	AT1G66200
	19.9615	-1.02943	0.345631	-2.97842	0.0028974	0.0228436	AT1G66230
	5.42506	2.83629	0.660597	4.29352	1.75859e-05	0.000283079	AT1G66390
	18.7108	1.11312	0.409008	2.72152	0.00649832	0.044292	AT1G66500
	65.6914	1.7588	0.238408	7.37727	1.61565e-13	1.14209e-11	AT1G66760
	75.7589	-0.674092	0.158376	-4.25628	2.07858e-05	0.000327603	AT1G66820
	36.0946	1.17175	0.294007	3.98546	6.73493e-05	0.000921588	AT1G66880
	284.3	0.80706	0.137404	5.87365	4.26305e-09	1.41071e-07	AT1G66970
	31792.7	-0.62974	0.0644439	-9.7719	1.48641e-22	2.28632e-20	AT1G67090
	25.9669	1.0043	0.269178	3.731	0.000190722	0.00225661	AT1G67300
	110.989	1.30045	0.173897	7.4783	7.52885e-14	5.55864e-12	AT1G67360
	51.3305	-0.643532	0.171575	-3.75073	0.000176317	0.00210567	AT1G67480
	8.78384	1.65639	0.503826	3.28763	0.00101035	0.00947177	AT1G67800
	32.1806	-0.633699	0.23246	-2.72606	0.00640951	0.0438168	AT1G67830
	104.222	0.696283	0.14232	4.89236	9.96316e-07	2.18236e-05	AT1G67860
	30.6339	0.698244	0.24	2.90936	0.00362174	0.0276618	AT1G67940
	22.6161	2.23494	0.400161	5.5851	2.33561e-08	6.83474e-07	AT1G67970
	7.03026	3.48623	0.91104	3.82665	0.000129899	0.00163228	AT1G68050
	67.8795	0.614468	0.169742	3.62001	0.000294588	0.00328522	AT1G68220
	14.4764	-2.7583	0.422184	-6.53342	6.42847e-11	2.94187e-09	AT1G68238
	39.1716	0.691621	0.213184	3.24425	0.00117762	0.0107961	AT1G68300
	21.7749	-0.873755	0.318476	-2.74355	0.00607785	0.0422272	AT1G68440
	543.162	-0.610603	0.0906465	-6.7361	1.627e-11	8.41985e-10	AT1G68590
	127.649	1.05859	0.14214	7.44753	9.51014e-14	6.92905e-12	AT1G68600
	16.5312	1.16768	0.355854	3.28135	0.00103312	0.0096417	AT1G68620
	22.2307	1.02815	0.310023	3.31637	0.000911959	0.00867667	AT1G68650
	25.5525	-0.766348	0.238927	-3.20745	0.00133917	0.0120381	AT1G69040
	21	1.02825	0.32236	3.18975	0.00142394	0.0127174	AT1G69270
	204.896	-1.07479	0.139326	-7.71423	1.21711e-14	9.72048e-13	AT1G69530
	56.5506	1.0828	0.194811	5.55821	2.7255e-08	7.87408e-07	AT1G69730
	98.4416	0.610012	0.199598	3.05619	0.00224167	0.0186286	AT1G69840
	77.2723	0.775841	0.163014	4.75936	1.9421e-06	3.96341e-05	AT1G69870
	62.7388	-0.591773	0.173121	-3.41827	0.000630211	0.00634104	AT1G70280
	48.3803	0.781678	0.240782	3.24642	0.00116866	0.0107259	AT1G70520
	20.8375	0.987888	0.299221	3.30154	0.00096157	0.00906561	AT1G70590
	469.443	-0.654026	0.0773751	-8.45268	2.84703e-17	2.93757e-15	AT1G70600
	305.91	0.636849	0.196473	3.2414	0.00118942	0.0108851	AT1G70700
	131.161	-0.603436	0.12562	-4.80367	1.55781e-06	3.25515e-05	AT1G70730
	100.157	0.917146	0.148669	6.16903	6.87089e-10	2.55917e-08	AT1G70810
	91.8904	0.645838	0.146668	4.4034	1.06567e-05	0.000179639	AT1G71040
	46.2964	0.999683	0.211476	4.72717	2.27674e-06	4.55678e-05	AT1G71697
	26.5234	-0.851346	0.248255	-3.42932	0.000605094	0.0061329	AT1G72230
	11.0338	1.81786	0.50931	3.56926	0.000357987	0.00388939	AT1G72280
	25.3502	1.2736	0.416253	3.05967	0.0022158	0.0184484	AT1G72520
	84.76	-0.598347	0.142984	-4.18471	2.85532e-05	0.000431205	AT1G72645
	78.3155	1.31115	0.444345	2.95076	0.00316997	0.0246649	AT1G72900
	233.838	0.846718	0.143079	5.91784	3.26191e-09	1.0969e-07	AT1G73330
	34.9734	2.78504	0.425799	6.54073	6.12183e-11	2.83275e-09	AT1G73805
	21.9151	-0.798182	0.289601	-2.75615	0.00584865	0.0410121	AT1G73830
	60.6456	-1.04805	0.163592	-6.40644	1.48958e-10	6.33491e-09	AT1G73870
	93.3623	-0.660281	0.157652	-4.18822	2.81151e-05	0.000425362	AT1G74070
	76.6681	-1.5909	0.162089	-9.81496	9.70804e-23	1.5359e-20	AT1G74090
	112.97	-0.827151	0.134806	-6.13587	8.46954e-10	3.11965e-08	AT1G74100
	31.7074	0.817381	0.239571	3.41185	0.000645229	0.00648037	AT1G74210
	26.4214	-0.699334	0.259915	-2.69063	0.00713181	0.0474464	AT1G74320
	41.5764	1.68746	0.319319	5.28454	1.26021e-07	3.30198e-06	AT1G74440
	12.127	1.27183	0.40125	3.16968	0.00152608	0.013449	AT1G74650
	305.487	-1.58602	0.156733	-10.1192	4.54008e-24	7.93893e-22	AT1G74670
	75.8788	1.07664	0.281568	3.82373	0.000131448	0.00164925	AT1G74950
	494.503	-0.616833	0.0835715	-7.3809	1.57227e-13	1.11937e-11	AT1G74970
	92.7902	1.92648	0.548461	3.51253	0.000443865	0.00470848	AT1G75040
	83.056	1.07834	0.1596	6.75653	1.41336e-11	7.36013e-10	AT1G75270
	1598.8	2.69093	0.0867796	31.0088	4.10591e-211	2.27358e-207	AT1G75280
	167.067	-0.606602	0.119745	-5.06576	4.06766e-07	9.68079e-06	AT1G75500
	854.56	0.674762	0.0892221	7.56272	3.94732e-14	2.98058e-12	AT1G76180
	56.5802	-0.921196	0.213973	-4.3052	1.66833e-05	0.000269857	AT1G76240
	139.928	0.60924	0.136146	4.4749	7.64485e-06	0.000133399	AT1G76520
	47.3236	1.04595	0.244217	4.28288	1.84492e-05	0.0002964	AT1G76590
	439.75	1.49736	0.158052	9.47388	2.69649e-21	3.73285e-19	AT1G76680
	26.5078	0.699376	0.258853	2.70182	0.00689607	0.0462863	AT1G76690
	96.3815	0.998435	0.172329	5.79376	6.88268e-09	2.2158e-07	AT1G76790
	563.189	1.49579	0.230951	6.47665	9.37792e-11	4.15429e-09	AT1G76960
	20.9166	-0.997657	0.350801	-2.84394	0.00445592	0.0329132	AT1G77210
	22.389	0.962255	0.301414	3.19247	0.00141064	0.012619	AT1G77420
	17.8133	1.0955	0.318701	3.43738	0.00058737	0.00597148	AT1G77450
	19.2669	-0.83641	0.294067	-2.84428	0.00445119	0.0329075	AT1G77630
	56.9057	0.636867	0.181968	3.4999	0.000465439	0.00488374	AT1G77670
	47.2051	-1.1352	0.237249	-4.78485	1.71118e-06	3.53588e-05	AT1G77760
	38.5466	0.633662	0.221437	2.86159	0.00421527	0.0314009	AT1G77920
	51.1614	1.16408	0.201688	5.77169	7.84806e-09	2.49277e-07	AT1G77990
	20.5867	2.89966	0.430346	6.73796	1.60623e-11	8.33832e-10	AT1G78000
	50.4006	-0.682638	0.190641	-3.58075	0.000342606	0.00374186	AT1G78100
	21.6423	-1.11338	0.265166	-4.19881	2.68326e-05	0.00040819	AT1G78290
	499.893	-3.10079	0.116792	-26.5497	2.58669e-155	8.59403e-152	AT1G78370
	564.461	-0.617391	0.0944212	-6.53869	6.20597e-11	2.85578e-09	AT1G78630
	103.67	0.782096	0.128718	6.07605	1.23177e-09	4.41949e-08	AT1G78670
	9.22934	-1.04499	0.364315	-2.86836	0.00412608	0.0308859	AT1G79410
	453.808	-0.591823	0.0844733	-7.00604	2.4516e-12	1.4545e-10	AT1G79850
	6.31563	1.79852	0.619819	2.90168	0.0037117	0.028245	AT1G80110
	6.57016	1.76968	0.580099	3.05065	0.00228347	0.0189004	AT1G80120
	46.8088	2.19888	0.25358	8.67135	4.27039e-18	4.76106e-16	AT1G80130
	50.1672	-0.653053	0.205779	-3.17357	0.00150578	0.0133082	AT1G80770
	31.7443	-0.727809	0.267906	-2.71665	0.00659457	0.0447321	AT1G80850
	17.9992	0.886151	0.332181	2.66768	0.00763775	0.0499718	AT2G01020
	28.228	0.761106	0.264861	2.8736	0.00405823	0.0305047	AT2G01540
	18.7172	-1.09058	0.336953	-3.23658	0.00120972	0.0110356	AT2G01890
	102.03	0.636329	0.136797	4.65164	3.29305e-06	6.33883e-05	AT2G01910
	33.6595	-1.0944	0.262756	-4.16506	3.11265e-05	0.000464993	AT2G01918
	147.147	-1.16472	0.126801	-9.18545	4.09804e-20	5.36037e-18	AT2G02130
	61.1973	0.698386	0.17332	4.02946	5.59041e-05	0.000787016	AT2G02390
	31.3603	-0.868645	0.242624	-3.58021	0.000343324	0.00374724	AT2G02740
	148.679	-0.612641	0.107264	-5.71152	1.11969e-08	3.4702e-07	AT2G03420
	15.437	0.979183	0.331223	2.95627	0.00311387	0.0242625	AT2G03590
	35.4035	0.862104	0.239028	3.60671	0.000310108	0.00344123	AT2G04160
	83.9719	0.850004	0.152194	5.585	2.33695e-08	6.83474e-07	AT2G04240
	43.1619	-0.605115	0.194788	-3.10652	0.00189301	0.0161183	AT2G04360
	6.82987	3.81793	1.03378	3.69318	0.000221465	0.00257272	AT2G04450
	6.05389	2.61206	0.783382	3.33434	0.000855025	0.00821022	AT2G04495
	40.3916	-0.623077	0.194252	-3.20757	0.00133861	0.0120381	AT2G04790
	237.61	-0.615366	0.0970978	-6.3376	2.33379e-10	9.62009e-09	AT2G05220
	102.883	-1.03074	0.175822	-5.86241	4.56203e-09	1.49476e-07	AT2G05540
	34.977	1.23753	0.237814	5.20377	1.95282e-07	4.88164e-06	AT2G05630
	220.677	0.652196	0.0985459	6.6182	3.63606e-11	1.77654e-09	AT2G05710
	172.432	-0.862135	0.123199	-6.99789	2.59847e-12	1.53615e-10	AT2G05990
	137.04	0.708978	0.214192	3.31002	0.00093289	0.0088303	AT2G06050
	330.699	-1.02792	0.170257	-6.03747	1.56548e-09	5.52138e-08	AT2G06850
	9.26928	6.36079	1.06593	5.96738	2.41091e-09	8.29193e-08	AT2G06935
	43.018	0.767238	0.206883	3.70856	0.000208444	0.00244367	AT2G12400
	40.0882	0.622143	0.212818	2.92335	0.00346285	0.0266442	AT2G13100
	61.6723	-6.34643	0.796535	-7.96755	1.61855e-15	1.40771e-13	AT2G14247
	235.333	3.9652	0.607938	6.52238	6.91998e-11	3.13569e-09	AT2G14560
	17.6585	1.32342	0.364813	3.62767	0.00028599	0.00320355	AT2G14580
	18.3145	1.14647	0.366786	3.12571	0.00177377	0.0153069	AT2G15042
	11.6813	2.18508	0.75094	2.90979	0.00361673	0.0276362	AT2G15390
	275.574	-0.738286	0.101787	-7.25327	4.06827e-13	2.71414e-11	AT2G15620
	19.7532	0.963381	0.310297	3.10471	0.00190464	0.0161843	AT2G15830
	388.17	1.02626	0.177842	5.7706	7.8989e-09	2.49936e-07	AT2G15960
	100.169	-0.735166	0.153645	-4.78483	1.71132e-06	3.53588e-05	AT2G16500
	32.9256	0.720513	0.231834	3.10789	0.0018843	0.0160523	AT2G16700
	57.2982	0.632941	0.181588	3.48559	0.000491047	0.00510788	AT2G16710
	54.7721	0.683404	0.20452	3.3415	0.000833271	0.00805722	AT2G16740
	16.3523	1.05278	0.342324	3.07538	0.00210236	0.0176564	AT2G16990
	59.5636	2.09373	0.302244	6.92726	4.29077e-12	2.45787e-10	AT2G17040
	55.17	0.896902	0.202953	4.41927	9.9037e-06	0.000168739	AT2G17120
	25.0151	1.1608	0.29426	3.94482	7.98607e-05	0.00106729	AT2G17290
	313.302	-0.622087	0.0846607	-7.348	2.01196e-13	1.40431e-11	AT2G17360
	33.1686	0.997623	0.263279	3.78922	0.000151118	0.00184451	AT2G17710
	4.216	-3.51588	1.02849	-3.4185	0.000629678	0.00633952	AT2G17740
	28.4336	-0.855731	0.27327	-3.13145	0.00173947	0.0150657	AT2G17780
	158.038	1.02792	0.144733	7.10213	1.2285e-12	7.58655e-11	AT2G17840
	496.342	-0.612625	0.0794917	-7.70679	1.29025e-14	1.02065e-12	AT2G18020
	60.1928	1.05708	0.203277	5.20019	1.99081e-07	4.96566e-06	AT2G18050
	204.199	-0.609813	0.136203	-4.47723	7.5618e-06	0.000132507	AT2G18300
	21.2404	1.25159	0.312125	4.00991	6.07428e-05	0.000845108	AT2G18370
	25.9652	-1.0673	0.253919	-4.20329	2.63061e-05	0.000402871	AT2G18400
	6.4568	-1.45893	0.527554	-2.76547	0.00568412	0.0400784	AT2G18570
	29.3482	3.58713	1.19865	2.99263	0.00276584	0.0219937	AT2G18660
	31.5961	-0.612089	0.229103	-2.67168	0.00754723	0.0495737	AT2G18990
	10.3795	1.93991	0.490033	3.95874	7.53457e-05	0.00101512	AT2G19450
	65.9712	0.99406	0.189957	5.23307	1.66719e-07	4.21543e-06	AT2G19810
	28.9411	-0.611193	0.22593	-2.70524	0.00682557	0.0459426	AT2G19870
	6.32559	2.36063	0.795165	2.96873	0.00299037	0.0234986	AT2G20142
	94.5758	-0.908583	0.144133	-6.30378	2.90466e-10	1.17402e-08	AT2G20450
	124.948	-1.18748	0.123571	-9.60975	7.27285e-22	1.0598e-19	AT2G20610
	44.7446	-0.916157	0.192978	-4.74746	2.0599e-06	4.18325e-05	AT2G20690
	26.363	0.686374	0.25312	2.71165	0.00669493	0.0452282	AT2G21130
	209.936	-0.70416	0.163899	-4.29631	1.73662e-05	0.000280085	AT2G21210
	2376.95	-0.732898	0.0753313	-9.729	2.26817e-22	3.42535e-20	AT2G21330
	17.5595	1.00237	0.372137	2.69354	0.00706966	0.0471084	AT2G21500
	17.9319	0.860859	0.292865	2.93944	0.00328807	0.0254645	AT2G21590
	1122.24	1.07239	0.10614	10.1036	5.32518e-24	9.02673e-22	AT2G21660
	47.6179	-0.72834	0.176962	-4.1158	3.85838e-05	0.000564718	AT2G21860
	175.297	-0.654878	0.107132	-6.11283	9.78803e-10	3.52709e-08	AT2G21970
	48.0176	0.994428	0.207342	4.79608	1.61803e-06	3.36405e-05	AT2G22010
	71.721	0.6405	0.1516	4.22494	2.39003e-05	0.000370365	AT2G22190
	216.407	0.766741	0.13143	5.83382	5.41728e-09	1.75765e-07	AT2G22240
	24.2146	-1.21448	0.343942	-3.53107	0.000413882	0.00442718	AT2G22330
	56.1515	-0.999353	0.177909	-5.61722	1.94059e-08	5.72596e-07	AT2G22360
	72.8516	-0.793077	0.160283	-4.94797	7.49909e-07	1.69721e-05	AT2G22980
	76.3719	0.852988	0.201456	4.23412	2.29446e-05	0.000358986	AT2G23010
	96.7318	-0.612758	0.142552	-4.29849	1.71967e-05	0.00027762	AT2G23350
	343.826	-0.585803	0.133362	-4.39257	1.1202e-05	0.000187907	AT2G23670
	12.9275	1.39841	0.448277	3.11952	0.00181146	0.0155756	AT2G23680
	502.277	-0.721308	0.0800793	-9.00742	2.10957e-19	2.57678e-17	AT2G24090
	36.4582	-0.702202	0.203089	-3.4576	0.000545002	0.0056094	AT2G24120
	33.144	-0.682022	0.224076	-3.0437	0.00233686	0.019275	AT2G24590
	60.196	0.871318	0.307361	2.83484	0.00458489	0.033686	AT2G24600
	19.6826	3.42832	0.818162	4.19027	2.7862e-05	0.000422303	AT2G24850
	237.973	-0.782142	0.0917914	-8.52086	1.58372e-17	1.68646e-15	AT2G25210
	679.046	-1.18107	0.112566	-10.4923	9.37535e-26	1.97143e-23	AT2G25450
	3151.69	1.56612	0.252335	6.20653	5.41687e-10	2.05445e-08	AT2G25510
	27.7355	0.825451	0.265475	3.10934	0.00187509	0.0159984	AT2G25625
	81.3196	-0.753994	0.148932	-5.06267	4.13431e-07	9.8113e-06	AT2G25830
	95.7438	-0.652183	0.239818	-2.71949	0.00653828	0.0444047	AT2G25900
	151.987	0.79029	0.181759	4.34801	1.37378e-05	0.000225729	AT2G26190
	9.46213	5.71997	1.48012	3.86452	0.000111306	0.00143334	AT2G26400
	27.792	1.34256	0.326628	4.11038	3.95016e-05	0.000575615	AT2G26440
	47.2997	0.614416	0.18759	3.27532	0.00105544	0.00982235	AT2G26510
	71.1541	-1.12086	0.205122	-5.46438	4.64537e-08	1.29261e-06	AT2G27402
	23.409	-1.24293	0.36154	-3.43787	0.000586318	0.00596443	AT2G27420
	354.245	-0.634016	0.0865954	-7.32159	2.45042e-13	1.67516e-11	AT2G27710
	55.3938	-0.674162	0.178699	-3.77261	0.00016155	0.00196174	AT2G27970
	347.676	-0.841395	0.100766	-8.35001	6.82587e-17	6.59252e-15	AT2G28000
	75.1043	-0.652254	0.158082	-4.12606	3.69037e-05	0.000542517	AT2G28605
	14.153	-1.31872	0.449985	-2.93058	0.00338325	0.0261164	AT2G28630
	548.348	1.20626	0.0853569	14.132	2.41188e-45	1.21413e-42	AT2G28900
	117.464	-0.698734	0.125196	-5.58114	2.38948e-08	6.96386e-07	AT2G29180
	43.3334	-0.898376	0.309569	-2.90202	0.0037076	0.0282267	AT2G29300
	31.175	-0.681048	0.245617	-2.7728	0.00555756	0.039353	AT2G30150
	75.9282	-0.599421	0.16366	-3.66259	0.000249677	0.00286438	AT2G30170
	32.5759	1.21156	0.285448	4.24441	2.19173e-05	0.000344457	AT2G30250
	189.781	0.591336	0.134273	4.40397	1.06286e-05	0.000179463	AT2G30440
	85.2907	-0.607444	0.154854	-3.92268	8.75693e-05	0.00116005	AT2G30695
	172.671	-4.31606	0.511619	-8.43608	3.28145e-17	3.30372e-15	AT2G30766
	1094.14	-1.13028	0.0785574	-14.388	6.15534e-47	3.29847e-44	AT2G30860
	34.1408	-0.745592	0.240409	-3.10135	0.0019264	0.0163463	AT2G31170
	105.878	-0.767952	0.135927	-5.64974	1.60693e-08	4.80979e-07	AT2G31380
	15.3523	1.1913	0.370951	3.21148	0.00132054	0.0119222	AT2G31585
	98.088	-1.45356	0.160874	-9.0354	1.63411e-19	2.04104e-17	AT2G31790
	16.43	1.29141	0.367995	3.50932	0.000449249	0.00474137	AT2G31865
	189.175	1.69654	0.20384	8.3229	8.58366e-17	8.19492e-15	AT2G31880
	227.211	-0.602525	0.0958016	-6.2893	3.18907e-10	1.27043e-08	AT2G32060
	15.4157	1.35883	0.457196	2.9721	0.00295766	0.0232746	AT2G32160
	26.8696	-0.794208	0.244762	-3.24481	0.00117528	0.0107806	AT2G32180
	56.9703	2.16204	0.237043	9.12086	7.45286e-20	9.52361e-18	AT2G32487
	25.4528	-0.986477	0.259203	-3.80581	0.000141343	0.00174702	AT2G32540
	10.0484	-2.2509	0.492663	-4.56884	4.9042e-06	8.93928e-05	AT2G32550
	47.5714	-0.629397	0.186734	-3.37055	0.000750183	0.007404	AT2G32650
	18.1155	4.05947	0.658934	6.16066	7.24413e-10	2.68615e-08	AT2G32680
	71.5655	-0.612528	0.162723	-3.76424	0.000167059	0.00201685	AT2G33180
	39.1856	0.868957	0.277426	3.13221	0.00173497	0.0150424	AT2G33380
	19.9886	1.6865	0.398356	4.23365	2.29931e-05	0.000358986	AT2G33580
	7.44408	-1.42473	0.474257	-3.00413	0.00266344	0.0213641	AT2G34060
	60.4712	-0.73607	0.161892	-4.54666	5.45035e-06	9.83076e-05	AT2G34640
	76.4168	0.767809	0.168993	4.54343	5.53472e-06	9.9613e-05	AT2G34660
	93.8518	0.726028	0.141009	5.14882	2.62129e-07	6.4131e-06	AT2G34720
	9.427	1.27982	0.429391	2.98055	0.00287727	0.022728	AT2G34960
	65.92	-0.65612	0.158451	-4.14084	3.4603e-05	0.000511866	AT2G35040
	377.788	-0.835504	0.134858	-6.19545	5.81194e-10	2.19427e-08	AT2G36120
	36.5908	0.731123	0.255227	2.86461	0.00417529	0.031201	AT2G36680
	311.841	-1.05655	0.108275	-9.75808	1.70347e-22	2.59616e-20	AT2G36830
	50.9611	0.667723	0.19942	3.34833	0.000813003	0.00789579	AT2G37200
	8.75945	1.24712	0.45825	2.72148	0.00649904	0.044292	AT2G37260
	177.083	-0.608798	0.10803	-5.63547	1.74584e-08	5.18816e-07	AT2G37270
	49.8209	0.636108	0.194791	3.26559	0.00109237	0.0101151	AT2G37460
	66.9662	-0.669063	0.178028	-3.75819	0.000171146	0.00205847	AT2G37470
	62.3791	-0.615899	0.175	-3.51942	0.000432496	0.00459578	AT2G37640
	10.7885	-1.66163	0.400484	-4.14905	3.33863e-05	0.00049519	AT2G37690
	130.849	0.651175	0.159344	4.0866	4.37737e-05	0.000631222	AT2G37710
	20.0165	0.88849	0.310194	2.8643	0.00417929	0.0312169	AT2G37760
	30.0443	1.28471	0.296463	4.33347	1.46777e-05	0.000239986	AT2G38290
	26.0219	0.788464	0.26902	2.93087	0.00338009	0.0261042	AT2G38390
	69.2564	1.47583	0.3004	4.91287	8.97542e-07	1.988e-05	AT2G38790
	7.87848	5.15839	1.10594	4.66425	3.09751e-06	6.00418e-05	AT2G39030
	55.3198	0.947514	0.194618	4.86857	1.12408e-06	2.43611e-05	AT2G39050
	20.61	1.39763	0.39826	3.50933	0.000449234	0.00474137	AT2G39210
	32.35	0.922403	0.231857	3.97833	6.94003e-05	0.000944982	AT2G39270
	39.7041	0.786291	0.252813	3.11016	0.00186985	0.0159653	AT2G39420
	67.9893	-0.605983	0.159127	-3.80816	0.000140005	0.00173305	AT2G39670
	6327.4	-0.769601	0.0660631	-11.6495	2.30844e-31	6.84783e-29	AT2G39730
	24.5968	1.18541	0.267411	4.4329	9.29751e-06	0.000159556	AT2G39920
	62.0766	-0.765018	0.167	-4.58094	4.62892e-06	8.49675e-05	AT2G40020
	14.1144	1.03918	0.346425	2.99974	0.00270212	0.0215909	AT2G40130
	19.5305	-1.15499	0.302344	-3.82012	0.000133387	0.00166612	AT2G40200
	94.4647	0.731942	0.155482	4.70758	2.50672e-06	4.98701e-05	AT2G40270
	54.7112	0.917004	0.228183	4.01872	5.85162e-05	0.000820886	AT2G40300
	73.9693	-0.925277	0.168557	-5.48939	4.03317e-08	1.1375e-06	AT2G40400
	140.811	-0.988625	0.166724	-5.92971	3.03473e-09	1.02465e-07	AT2G40610
	54.222	2.63757	0.312353	8.44422	3.06095e-17	3.11954e-15	AT2G40750
	23.2711	-0.722525	0.261083	-2.76742	0.00565022	0.0398901	AT2G40960
	809.463	1.65538	0.21426	7.72604	1.10943e-14	8.9033e-13	AT2G41090
	22.3242	-7.5396	1.41083	-5.34407	9.0883e-08	2.40789e-06	AT2G41240
	36.0793	-0.955285	0.221624	-4.3104	1.62963e-05	0.000264628	AT2G41250
	197.574	0.776866	0.157964	4.91799	8.74393e-07	1.9445e-05	AT2G41410
	40.7627	-0.633368	0.206751	-3.06344	0.00218807	0.0182746	AT2G41560
	133.747	0.688116	0.148948	4.61984	3.84041e-06	7.20056e-05	AT2G41870
	38.208	-0.891791	0.264936	-3.36606	0.000762492	0.00749942	AT2G42380
	58.8438	0.802209	0.172289	4.65619	3.2212e-06	6.22216e-05	AT2G42490
	333.276	0.967053	0.160158	6.03813	1.55915e-09	5.51076e-08	AT2G42530
	1204.44	0.910975	0.216867	4.20061	2.662e-05	0.000405569	AT2G42540
	31.5768	-0.6265	0.221852	-2.82395	0.00474361	0.0345593	AT2G42710
	33.654	-0.91692	0.222187	-4.12679	3.67857e-05	0.000541262	AT2G42740
	81.753	0.99033	0.157524	6.28684	3.23998e-10	1.28455e-08	AT2G43020
	123.151	-3.50845	0.165782	-21.163	2.09346e-99	2.67512e-96	AT2G43100
	481.48	0.88534	0.130782	6.76958	1.29156e-11	6.76827e-10	AT2G43150
	75.5291	-0.616987	0.145959	-4.22712	2.36699e-05	0.000367481	AT2G43360
	372.867	-0.60749	0.0822108	-7.38942	1.47469e-13	1.0605e-11	AT2G43460
	152.821	0.807845	0.180295	4.48068	7.44057e-06	0.000130658	AT2G43530
	32.6355	2.52738	0.923615	2.7364	0.00621164	0.0428343	AT2G43570
	62.999	0.668686	0.171879	3.89046	0.000100056	0.00130159	AT2G43750
	21.4369	0.874897	0.282771	3.09401	0.0019747	0.016677	AT2G43850
	30.6928	-0.660689	0.23682	-2.78984	0.00527339	0.0376296	AT2G44065
	126.191	-0.61117	0.151381	-4.03729	5.40717e-05	0.00076316	AT2G44120
	340.716	7.7855	0.451047	17.261	9.25472e-67	6.98816e-64	AT2G44460
	32.9469	-0.780695	0.240942	-3.24017	0.00119458	0.0109095	AT2G44640
	125.183	-0.591911	0.124338	-4.7605	1.93111e-06	3.95069e-05	AT2G44920
	4941.51	-0.963538	0.130926	-7.35938	1.84763e-13	1.29506e-11	AT2G45180
	27.526	-0.625478	0.230539	-2.71311	0.00666541	0.0450848	AT2G45440
	32.6896	1.69488	0.444684	3.81142	0.000138171	0.00171594	AT2G46400
	43.8471	0.804076	0.197049	4.08058	4.49237e-05	0.000645006	AT2G46420
	29.3202	2.32089	0.3282	7.07156	1.53198e-12	9.32207e-11	AT2G46430
	30.0807	1.45586	0.263358	5.52805	3.23816e-08	9.30662e-07	AT2G46440
	29.262	0.653405	0.23139	2.82383	0.00474535	0.0345593	AT2G46535
	434.955	0.765508	0.227126	3.37041	0.000750562	0.007404	AT2G46600
	6.41653	1.9754	0.702781	2.81083	0.00494141	0.0357365	AT2G46620
	89.3354	-1.45687	0.184967	-7.87639	3.36969e-15	2.82714e-13	AT2G46650
	57.1433	-0.678494	0.171418	-3.95813	7.55401e-05	0.00101691	AT2G46830
	10.7807	3.01742	0.647417	4.6607	3.15129e-06	6.10131e-05	AT2G47130
	47.1294	1.23984	0.219128	5.65809	1.53071e-08	4.60654e-07	AT2G47180
	291.103	-0.59109	0.0940563	-6.28443	3.29064e-10	1.30153e-08	AT2G47610
	72.001	0.93608	0.163034	5.74161	9.37798e-09	2.95611e-07	AT2G47890
	33.9154	-0.760547	0.215086	-3.53601	0.000406226	0.00435932	AT2G47910
	508.548	-0.647823	0.083116	-7.7942	6.48171e-15	5.38371e-13	AT3G01120
	277.474	-0.594388	0.105762	-5.62005	1.90903e-08	5.64284e-07	AT3G01480
	6406.33	-0.8335	0.0718431	-11.6017	4.04116e-31	1.17775e-28	AT3G01500
	16.7472	0.892066	0.326056	2.73593	0.00622046	0.0428418	AT3G01930
	39.2567	-3.7842	0.289305	-13.0803	4.26713e-39	1.61103e-36	AT3G02020
	77.9774	-1.30977	0.188431	-6.95094	3.62873e-12	2.09307e-10	AT3G02380
	34.9733	-1.10179	0.245597	-4.48617	7.25136e-06	0.000127741	AT3G02640
	20.4338	-3.07653	0.347524	-8.85272	8.54153e-19	9.92251e-17	AT3G03190
	14.358	-1.43379	0.351853	-4.07496	4.60228e-05	0.000659078	AT3G03630
	59.1393	-0.679394	0.173734	-3.91055	9.20868e-05	0.0012112	AT3G03710
	570.325	-1.26999	0.110732	-11.4691	1.88624e-30	5.40246e-28	AT3G03780
	22.8357	-0.936061	0.293953	-3.18439	0.0014506	0.012907	AT3G03820
	163.527	1.07942	0.218089	4.94944	7.44277e-07	1.68906e-05	AT3G04210
	45.675	-0.71253	0.22454	-3.17329	0.00150724	0.0133111	AT3G04630
	395.47	-0.936503	0.0863107	-10.8504	1.98623e-27	4.64721e-25	AT3G04790
	397.405	-0.620619	0.0863225	-7.18955	6.50069e-13	4.20192e-11	AT3G04840
	50.6929	0.644663	0.184425	3.49553	0.000473118	0.0049412	AT3G04890
	337.776	1.56465	0.105459	14.8366	8.49979e-50	5.04281e-47	AT3G05165
	186.05	3.26772	0.177924	18.3658	2.46609e-75	2.15614e-72	AT3G05400
	33.2172	1.01796	0.227714	4.47035	7.80906e-06	0.000135979	AT3G05690
	45.7289	0.616785	0.205712	2.99829	0.00271497	0.0216624	AT3G05970
	31.7268	-0.638762	0.231791	-2.75577	0.00585544	0.0410424	AT3G06060
	88.4497	-1.19602	0.231929	-5.15685	2.51133e-07	6.17133e-06	AT3G06070
	45.484	-0.913228	0.231079	-3.95202	7.7495e-05	0.0010407	AT3G06145
	32.3304	-0.600082	0.217869	-2.75433	0.00588128	0.0411888	AT3G06320
	71.4698	-0.598905	0.15059	-3.97705	6.97769e-05	0.000949332	AT3G06350
	41.381	0.917633	0.248934	3.68626	0.000227577	0.00263084	AT3G06500
	89.9569	-0.613339	0.138637	-4.42408	9.68551e-06	0.00016536	AT3G06730
	109.383	-0.645738	0.139872	-4.61664	3.90007e-06	7.27954e-05	AT3G06750
	40.7345	-0.844512	0.20626	-4.09441	4.23239e-05	0.000611379	AT3G06770
	98.2244	-0.628646	0.172166	-3.6514	0.000260814	0.00295841	AT3G07430
	209.749	-0.745233	0.107103	-6.95808	3.44943e-12	1.99658e-10	AT3G08520
	21.253	1.25324	0.396765	3.15864	0.00158508	0.0139246	AT3G08720
	176.915	-1.20096	0.118456	-10.1385	3.72762e-24	6.58758e-22	AT3G08740
	320.15	4.24686	0.178198	23.8323	1.54537e-125	3.20895e-122	AT3G08860
	14.1499	1.80805	0.437699	4.13081	3.61484e-05	0.000532828	AT3G08870
	418.654	-0.588209	0.0876148	-6.71358	1.89901e-11	9.64721e-10	AT3G09200
	26.6408	-0.979122	0.267454	-3.6609	0.000251332	0.00287907	AT3G09580
	30.9136	0.761327	0.282266	2.6972	0.00699257	0.0467823	AT3G09830
	10.3001	3.24238	0.760659	4.2626	2.02063e-05	0.000319988	AT3G09940
	39.5972	0.621096	0.228538	2.71769	0.00657391	0.0446102	AT3G10120
	112.96	0.925888	0.13341	6.94018	3.91606e-12	2.25099e-10	AT3G10410
	68.2055	-0.587045	0.17635	-3.32886	0.000872015	0.00834812	AT3G10610
	41.3482	0.693262	0.245677	2.82185	0.0047748	0.0346881	AT3G10640
	45.255	-0.612328	0.216999	-2.8218	0.00477556	0.0346881	AT3G10740
	15.551	2.55241	0.536241	4.75983	1.9376e-06	3.9591e-05	AT3G11010
	268.403	-0.603552	0.0914148	-6.60234	4.04721e-11	1.94876e-09	AT3G11120
	68.0569	0.836109	0.228398	3.66075	0.000251477	0.00287907	AT3G11820
	43.8891	-0.588368	0.202574	-2.90445	0.00367897	0.0280473	AT3G12080
	44.0421	-0.929842	0.229135	-4.05805	4.94833e-05	0.000704988	AT3G12110
	347.204	-0.70001	0.085165	-8.21945	2.04441e-16	1.86603e-14	AT3G12345
	84.6642	2.1717	0.181722	11.9507	6.43998e-33	1.98113e-30	AT3G12520
	101.88	-0.644239	0.152115	-4.2352	2.28347e-05	0.000357858	AT3G12930
	19.9435	-1.11652	0.342515	-3.25976	0.00111507	0.010308	AT3G13000
	62.7034	1.34901	0.272292	4.95427	7.26008e-07	1.65212e-05	AT3G13080
	500.134	-0.642032	0.0840237	-7.64108	2.1541e-14	1.67999e-12	AT3G13120
	29.6116	-0.602817	0.225761	-2.67015	0.00758167	0.0496831	AT3G13350
	186.421	-1.05652	0.125774	-8.40015	4.4589e-17	4.40901e-15	AT3G13470
	417.189	-0.635333	0.105476	-6.0235	1.70684e-09	5.95673e-08	AT3G13520
	136.028	-0.988874	0.220856	-4.47746	7.5537e-06	0.000132505	AT3G13750
	24.7673	1.04469	0.292393	3.57288	0.000353078	0.00384108	AT3G13910
	695.354	-0.900378	0.110756	-8.12942	4.31348e-16	3.85245e-14	AT3G14210
	46.6272	-0.65278	0.199727	-3.26836	0.00108172	0.0100302	AT3G14390
	61.9339	1.32063	0.228335	5.78375	7.30529e-09	2.3461e-07	AT3G14620
	67.6302	0.641246	0.174386	3.67716	0.000235846	0.00271886	AT3G14720
	17.153	-1.28984	0.298198	-4.32546	1.52213e-05	0.00024863	AT3G14760
	13.089	-1.33151	0.388663	-3.42588	0.000612807	0.00620044	AT3G14770
	11.6976	-1.21666	0.356846	-3.40949	0.000650843	0.00652887	AT3G14900
	73.821	1.05769	0.215502	4.90802	9.19986e-07	2.02959e-05	AT3G14990
	18.0874	0.885065	0.31446	2.81456	0.00488448	0.0353864	AT3G15510
	11.5254	4.43746	0.891693	4.97644	6.47639e-07	1.48394e-05	AT3G15536
	408.79	-0.730833	0.0815789	-8.9586	3.28832e-19	3.98726e-17	AT3G15850
	87.7447	-0.846009	0.144135	-5.86955	4.36969e-09	1.44026e-07	AT3G15950
	501.616	-1.79017	0.174712	-10.2464	1.22827e-24	2.29259e-22	AT3G16240
	14.5447	1.58318	0.406599	3.89372	9.87175e-05	0.0012872	AT3G16565
	89.38	-2.37352	0.231349	-10.2595	1.07286e-24	2.07236e-22	AT3G16670
	63.9827	-0.865855	0.186165	-4.651	3.30323e-06	6.35108e-05	AT3G16780
	42.2203	0.706494	0.203028	3.47979	0.000501816	0.0052101	AT3G17000
	99.5393	-0.896491	0.130563	-6.86635	6.5865e-12	3.58737e-10	AT3G17170
	45.8318	-0.73267	0.200659	-3.65132	0.0002609	0.00295841	AT3G17185
	1443.23	0.69326	0.0877322	7.902	2.74466e-15	2.35022e-13	AT3G17390
	25.5162	-0.807764	0.295122	-2.73705	0.00619932	0.0427848	AT3G17609
	24.9821	-0.899386	0.285266	-3.1528	0.00161715	0.0141475	AT3G17640
	17.2002	-0.923576	0.313341	-2.94751	0.00320341	0.0249134	AT3G17680
	28.1409	-0.988627	0.274263	-3.60467	0.000312553	0.00346142	AT3G17770
	42.5223	0.709884	0.245639	2.88995	0.00385309	0.0291739	AT3G17810
	36.8477	0.992459	0.24722	4.01448	5.95768e-05	0.000832371	AT3G17860
	25.7128	-0.722068	0.248255	-2.90858	0.00363076	0.0277179	AT3G17970
	30.5008	-0.67269	0.238553	-2.81988	0.00480415	0.0348348	AT3G18110
	77.4931	-0.773942	0.152403	-5.07825	3.80926e-07	9.09187e-06	AT3G18130
	27.6268	-0.785084	0.256973	-3.05512	0.00224974	0.0186863	AT3G18210
	75.4846	-1.77854	0.230747	-7.70776	1.28047e-14	1.01776e-12	AT3G18290
	46.5223	0.671795	0.203539	3.30057	0.000964895	0.00908515	AT3G18370
	120.894	0.722467	0.18034	4.00613	6.17209e-05	0.00085728	AT3G18830
	28.6282	0.851545	0.252352	3.37443	0.000739691	0.00731414	AT3G18990
	226.452	1.07371	0.11248	9.54581	1.3505e-21	1.91748e-19	AT3G19010
	19.0898	-1.02622	0.361868	-2.8359	0.0045697	0.0336042	AT3G19380
	15.3968	1.75741	0.581509	3.02216	0.00250979	0.020407	AT3G19580
	76.7181	-4.3213	0.237524	-18.1931	5.85417e-74	4.86247e-71	AT3G19710
	25.2002	0.845541	0.251712	3.35916	0.0007818	0.0076416	AT3G20250
	24.8621	-0.689899	0.24958	-2.76425	0.00570545	0.0402117	AT3G20270
	82.521	-1.19073	0.172486	-6.90336	5.07878e-12	2.8407e-10	AT3G20370
	209.149	-1.06272	0.104378	-10.1815	2.39802e-24	4.32999e-22	AT3G20390
	127.23	-1.13252	0.16369	-6.9187	4.55798e-12	2.59925e-10	AT3G20470
	49.5761	0.690326	0.197193	3.50076	0.000463931	0.00487465	AT3G20510
	34.4281	1.42439	0.268035	5.31418	1.07139e-07	2.82957e-06	AT3G20600
	37.2576	-0.659439	0.210775	-3.12864	0.00175618	0.0151788	AT3G20930
	13.9775	-1.2909	0.347238	-3.71764	0.000201093	0.00237255	AT3G21300
	7.24868	-2.42005	0.590098	-4.1011	4.11189e-05	0.000596045	AT3G21460
	126.588	-0.683256	0.163021	-4.19123	2.77447e-05	0.000420908	AT3G21670
	25.4323	-0.994233	0.295589	-3.36357	0.000769408	0.00755849	AT3G21870
	102.908	-0.650489	0.2138	-3.04251	0.00234617	0.0193422	AT3G22060
	195.671	-0.697009	0.109716	-6.35287	2.11338e-10	8.75498e-09	AT3G22210
	349.217	-0.640699	0.0829119	-7.72747	1.09702e-14	8.8535e-13	AT3G22230
	1183.39	3.41812	0.494989	6.90546	5.00422e-12	2.81562e-10	AT3G22231
	90.8084	3.19473	0.269525	11.8532	2.07209e-32	6.25846e-30	AT3G22235
	17.9748	1.50392	0.372199	4.04065	5.33043e-05	0.000752969	AT3G22600
	6.08328	-4.64874	0.862486	-5.38993	7.04857e-08	1.91272e-06	AT3G22740
	5.09908	1.90671	0.64243	2.96797	0.00299775	0.0235343	AT3G23110
	3.79009	2.63103	0.953777	2.75854	0.00580604	0.0408084	AT3G23120
	48.3005	-0.768124	0.194807	-3.94301	8.04666e-05	0.00107453	AT3G23760
	63.2381	-0.61078	0.158284	-3.85877	0.000113959	0.00146297	AT3G23940
	7.2151	-1.40984	0.524508	-2.68793	0.00718965	0.0476594	AT3G25190
	83.6934	-0.726922	0.146882	-4.94902	7.45865e-07	1.69036e-05	AT3G25480
	23.8673	-1.04948	0.251145	-4.17878	2.93074e-05	0.000441791	AT3G25580
	184.723	-0.738636	0.11814	-6.25222	4.0465e-10	1.57795e-08	AT3G25717
	387.437	1.31671	0.14978	8.79092	1.48337e-18	1.68779e-16	AT3G25760
	1687.35	1.93641	0.0912334	21.2248	5.63303e-100	7.79799e-97	AT3G25770
	11.9427	3.0475	0.678377	4.49235	7.04424e-06	0.000124356	AT3G25780
	8.86719	2.66836	0.562787	4.74133	2.12315e-06	4.27512e-05	AT3G25795
	95.872	-0.802514	0.141353	-5.67736	1.36786e-08	4.15409e-07	AT3G25860
	13.5681	2.61609	0.556413	4.7017	2.58004e-06	5.12676e-05	AT3G25882
	701.106	-0.597216	0.0895129	-6.67184	2.52622e-11	1.26402e-09	AT3G25920
	18.7573	1.03832	0.317498	3.27031	0.0010743	0.00996998	AT3G26170
	9.71333	1.45365	0.528456	2.75075	0.00594591	0.0415713	AT3G26220
	1726.96	-0.807245	0.066831	-12.0789	1.36513e-33	4.36107e-31	AT3G26520
	258.739	-1.08559	0.100541	-10.7975	3.53817e-27	8.05151e-25	AT3G26570
	20.252	1.10804	0.313046	3.53955	0.000400803	0.00430669	AT3G26600
	177.75	-0.585148	0.103079	-5.67669	1.37328e-08	4.16294e-07	AT3G26710
	52.575	0.627822	0.195723	3.20771	0.00133797	0.0120381	AT3G26980
	126.187	-1.0199	0.120848	-8.43956	3.18529e-17	3.22646e-15	AT3G27060
	450.823	-0.789014	0.0933366	-8.45343	2.82869e-17	2.93689e-15	AT3G27160
	19.5759	1.20777	0.309515	3.90212	9.53519e-05	0.00124822	AT3G27210
	51.2096	0.642772	0.186505	3.4464	0.000568112	0.00580054	AT3G27300
	89.3306	-0.662412	0.148075	-4.47348	7.69585e-06	0.000134148	AT3G27360
	555.535	-0.658471	0.0737632	-8.92682	4.38446e-19	5.20248e-17	AT3G27830
	592.278	-0.63583	0.0777266	-8.18035	2.83027e-16	2.55524e-14	AT3G27850
	35.1618	0.667526	0.229525	2.90829	0.00363409	0.0277306	AT3G28450
	47.6704	1.03746	0.301383	3.44232	0.000576738	0.00588138	AT3G28540
	5.79681	2.42082	0.894503	2.70633	0.0068031	0.0458471	AT3G28580
	115.989	-0.791726	0.12785	-6.19261	5.91748e-10	2.22905e-08	AT3G28900
	452.599	0.668214	0.106138	6.29569	3.06026e-10	1.22499e-08	AT3G28940
	31.6522	0.650845	0.240011	2.71173	0.00669332	0.0452282	AT3G28950
	39.763	-0.963143	0.197834	-4.86845	1.12479e-06	2.43611e-05	AT3G29200
	29.4237	-0.744367	0.250352	-2.97328	0.00294635	0.0231966	AT3G29230
	16.1786	-1.06657	0.318577	-3.34792	0.000814215	0.00790055	AT3G29280
	23.1968	1.08016	0.290624	3.71669	0.000201848	0.00237955	AT3G29575
	20.92	1.63008	0.309279	5.27059	1.35989e-07	3.5353e-06	AT3G29590
	17.8271	1.2808	0.42625	3.0048	0.00265758	0.0213274	AT3G41768
	53.8658	1.24653	0.19473	6.40135	1.54006e-10	6.50979e-09	AT3G43670
	188.571	1.04953	0.107012	9.8076	1.04425e-22	1.63652e-20	AT3G43800
	348.491	-0.586251	0.0938072	-6.24953	4.11686e-10	1.59416e-08	AT3G44010
	13.4486	2.37069	0.485472	4.88326	1.04344e-06	2.27475e-05	AT3G44300
	2702.67	0.737693	0.0739256	9.97886	1.88623e-23	3.10239e-21	AT3G44310
	42.4023	2.77282	0.294716	9.40843	5.0362e-21	6.91416e-19	AT3G44320
	36.6788	-0.678924	0.22232	-3.05382	0.00225945	0.0187296	AT3G44590
	103.688	-0.827067	0.133044	-6.21649	5.08409e-10	1.93709e-08	AT3G44620
	70.929	0.760784	0.179786	4.2316	2.32034e-05	0.000360913	AT3G44720
	43.4309	-0.677783	0.201219	-3.36838	0.0007561	0.00744978	AT3G44750
	117.889	2.58135	0.236273	10.9253	8.72596e-28	2.0708e-25	AT3G44860
	109.889	0.85916	0.186235	4.61332	3.96297e-06	7.38864e-05	AT3G44970
	96.3145	-0.682331	0.143795	-4.74516	2.0834e-06	4.21039e-05	AT3G45050
	2181.21	2.13373	0.133304	16.0066	1.14974e-57	7.95812e-55	AT3G45140
	37.207	0.67442	0.236662	2.84971	0.00437588	0.0324084	AT3G45620
	466.348	0.880901	0.16679	5.2815	1.28132e-07	3.35201e-06	AT3G45640
	17.6809	1.84094	0.489878	3.75795	0.000171309	0.00205847	AT3G45860
	63.9411	-0.873254	0.159078	-5.48946	4.03161e-08	1.1375e-06	AT3G45930
	165.439	-0.58752	0.116766	-5.03158	4.86447e-07	1.14298e-05	AT3G46030
	81.3494	-0.693886	0.171224	-4.05251	5.0671e-05	0.000720674	AT3G46320
	64.1296	0.803664	0.189636	4.23792	2.25596e-05	0.000353881	AT3G46450
	42.1201	-1.54938	0.217866	-7.11161	1.14695e-12	7.13601e-11	AT3G46490
	27.8547	-0.69151	0.245097	-2.82138	0.00478179	0.0347181	AT3G46940
	763.19	0.585125	0.0688748	8.49549	1.97104e-17	2.08554e-15	AT3G46970
	107.68	0.682047	0.167614	4.06915	4.71852e-05	0.000674562	AT3G47160
	16.1799	0.99129	0.354458	2.79663	0.00516382	0.0369747	AT3G47300
	144.789	-0.622888	0.125939	-4.94595	7.57752e-07	1.71029e-05	AT3G47370
	39.9871	-0.588367	0.200129	-2.93993	0.00328282	0.0254357	AT3G47450
	11.8613	3.28257	0.885349	3.70766	0.000209186	0.0024489	AT3G47480
	21.0857	0.821603	0.300791	2.73147	0.00630516	0.0432458	AT3G47510
	110.595	-0.606026	0.125997	-4.80985	1.51045e-06	3.17213e-05	AT3G47520
	29.3859	-2.05634	0.32947	-6.24135	4.33808e-10	1.67591e-08	AT3G47640
	29.7681	1.2493	0.314597	3.9711	7.15406e-05	0.000970941	AT3G48090
	32.883	-2.24004	0.835299	-2.68173	0.00732435	0.0484943	AT3G48360
	50.8988	-0.756867	0.178832	-4.23229	2.31322e-05	0.000360195	AT3G48500
	22.6316	2.29698	0.5269	4.35943	1.30403e-05	0.000214694	AT3G48650
	177.937	-0.642069	0.103458	-6.20607	5.43254e-10	2.0557e-08	AT3G48730
	180.549	1.42362	0.367685	3.87186	0.000108009	0.00139413	AT3G49120
	5.67462	3.13538	0.874233	3.58643	0.000335232	0.00367305	AT3G49340
	57.3357	0.81182	0.260896	3.11166	0.00186037	0.0159219	AT3G49530
	465.687	2.45838	0.177759	13.8298	1.68429e-43	7.77205e-41	AT3G49570
	2392.78	3.29668	0.162349	20.3061	1.13577e-91	1.25783e-88	AT3G49580
	46.4303	0.816349	0.21882	3.73069	0.000190958	0.00225779	AT3G49590
	171.854	-1.28775	0.116659	-11.0385	2.49102e-28	6.26982e-26	AT3G49680
	6.20742	-1.61007	0.60196	-2.67472	0.0074792	0.0492057	AT3G49750
	575.882	-0.599154	0.0868523	-6.89854	5.25392e-12	2.9288e-10	AT3G49910
	26.1474	-0.857411	0.289747	-2.95917	0.00308466	0.0240461	AT3G49940
	6.29132	2.06477	0.684722	3.01549	0.00256562	0.0206994	AT3G50280
	27.6183	1.28429	0.342731	3.74723	0.000178795	0.00213066	AT3G50480
	10.1752	-1.25359	0.467494	-2.68152	0.00732893	0.0485052	AT3G50560
	141.804	0.799367	0.140407	5.6932	1.24679e-08	3.81835e-07	AT3G50740
	22.5014	0.822171	0.277324	2.96466	0.00303019	0.0237217	AT3G50760
	10.2858	2.24693	0.696469	3.22618	0.00125455	0.0113573	AT3G50770
	27.8344	2.36892	0.430716	5.49995	3.7989e-08	1.07692e-06	AT3G50930
	166.016	0.879717	0.143903	6.11327	9.76098e-10	3.52499e-08	AT3G50950
	36.6527	1.42392	0.281946	5.05034	4.41034e-07	1.04217e-05	AT3G50970
	73.7153	0.912405	0.170374	5.35531	8.54103e-08	2.27378e-06	AT3G51000
	72.3776	1.44552	0.207557	6.96444	3.29711e-12	1.91509e-10	AT3G51240
	32.4654	1.50249	0.26494	5.67108	1.41902e-08	4.29375e-07	AT3G51430
	31.383	1.1355	0.28887	3.93084	8.46501e-05	0.00112677	AT3G51450
	92.2915	-0.630654	0.148953	-4.23391	2.29666e-05	0.000358986	AT3G51670
	122.227	-0.589072	0.12992	-4.5341	5.78493e-06	0.000103891	AT3G51800
	20.4386	-1.06413	0.293607	-3.62434	0.000289704	0.00323425	AT3G51870
	17.3127	1.32139	0.346309	3.81564	0.00013583	0.001694	AT3G51890
	512.345	-0.602274	0.0987528	-6.0988	1.06869e-09	3.84265e-08	AT3G52150
	300.764	1.07787	0.0981275	10.9844	4.5437e-28	1.11e-25	AT3G52180
	245.336	-0.736895	0.112459	-6.55255	5.65625e-11	2.6618e-09	AT3G52380
	44.5485	1.82048	0.320047	5.68815	1.28422e-08	3.92159e-07	AT3G52430
	23.454	-0.820383	0.2477	-3.31201	0.000926286	0.00879786	AT3G52630
	25.9263	1.02611	0.278072	3.69008	0.000224182	0.00259701	AT3G52710
	98.0249	-0.878179	0.162107	-5.41726	6.05182e-08	1.65896e-06	AT3G52720
	35.9579	0.712446	0.23303	3.05731	0.0022333	0.0185683	AT3G53000
	16.1406	-1.35682	0.34293	-3.95656	7.60369e-05	0.00102277	AT3G53650
	47.3937	0.736496	0.224047	3.28724	0.00101173	0.00947934	AT3G53980
	41.9845	-1.17886	0.213986	-5.50904	3.60798e-08	1.0263e-06	AT3G54090
	5.11608	-1.45036	0.543128	-2.67038	0.00757651	0.0496689	AT3G54120
	58.2013	-0.74254	0.167695	-4.42791	9.51514e-06	0.000162757	AT3G54470
	88.5413	-0.785015	0.145651	-5.38968	7.05813e-08	1.91272e-06	AT3G54560
	75.4281	-1.84262	0.164569	-11.1966	4.23462e-29	1.1166e-26	AT3G54600
	56.3244	0.672959	0.195967	3.43404	0.00059465	0.0060381	AT3G54620
	30.0288	0.657526	0.241444	2.7233	0.00646334	0.0441303	AT3G54790
	17.0921	0.89509	0.328238	2.72695	0.00639224	0.0437347	AT3G54990
	30.4748	-0.686142	0.226704	-3.0266	0.00247324	0.0201895	AT3G55010
	48.0842	0.823741	0.202742	4.06299	4.84477e-05	0.000691421	AT3G55120
	124	0.777258	0.148145	5.24662	1.54915e-07	3.97137e-06	AT3G55240
	43.507	1.05549	0.224952	4.69208	2.70436e-06	5.32285e-05	AT3G55450
	6.00146	-1.57079	0.539414	-2.91203	0.00359089	0.027464	AT3G55710
	261.32	-0.680434	0.104686	-6.49974	8.04595e-11	3.61242e-09	AT3G55750
	102.122	0.634271	0.15842	4.00372	6.23535e-05	0.000864621	AT3G55760
	1331.57	-0.630246	0.0765041	-8.23807	1.75013e-16	1.6242e-14	AT3G55800
	60.2904	0.608212	0.180872	3.36266	0.000771948	0.00757448	AT3G55830
	44.1977	0.837591	0.223001	3.756	0.000172653	0.00207194	AT3G55880
	47.8849	-1.34405	0.183426	-7.32748	2.34519e-13	1.60985e-11	AT3G56040
	71.6624	-0.652264	0.155176	-4.20338	2.62963e-05	0.000402871	AT3G56070
	180.019	1.63776	0.123051	13.3096	2.0344e-40	8.44886e-38	AT3G56200
	25.9873	0.78871	0.274816	2.86996	0.00410523	0.0307744	AT3G56260
	376.377	-1.05652	0.160576	-6.57952	4.71955e-11	2.24748e-09	AT3G56360
	540.737	1.56978	0.409387	3.83447	0.000125833	0.00159203	AT3G56400
	37.9737	0.81076	0.253885	3.19342	0.001406	0.0125843	AT3G56410
	169.919	2.09221	0.311516	6.71624	1.86478e-11	9.50237e-10	AT3G56710
	616.553	-0.659111	0.080464	-8.19138	2.5825e-16	2.34429e-14	AT3G56910
	43.5074	0.70635	0.202069	3.49559	0.000473022	0.0049412	AT3G56950
	13.2638	-7.05969	1.25191	-5.63916	1.70883e-08	5.09643e-07	AT3G56970
	9.53265	-7.97104	1.39166	-5.72772	1.01792e-08	3.18281e-07	AT3G56980
	42.7668	-0.75613	0.196393	-3.85009	0.000118077	0.00150884	AT3G57040
	5.26169	2.90923	0.958711	3.03452	0.00240916	0.0197732	AT3G57240
	161.88	4.23153	1.18929	3.55803	0.000373652	0.00404109	AT3G57260
	5.58863	5.58121	1.14153	4.88924	1.01224e-06	2.21255e-05	AT3G57460
	9.47812	1.13624	0.395578	2.87235	0.00407425	0.0305974	AT3G57965
	34.8545	-0.925921	0.275981	-3.35502	0.000793586	0.00772916	AT3G58120
	26.4404	0.846765	0.272736	3.10471	0.00190466	0.0161843	AT3G58570
	396.787	-0.72828	0.0837585	-8.695	3.46844e-18	3.91957e-16	AT3G58610
	61.2351	-0.609412	0.163158	-3.73511	0.000187635	0.00222324	AT3G58700
	6.1851	1.77624	0.598576	2.96744	0.00300287	0.023563	AT3G58710
	50.1118	-2.45288	0.222614	-11.0186	3.10985e-28	7.71056e-26	AT3G58990
	46.3155	-0.780708	0.194563	-4.01263	6.00449e-05	0.00083734	AT3G59040
	48.4162	-0.662091	0.17917	-3.69533	0.0002196	0.00255341	AT3G59980
	207.543	6.60262	0.422764	15.6177	5.51247e-55	3.66292e-52	AT3G60140
	567.439	-0.666988	0.0806618	-8.26895	1.3515e-16	1.26842e-14	AT3G60245
	65.4051	1.95209	0.303215	6.43799	1.21066e-10	5.25105e-09	AT3G60415
	70.2699	0.635188	0.154463	4.11223	3.9185e-05	0.000572411	AT3G60520
	12.1213	1.52112	0.507435	2.99766	0.00272065	0.0216973	AT3G60540
	5.17458	-1.55131	0.563411	-2.75343	0.00589743	0.0412845	AT3G60900
	12.3354	-1.133	0.364827	-3.10559	0.00189898	0.0161525	AT3G61100
	24.0779	2.55926	0.417915	6.12388	9.1322e-10	3.33416e-08	AT3G61280
	35.2617	0.636618	0.227022	2.80421	0.00504407	0.0363365	AT3G61960
	1083.8	-0.641271	0.0899784	-7.12694	1.02624e-12	6.40899e-11	AT3G62030
	41.8551	-0.852274	0.202686	-4.20489	2.61207e-05	0.000401403	AT3G62110
	536.981	0.670088	0.153491	4.36566	1.26739e-05	0.000209492	AT3G62550
	186.331	-0.606743	0.122818	-4.94018	7.80487e-07	1.74736e-05	AT3G63190
	44.5322	0.770034	0.202823	3.79658	0.000146704	0.00180388	AT3G63500
	5.19672	3.09758	0.922329	3.35844	0.000783848	0.0076416	AT4G00700
	139.966	0.718842	0.162524	4.423	9.73391e-06	0.000166016	AT4G01070
	71.1609	0.849184	0.278437	3.04983	0.00228971	0.0189426	AT4G01080
	454.734	-0.679221	0.101524	-6.69027	2.22753e-11	1.12133e-09	AT4G01310
	28.6631	-0.718234	0.269198	-2.66805	0.00762934	0.0499561	AT4G01460
	132.397	0.679659	0.144693	4.69723	2.63711e-06	5.22765e-05	AT4G01610
	60.6708	-1.40105	0.216439	-6.47318	9.59603e-11	4.22836e-09	AT4G01883
	64.8078	0.596031	0.196846	3.0279	0.00246259	0.0201421	AT4G02410
	355.648	1.72595	0.354209	4.87269	1.10089e-06	2.39373e-05	AT4G02520
	354.935	-0.625975	0.0954573	-6.55765	5.46638e-11	2.57976e-09	AT4G02530
	13.3741	-2.2893	0.399726	-5.72717	1.02121e-08	3.18281e-07	AT4G02850
	19.7568	-3.4478	0.355107	-9.70919	2.75515e-22	4.12329e-20	AT4G03060
	13.2616	-1.29315	0.372315	-3.47327	0.000514155	0.00532823	AT4G03100
	151.731	0.734864	0.116247	6.3216	2.58866e-10	1.05399e-08	AT4G03400
	40.9124	0.759088	0.234798	3.23294	0.00122522	0.0111403	AT4G04750
	248.937	0.59629	0.0987285	6.03969	1.54408e-09	5.46914e-08	AT4G04770
	46.851	1.3578	0.25929	5.23662	1.63544e-07	4.16049e-06	AT4G04810
	1119.52	1.84901	0.0792127	23.3424	1.64732e-120	3.04058e-117	AT4G04830
	124.46	-3.83914	0.201044	-19.096	2.72398e-81	2.51393e-78	AT4G04840
	11.3112	-1.01243	0.360079	-2.81169	0.00492813	0.035656	AT4G05410
	39.4095	0.733969	0.217333	3.37716	0.000732374	0.00724609	AT4G05590
	46.5619	1.32009	0.241064	5.47608	4.34847e-08	1.21406e-06	AT4G08470
	14.939	1.77375	0.536737	3.30469	0.000950812	0.00897437	AT4G08555
	16.1739	1.45303	0.379925	3.82452	0.000131029	0.00164524	AT4G08570
	82.9926	0.688745	0.22197	3.10287	0.00191651	0.0162766	AT4G08850
	360.944	0.851709	0.158659	5.36818	7.95342e-08	2.131e-06	AT4G08870
	76.8685	1.28219	0.165784	7.73407	1.04162e-14	8.48207e-13	AT4G09020
	106.271	-0.65588	0.125302	-5.2344	1.65526e-07	4.19477e-06	AT4G09040
	70.2122	0.65929	0.166491	3.95991	7.49769e-05	0.00101179	AT4G09750
	8.31244	2.19112	0.498291	4.39727	1.09621e-05	0.000184501	AT4G09820
	77.4988	-0.612553	0.149052	-4.10966	3.96238e-05	0.000576889	AT4G10450
	205.253	-0.827519	0.110997	-7.45534	8.9636e-14	6.56462e-12	AT4G10480
	12.6044	4.27338	1.10309	3.874	0.000107065	0.00138302	AT4G10500
	4.91876	1.7277	0.62726	2.75437	0.00588056	0.0411888	AT4G10960
	51.9726	0.729176	0.190501	3.82768	0.000129356	0.0016267	AT4G10970
	6.97834	2.32906	0.736663	3.16163	0.00156888	0.0137968	AT4G11000
	122.507	-0.601858	0.128238	-4.6933	2.68838e-06	5.30621e-05	AT4G11175
	16.0997	1.2068	0.401459	3.00602	0.00264688	0.0212668	AT4G11300
	10.4316	-1.27145	0.464126	-2.73946	0.00615406	0.0425964	AT4G11460
	525.006	0.694143	0.078731	8.81665	1.17937e-18	1.35115e-16	AT4G11600
	26.1273	1.02162	0.298363	3.4241	0.000616842	0.00623675	AT4G11850
	10.687	2.19592	0.554005	3.96373	7.37886e-05	0.000998189	AT4G11890
	20.5925	0.868023	0.287831	3.01574	0.00256355	0.0206959	AT4G11900
	33.5197	-2.72684	0.277121	-9.83989	7.57904e-23	1.21061e-20	AT4G12030
	54.1878	1.78805	0.226394	7.89795	2.83535e-15	2.41542e-13	AT4G12290
	40.7074	-0.630874	0.225089	-2.80277	0.00506657	0.0364332	AT4G12390
	77.7747	-0.805048	0.153576	-5.242	1.58845e-07	4.05334e-06	AT4G12420
	52.1299	-2.81277	0.842544	-3.33842	0.000842561	0.00813284	AT4G12480
	8.42596	-4.27702	1.40375	-3.04685	0.00231251	0.0190931	AT4G12490
	176.373	1.09825	0.203486	5.39717	6.77015e-08	1.84068e-06	AT4G12720
	75.6946	0.623888	0.164399	3.79497	0.000147664	0.001813	AT4G12910
	86.5802	-0.825124	0.165286	-4.99209	5.97292e-07	1.38192e-05	AT4G12970
	17.2694	1.24014	0.352938	3.51376	0.000441807	0.00468965	AT4G13110
	24.1836	0.821046	0.296487	2.76925	0.00561861	0.0397176	AT4G13180
	304.557	-0.952415	0.0932083	-10.2181	1.64477e-24	3.00252e-22	AT4G13430
	151.309	-0.951345	0.106657	-8.91963	4.67846e-19	5.47314e-17	AT4G13500
	135.529	0.708387	0.159186	4.45005	8.58517e-06	0.000148714	AT4G13510
	254.247	-2.43525	0.105633	-23.0538	1.3472e-117	2.23797e-114	AT4G13770
	18.9985	1.27486	0.343548	3.71086	0.000206553	0.00242321	AT4G13900
	86.2756	1.06744	0.176965	6.03194	1.62008e-09	5.67778e-08	AT4G14020
	428.395	1.09149	0.0829208	13.1631	1.43161e-39	5.69845e-37	AT4G14030
	157.181	-2.31351	0.112769	-20.5155	1.56448e-93	1.85637e-90	AT4G14040
	57.9157	2.20153	0.308805	7.12919	1.00958e-12	6.32872e-11	AT4G14090
	5.02999	-3.10334	0.753115	-4.12067	3.77773e-05	0.000554065	AT4G14130
	158.767	0.598433	0.161038	3.71611	0.000202313	0.00238019	AT4G14270
	54.5052	2.03871	0.458265	4.44876	8.63665e-06	0.00014945	AT4G14365
	245.67	2.03085	0.303517	6.69105	2.21573e-11	1.11878e-09	AT4G14400
	374.403	-0.713229	0.102043	-6.98949	2.75894e-12	1.62523e-10	AT4G15000
	29.7299	0.675125	0.234076	2.88422	0.00392389	0.029629	AT4G15490
	12.5245	-1.11485	0.361511	-3.08386	0.00204332	0.0172302	AT4G15830
	51.4902	1.31456	0.193586	6.79057	1.1169e-11	5.92555e-10	AT4G16146
	57.2513	-0.685793	0.179149	-3.82806	0.00012916	0.00162546	AT4G16155
	1114.69	0.673065	0.0695267	9.68066	3.64341e-22	5.40396e-20	AT4G16190
	174.527	-1.34529	0.165261	-8.14041	3.93935e-16	3.53733e-14	AT4G16370
	43.9365	-0.60234	0.216388	-2.78361	0.0053758	0.0382453	AT4G16390
	10.6281	-1.01259	0.371563	-2.72522	0.0064259	0.0438927	AT4G16690
	25.2216	0.815908	0.255057	3.19892	0.00137943	0.0123665	AT4G16750
	906.795	-1.22531	0.0966302	-12.6804	7.59747e-37	2.6853e-34	AT4G16980
	40.6562	0.795385	0.208693	3.81127	0.000138255	0.00171594	AT4G17030
	74.5813	0.731972	0.235013	3.1146	0.00184192	0.0157966	AT4G17230
	357.992	-0.636727	0.0922024	-6.90576	4.99357e-12	2.81562e-10	AT4G17390
	54.2218	-1.06258	0.232212	-4.57591	4.74143e-06	8.67814e-05	AT4G17460
	87.3047	1.53787	0.26215	5.86638	4.4542e-09	1.46521e-07	AT4G17470
	100.505	0.689977	0.134909	5.11437	3.14788e-07	7.64511e-06	AT4G17770
	498.314	-0.621872	0.0850117	-7.31514	2.57119e-13	1.74337e-11	AT4G18100
	5.61634	2.37651	0.862167	2.75644	0.00584341	0.0409927	AT4G18250
	17.701	2.43537	0.554195	4.39443	1.11065e-05	0.000186554	AT4G18253
	305.307	1.20742	0.124969	9.66173	4.38405e-22	6.44494e-20	AT4G18440
	491.679	-0.643119	0.0883366	-7.28032	3.3303e-13	2.23077e-11	AT4G18480
	65.6788	0.857615	0.246005	3.48616	0.000490001	0.00510018	AT4G18880
	127.543	-0.691975	0.145807	-4.74581	2.07671e-06	4.202e-05	AT4G18970
	50.0022	-0.665535	0.175371	-3.79502	0.000147633	0.001813	AT4G19100
	36.2122	1.64564	0.271903	6.05232	1.42778e-09	5.07888e-08	AT4G19390
	62.3637	0.912954	0.254113	3.59272	0.000327249	0.00360495	AT4G19520
	9.26422	1.58064	0.504323	3.13418	0.00172337	0.0149575	AT4G20110
	118.75	2.00528	0.198302	10.1123	4.87437e-24	8.43468e-22	AT4G20820
	40.1309	-0.590412	0.192077	-3.07383	0.0021133	0.0177216	AT4G20960
	30.8521	1.36005	0.258915	5.25286	1.49752e-07	3.8585e-06	AT4G21380
	59.3768	-1.18319	0.188148	-6.28862	3.20306e-10	1.27295e-08	AT4G21445
	8.70274	1.32263	0.491636	2.69026	0.00713962	0.0474793	AT4G21534
	105.243	0.629239	0.13837	4.5475	5.42882e-06	9.81323e-05	AT4G21570
	52.8124	-0.963872	0.33286	-2.89573	0.00378283	0.0287336	AT4G21870
	7.87967	1.378	0.492155	2.79993	0.00511131	0.0366936	AT4G21930
	5266.14	0.632469	0.0603872	10.4736	1.1425e-25	2.37241e-23	AT4G21960
	519.159	0.951141	0.129804	7.32751	2.34477e-13	1.60985e-11	AT4G21990
	41.5752	-0.743862	0.200251	-3.71466	0.000203478	0.00239051	AT4G22010
	4.87405	-2.58431	0.961398	-2.68807	0.00718663	0.0476584	AT4G22470
	26.3431	-0.726049	0.268855	-2.70053	0.00692297	0.0464289	AT4G22755
	120.235	1.77957	0.23124	7.69575	1.40667e-14	1.10747e-12	AT4G22880
	60.1735	0.694551	0.178503	3.89097	9.98454e-05	0.00129987	AT4G23010
	21.8617	0.764584	0.285813	2.67512	0.00747026	0.0491858	AT4G23050
	145.629	-1.29802	0.117174	-11.0777	1.60978e-28	4.1141e-26	AT4G23100
	11.4351	1.52304	0.507794	2.99933	0.00270578	0.0216098	AT4G23130
	13.5614	2.85498	0.914882	3.12059	0.00180487	0.0155321	AT4G23140
	3.8207	4.1019	1.23232	3.32861	0.000872816	0.00834812	AT4G23150
	67.0977	1.42979	0.20247	7.06173	1.64445e-12	9.86196e-11	AT4G23170
	151.966	0.737944	0.193489	3.81388	0.0001368	0.00170227	AT4G23180
	22.9274	1.66323	0.344519	4.82769	1.38124e-06	2.93042e-05	AT4G23200
	7.9727	2.09537	0.666354	3.14453	0.00166354	0.0144912	AT4G23220
	233.361	1.47246	0.173654	8.47927	2.26618e-17	2.38264e-15	AT4G23600
	28.1146	-0.661468	0.240703	-2.74807	0.00599469	0.0418243	AT4G23760
	84.1025	-0.804626	0.144678	-5.56151	2.67452e-08	7.74027e-07	AT4G23800
	33.5569	1.39076	0.440718	3.15567	0.0016013	0.0140299	AT4G23810
	124.392	1.74391	0.186896	9.33092	1.04958e-20	1.4061e-18	AT4G23990
	28.7626	0.731541	0.241441	3.02989	0.00244642	0.0200197	AT4G24120
	14.4968	1.17193	0.387126	3.02726	0.00246779	0.0201548	AT4G24450
	26.2247	-0.749329	0.263586	-2.84283	0.00447153	0.0330138	AT4G24700
	118.098	-0.623613	0.13085	-4.76586	1.88054e-06	3.85673e-05	AT4G24750
	1033.14	-0.588507	0.0715315	-8.22725	1.91566e-16	1.76794e-14	AT4G24770
	880.365	-0.926028	0.0903082	-10.2541	1.13443e-24	2.1415e-22	AT4G25050
	14.9332	1.32582	0.413483	3.20646	0.00134377	0.0120598	AT4G25480
	9.91193	2.03092	0.746514	2.72054	0.00651756	0.0443002	AT4G25490
	36.5565	-0.676571	0.22998	-2.94186	0.00326247	0.0253126	AT4G25630
	59.2102	-1.15133	0.17824	-6.45946	1.0508e-10	4.61797e-09	AT4G25700
	111.256	-0.643665	0.133948	-4.80532	1.54502e-06	3.23247e-05	AT4G25890
	34.8068	1.19926	0.23875	5.02309	5.08471e-07	1.18968e-05	AT4G26070
	13.0095	1.239	0.423279	2.92714	0.00342096	0.026383	AT4G26090
	10.2629	-1.01567	0.376188	-2.69991	0.00693586	0.0464778	AT4G26150
	15.0284	1.05375	0.388391	2.71311	0.00666555	0.0450848	AT4G26270
	31.187	0.890988	0.230343	3.86809	0.000109693	0.00141477	AT4G26450
	68.4271	-0.806308	0.172369	-4.67781	2.89958e-06	5.6668e-05	AT4G26520
	52.6667	-0.996932	0.22272	-4.47616	7.59967e-06	0.00013289	AT4G26555
	20.7515	-0.920059	0.277839	-3.31148	0.000928037	0.00880443	AT4G26780
	60.967	-0.791231	0.175533	-4.5076	6.55638e-06	0.000116611	AT4G27030
	103.511	1.0691	0.155603	6.87071	6.38823e-12	3.50235e-10	AT4G27300
	35.3851	1.10677	0.390456	2.83455	0.00458909	0.033702	AT4G27410
	89.7127	0.737785	0.159441	4.62734	3.70401e-06	6.97631e-05	AT4G27560
	49.2594	0.951782	0.2028	4.69321	2.68952e-06	5.30621e-05	AT4G27740
	162.671	-0.832237	0.117665	-7.07293	1.517e-12	9.26487e-11	AT4G28025
	35.1156	-0.916136	0.226452	-4.0456	5.21889e-05	0.000740361	AT4G28290
	14.3598	1.3961	0.378063	3.69277	0.000221824	0.00257458	AT4G28490
	315.439	-1.0438	0.104315	-10.0062	1.43194e-23	2.37874e-21	AT4G28660
	618.732	-0.613834	0.0894749	-6.8604	6.86662e-12	3.70351e-10	AT4G29020
	193.84	0.69651	0.145102	4.80015	1.58548e-06	3.3088e-05	AT4G29190
	220.379	-0.606547	0.0939217	-6.45801	1.0609e-10	4.65003e-09	AT4G29390
	34.8661	0.701104	0.244436	2.86825	0.00412755	0.0308859	AT4G29900
	317.237	-0.695709	0.141403	-4.92004	8.65276e-07	1.93198e-05	AT4G29905
	144.39	-0.606678	0.14766	-4.1086	3.98066e-05	0.000579043	AT4G30210
	11.1992	1.45314	0.457653	3.17521	0.00149729	0.0132515	AT4G30460
	555.577	0.626108	0.099523	6.29109	3.15245e-10	1.25886e-08	AT4G30530
	31.0364	-0.889353	0.255617	-3.47924	0.00050283	0.00521737	AT4G30610
	75.2213	-0.671839	0.154828	-4.33925	1.42968e-05	0.000234451	AT4G30620
	603.067	0.670011	0.095318	7.02922	2.07698e-12	1.23666e-10	AT4G30650
	230.061	-0.720069	0.111067	-6.48318	8.981e-11	3.9998e-09	AT4G30660
	26.4117	-0.864618	0.244731	-3.53293	0.000410978	0.00440462	AT4G31210
	196.194	0.831382	0.116576	7.13165	9.91751e-13	6.24052e-11	AT4G31290
	27.1361	2.41302	0.329839	7.31577	2.55914e-13	1.74231e-11	AT4G31330
	139.753	-1.16974	0.15995	-7.31315	2.60953e-13	1.76218e-11	AT4G31500
	323.957	-0.653152	0.0983609	-6.64036	3.12925e-11	1.54711e-09	AT4G31700
	41.4376	0.71505	0.20254	3.53041	0.000414909	0.00443531	AT4G32040
	60.3737	-0.877154	0.165599	-5.29684	1.17823e-07	3.10186e-06	AT4G32190
	49.8997	0.590249	0.202825	2.91014	0.00361268	0.027618	AT4G32285
	404.433	1.41199	0.126969	11.1208	9.94311e-29	2.58086e-26	AT4G32940
	40.4274	0.645673	0.217807	2.96442	0.00303253	0.0237274	AT4G33040
	121.779	1.26363	0.206384	6.12271	9.19984e-10	3.35149e-08	AT4G33050
	109.369	0.812055	0.164209	4.94525	7.60473e-07	1.71179e-05	AT4G33300
	78.3341	-0.601005	0.181537	-3.31065	0.000930795	0.00882051	AT4G33380
	30.0207	1.05549	0.314267	3.35858	0.000783436	0.0076416	AT4G33467
	42.5735	0.720486	0.217716	3.3093	0.000935297	0.00884804	AT4G33490
	31.3668	0.849828	0.239013	3.55557	0.000377166	0.00407378	AT4G33700
	192.373	1.83369	0.134105	13.6735	1.46114e-42	6.56014e-40	AT4G33960
	91.5128	-0.585133	0.149035	-3.92615	8.63153e-05	0.00114526	AT4G34090
	8.10514	2.22877	0.610642	3.64988	0.000262363	0.00297094	AT4G34135
	55.201	0.650201	0.177083	3.67173	0.000240917	0.00277346	AT4G34230
	78.9369	-0.976665	0.148442	-6.57946	4.72172e-11	2.24748e-09	AT4G34240
	93.0862	-0.744333	0.159804	-4.6578	3.19605e-06	6.18076e-05	AT4G34290
	38.9682	0.78609	0.281665	2.79087	0.00525663	0.0375261	AT4G34390
	4.5047	3.56145	1.28656	2.7682	0.00563675	0.039812	AT4G34410
	33.6855	0.635607	0.231652	2.7438	0.00607318	0.0422124	AT4G34590
	1761.95	-0.712441	0.0568834	-12.5246	5.47787e-36	1.85711e-33	AT4G34620
	92.6774	0.606714	0.16904	3.58918	0.000331725	0.00364218	AT4G34630
	894.805	3.43972	0.12154	28.301	3.3563e-176	1.39387e-172	AT4G34710
	50.1534	-0.704837	0.233688	-3.01614	0.00256016	0.0206855	AT4G34760
	18.1759	-1.13543	0.321208	-3.53487	0.000407973	0.00437524	AT4G34900
	47.6597	1.04674	0.201732	5.18878	2.11674e-07	5.24795e-06	AT4G34950
	575.382	-0.880032	0.0858173	-10.2547	1.12707e-24	2.1415e-22	AT4G35100
	100.462	0.609588	0.149819	4.06882	4.72514e-05	0.000674927	AT4G35310
	18.7176	-0.867399	0.289844	-2.99264	0.00276576	0.0219937	AT4G35350
	39.9475	0.685006	0.215347	3.18093	0.00146802	0.0130271	AT4G35580
	58.9077	2.63734	0.234583	11.2427	2.51678e-29	6.74335e-27	AT4G35640
	116.459	-0.669649	0.124526	-5.37757	7.54993e-08	2.03934e-06	AT4G36130
	75.4991	0.745467	0.177448	4.20105	2.65677e-05	0.000405273	AT4G36210
	71.24	-0.587131	0.157176	-3.73549	0.00018735	0.00222145	AT4G36390
	315.813	0.816215	0.176575	4.62248	3.79187e-06	7.11758e-05	AT4G36500
	93.1302	-0.967658	0.145115	-6.66821	2.58944e-11	1.29177e-09	AT4G36540
	14.9952	-1.96322	0.499385	-3.93128	8.44957e-05	0.00112562	AT4G36850
	30.8034	0.880108	0.26882	3.27396	0.0010605	0.00985296	AT4G36900
	17.8509	0.974647	0.32436	3.00483	0.00265727	0.0213274	AT4G36990
	54.084	1.0438	0.200464	5.20692	1.92004e-07	4.81081e-06	AT4G37150
	39.0413	0.647657	0.23014	2.81419	0.0048901	0.0354116	AT4G37640
	22.5248	1.32877	0.312955	4.24588	2.1774e-05	0.000342529	AT4G38080
	74.0304	-0.713039	0.169705	-4.20163	2.64995e-05	0.000405207	AT4G38160
	128.916	1.24379	0.324814	3.82924	0.00012854	0.00162134	AT4G38550
	66.0565	-0.631049	0.150903	-4.18183	2.89174e-05	0.000436308	AT4G38710
	5.27419	-2.27979	0.836107	-2.72668	0.00639753	0.0437529	AT4G38825
	20.428	-1.09753	0.27701	-3.96208	7.42993e-05	0.00100428	AT4G38850
	132.072	-0.605517	0.143606	-4.21652	2.48098e-05	0.000382674	AT4G38860
	4010.72	-0.60164	0.0696827	-8.634	5.92455e-18	6.51779e-16	AT4G38970
	16.5823	1.40737	0.468512	3.00392	0.00266523	0.0213682	AT4G39030
	721.524	0.860489	0.150346	5.72338	1.04423e-08	3.24846e-07	AT4G39090
	61.8772	0.753099	0.197732	3.80869	0.000139704	0.00173062	AT4G39210
	36.5844	-0.884972	0.212886	-4.15702	3.22429e-05	0.000480005	AT4G39880
	135	-2.12224	0.150202	-14.1292	2.50955e-45	1.22614e-42	AT4G39940
	32.6008	-1.79047	0.279637	-6.40283	1.52524e-10	6.46358e-09	AT4G39950
	16.4982	0.903455	0.326668	2.76567	0.00568061	0.0400706	AT4G40065
	49.975	-0.819642	0.181295	-4.52104	6.15357e-06	0.000109799	AT5G01015
	17.9753	1.22359	0.315653	3.87637	0.000106025	0.00137171	AT5G01180
	14.0299	-1.59881	0.367675	-4.34842	1.3712e-05	0.000225529	AT5G01500
	37.3188	0.91304	0.255349	3.57566	0.000349343	0.00380793	AT5G01520
	304.13	0.627365	0.158473	3.95881	7.53244e-05	0.00101512	AT5G01600
	14.8903	0.933167	0.342772	2.72241	0.00648073	0.0442308	AT5G01850
	27.094	-0.755294	0.242197	-3.11851	0.00181767	0.0156128	AT5G02050
	74.5319	0.694035	0.2013	3.44777	0.000565244	0.00577836	AT5G02290
	360.964	-0.668628	0.0898351	-7.44283	9.85506e-14	7.14901e-12	AT5G02450
	4.03344	3.00458	1.11656	2.69091	0.00712565	0.0474244	AT5G02780
	66.2111	-0.620864	0.177464	-3.49853	0.000467831	0.00490232	AT5G02830
	305.497	-0.65812	0.0896589	-7.34026	2.13175e-13	1.47552e-11	AT5G02870
	173.37	0.634092	0.115145	5.50692	3.6517e-08	1.03696e-06	AT5G02940
	37.0399	-0.733185	0.24742	-2.96332	0.00304335	0.0237911	AT5G03120
	77.5417	2.15539	0.408977	5.27018	1.36286e-07	3.53748e-06	AT5G03210
	267.959	2.09452	0.349876	5.98646	2.14454e-09	7.40646e-08	AT5G03350
	151.846	0.88697	0.137578	6.44702	1.1407e-10	4.96054e-09	AT5G03630
	29.7624	0.712954	0.242468	2.9404	0.0032779	0.0254094	AT5G04020
	38.4171	0.617824	0.214274	2.88334	0.0039348	0.0296978	AT5G04080
	11.8513	-4.09034	0.596887	-6.85278	7.24266e-12	3.89369e-10	AT5G04150
	92.5341	0.609891	0.152831	3.99062	6.59001e-05	0.000903244	AT5G04170
	241.858	-0.720351	0.120888	-5.95881	2.54077e-09	8.7205e-08	AT5G04590
	92.4962	-0.687228	0.132067	-5.20364	1.95418e-07	4.88164e-06	AT5G04800
	44.5922	0.597921	0.220788	2.70813	0.00676645	0.0456186	AT5G04885
	91.1351	-0.754059	0.164157	-4.59351	4.35845e-06	8.0358e-05	AT5G04950
	42.9151	0.900173	0.20143	4.4689	7.86217e-06	0.000136618	AT5G05110
	53.8194	-2.73781	0.26387	-10.3756	3.20215e-25	6.40892e-23	AT5G05250
	13.1345	1.83149	0.521825	3.50978	0.000448485	0.00473933	AT5G05410
	44.2475	-0.757491	0.218484	-3.46703	0.000526238	0.00543648	AT5G05580
	25.5537	1.9878	0.653523	3.04167	0.00235269	0.0193576	AT5G05600
	24.3255	-0.884202	0.262312	-3.37081	0.000749476	0.00740208	AT5G05890
	32.969	-0.627145	0.228541	-2.74413	0.00606724	0.0422065	AT5G05960
	27.6824	1.45581	0.276039	5.27393	1.33532e-07	3.48232e-06	AT5G06510
	40.9905	0.771243	0.25824	2.98653	0.0028216	0.0223415	AT5G06860
	76.6916	-1.4658	0.168619	-8.69299	3.53024e-18	3.96245e-16	AT5G07460
	24.8619	-3.03562	0.289075	-10.5011	8.53359e-26	1.81744e-23	AT5G07690
	36.2182	0.647959	0.235751	2.74849	0.00598703	0.0417885	AT5G07830
	32.3452	-0.82495	0.228488	-3.61047	0.000305637	0.00339842	AT5G07860
	30.336	1.77207	0.251798	7.03765	1.9551e-12	1.16828e-10	AT5G07990
	32.842	0.717069	0.243454	2.9454	0.00322536	0.0250372	AT5G08380
	40.669	-0.895191	0.210036	-4.26209	2.02526e-05	0.000320415	AT5G08610
	67.7818	0.983072	0.193155	5.08954	3.58938e-07	8.62905e-06	AT5G08760
	3.84212	5.28451	1.14031	4.63428	3.58175e-06	6.80779e-05	AT5G09290
	8.66036	1.76084	0.495914	3.5507	0.000384208	0.00414446	AT5G09480
	14.9669	1.4602	0.356266	4.09861	4.15644e-05	0.000601724	AT5G09530
	283.829	-0.8341	0.0874062	-9.54281	1.39018e-21	1.95709e-19	AT5G09650
	32.4029	-0.588937	0.216676	-2.71805	0.00656673	0.0445797	AT5G09995
	33.0108	-0.619865	0.229317	-2.7031	0.00686967	0.0461646	AT5G10010
	147.512	-0.666471	0.140432	-4.74585	2.07633e-06	4.202e-05	AT5G10180
	28.6579	1.00102	0.266687	3.75355	0.000174346	0.00208813	AT5G10190
	22.3457	-1.05712	0.291467	-3.62691	0.000286835	0.00320869	AT5G10240
	97.9764	1.62243	0.26973	6.01501	1.79871e-09	6.26418e-08	AT5G10380
	188.786	-0.613606	0.104499	-5.87187	4.3091e-09	1.42312e-07	AT5G10400
	8.762	1.746	0.476815	3.6618	0.000250448	0.00287125	AT5G10410
	43.7421	-0.978898	0.205309	-4.76793	1.86129e-06	3.8267e-05	AT5G10690
	73.0944	3.28085	0.607272	5.4026	6.5681e-08	1.79456e-06	AT5G10760
	27.4992	-0.765726	0.244637	-3.13004	0.0017478	0.0151221	AT5G10920
	40.4453	-0.792587	0.192747	-4.11207	3.92128e-05	0.000572411	AT5G11270
	28.7192	0.680515	0.239277	2.84405	0.00445448	0.0329132	AT5G11600
	367.12	0.603661	0.130959	4.60954	4.0357e-06	7.49061e-05	AT5G11670
	407.977	-0.774321	0.0876031	-8.83897	9.66086e-19	1.11449e-16	AT5G12860
	10.3805	-1.22384	0.4478	-2.73301	0.0062759	0.0431163	AT5G13170
	131.735	0.594932	0.16088	3.69798	0.000217324	0.00253525	AT5G13190
	10.4269	1.56236	0.548206	2.84996	0.00437251	0.0323979	AT5G13320
	100.629	1.19613	0.153483	7.79324	6.53121e-15	5.39783e-13	AT5G13550
	108.015	-1.36365	0.172555	-7.9027	2.72922e-15	2.34911e-13	AT5G13740
	422.698	1.74224	0.173619	10.0348	1.07183e-23	1.79851e-21	AT5G13930
	226.726	-3.25927	0.129108	-25.2445	1.30171e-140	3.08915e-137	AT5G14200
	90.864	0.692281	0.1457	4.7514	2.02009e-06	4.11247e-05	AT5G14640
	92.0172	-0.908196	0.144874	-6.26889	3.6363e-10	1.42467e-08	AT5G14660
	2462.36	-1.30614	0.0857515	-15.2317	2.17745e-52	1.39122e-49	AT5G14740
	273.56	-0.682421	0.100788	-6.77083	1.28048e-11	6.73143e-10	AT5G14910
	137.819	-0.833118	0.185386	-4.49396	6.99096e-06	0.000123678	AT5G15350
	38.0548	-0.855822	0.214032	-3.99858	6.37241e-05	0.000878494	AT5G15530
	38.8427	-0.654054	0.233082	-2.80611	0.00501432	0.0362007	AT5G15610
	163.717	-0.679047	0.138675	-4.89668	9.74694e-07	2.14175e-05	AT5G15780
	39.6077	-1.11998	0.230977	-4.84889	1.24154e-06	2.67155e-05	AT5G15950
	1215.26	1.38661	0.101943	13.6018	3.90568e-42	1.7074e-39	AT5G15970
	391.675	-0.62455	0.0928767	-6.7245	1.76191e-11	9.06154e-10	AT5G16030
	341.596	-0.589596	0.0790848	-7.45524	8.97044e-14	6.56462e-12	AT5G16130
	54.5227	-0.909612	0.195867	-4.64404	3.41669e-06	6.53142e-05	AT5G16250
	23.9986	0.899532	0.264879	3.39601	0.000683766	0.00681796	AT5G16380
	37.2622	-0.644392	0.198252	-3.25037	0.00115255	0.0106073	AT5G16715
	75.6029	1.15396	0.183247	6.29732	3.0284e-10	1.21608e-08	AT5G17050
	181.339	1.96136	0.213439	9.18931	3.95381e-20	5.21276e-18	AT5G17220
	63.1238	-0.678947	0.180934	-3.75246	0.000175109	0.00209424	AT5G17310
	123.373	1.49998	0.164664	9.10933	8.28929e-20	1.05116e-17	AT5G17460
	21.0284	-1.0132	0.267358	-3.78965	0.000150857	0.00184403	AT5G17700
	120.885	-0.840425	0.135082	-6.22159	4.92151e-10	1.88378e-08	AT5G17710
	19.5786	1.43716	0.419853	3.423	0.00061935	0.00625829	AT5G17760
	39.5178	-0.985742	0.280662	-3.51221	0.000444405	0.0047112	AT5G18020
	44.3753	-0.753155	0.244857	-3.0759	0.0020987	0.0176393	AT5G18030
	14.3704	-1.19845	0.371203	-3.22854	0.00124423	0.0112823	AT5G18050
	55.6131	-0.664392	0.187649	-3.54062	0.000399191	0.00429214	AT5G18080
	114.891	1.6332	0.195633	8.34829	6.92589e-17	6.65046e-15	AT5G18130
	72.3834	2.46383	0.227514	10.8293	2.49924e-27	5.7663e-25	AT5G18290
	55.5864	1.01353	0.222719	4.5507	5.34677e-06	9.686e-05	AT5G18310
	14.7263	1.94519	0.539106	3.60819	0.000308346	0.00342396	AT5G18470
	50.3394	-0.851435	0.203403	-4.18596	2.83968e-05	0.000429233	AT5G18570
	28.8138	-0.91242	0.297806	-3.06381	0.00218541	0.0182616	AT5G18600
	20.9967	1.00322	0.32758	3.06252	0.00219484	0.0183128	AT5G18610
	27.1385	-0.678049	0.242736	-2.79336	0.00521642	0.0372985	AT5G18790
	266.135	-1.02363	0.269257	-3.8017	0.000143706	0.00177016	AT5G19190
	357.65	1.05638	0.336704	3.13742	0.00170444	0.0148087	AT5G19240
	698.875	5.1026	0.380688	13.4036	5.75708e-41	2.45222e-38	AT5G19470
	22.1055	-0.799896	0.275779	-2.90049	0.00372578	0.0283132	AT5G19620
	365.843	-0.739506	0.0820277	-9.01531	1.9631e-19	2.41563e-17	AT5G19760
	115.831	-0.624795	0.141025	-4.43038	9.40658e-06	0.000161261	AT5G19860
	18.1185	1.26978	0.302037	4.20404	2.62188e-05	0.000402538	AT5G19875
	15.2752	1.1957	0.347601	3.43986	0.000582005	0.00592781	AT5G20400
	811.337	-0.838974	0.121934	-6.88059	5.9606e-12	3.28962e-10	AT5G20630
	583.279	-0.854724	0.0754945	-11.3217	1.0249e-29	2.83762e-27	AT5G20720
	23.5418	-0.868599	0.31224	-2.78183	0.00540536	0.0384063	AT5G20740
	57.1399	-0.684181	0.180664	-3.78703	0.000152457	0.00185812	AT5G21930
	53.1798	0.736412	0.18741	3.92942	8.51526e-05	0.00113164	AT5G22060
	33.6478	-0.960431	0.206794	-4.64438	3.41097e-06	6.528e-05	AT5G22300
	84.4968	-0.675028	0.153838	-4.38792	1.14439e-05	0.000191061	AT5G22340
	5.30015	2.64386	0.944933	2.79794	0.00514303	0.0368576	AT5G22520
	9.96958	3.69238	1.2077	3.05737	0.00223286	0.0185683	AT5G22570
	41.443	0.64232	0.213182	3.01302	0.00258665	0.020859	AT5G22630
	178.573	-0.695165	0.12463	-5.57783	2.43535e-08	7.08511e-07	AT5G22640
	219.333	-0.74062	0.102347	-7.23634	4.60949e-13	3.05071e-11	AT5G22880
	197.591	-3.86744	0.149342	-25.8965	7.28884e-148	2.01804e-144	AT5G23010
	31.3454	-1.08036	0.226815	-4.76316	1.90581e-06	3.90373e-05	AT5G23020
	44.9795	1.09695	0.226646	4.83993	1.29886e-06	2.78049e-05	AT5G23050
	499.064	-0.610413	0.0933068	-6.542	6.06995e-11	2.81659e-09	AT5G23120
	86.6019	1.6167	0.168992	9.56674	1.10329e-21	1.57999e-19	AT5G23240
	25.9673	-0.75439	0.251378	-3.00102	0.00269074	0.0215421	AT5G23250
	45.2731	-0.629837	0.197661	-3.18644	0.00144034	0.0128225	AT5G23310
	42.1143	-0.597503	0.209886	-2.8468	0.00441611	0.0326772	AT5G23420
	125.3	0.783198	0.139477	5.61526	1.96265e-08	5.77053e-07	AT5G23575
	54.3075	0.716859	0.207447	3.45562	0.000549021	0.00563331	AT5G23660
	238.322	-0.639193	0.100294	-6.37317	1.8516e-10	7.72834e-09	AT5G23740
	17.2387	1.99989	0.383029	5.22123	1.77734e-07	4.4803e-06	AT5G23850
	130.714	-0.675195	0.186799	-3.61455	0.000300873	0.00335218	AT5G24150
	49.918	-0.744003	0.194144	-3.83222	0.000126993	0.00160304	AT5G24420
	15.3489	1.52679	0.397796	3.83813	0.000123973	0.0015721	AT5G24470
	120.96	2.20429	0.47139	4.67615	2.92312e-06	5.69941e-05	AT5G24530
	65.4099	1.04205	0.324815	3.20814	0.00133596	0.0120381	AT5G24655
	238.458	1.5628	0.137797	11.3413	8.1897e-30	2.30589e-27	AT5G24660
	1189.96	2.36182	0.321583	7.34435	2.06758e-13	1.4371e-11	AT5G24770
	70.9538	2.87711	0.30221	9.52024	1.72784e-21	2.412e-19	AT5G24780
	11.5104	-1.80951	0.427551	-4.23226	2.31355e-05	0.000360195	AT5G25130
	6.11061	1.96181	0.584802	3.35466	0.000794634	0.00773313	AT5G25390
	24.2313	1.07281	0.355371	3.01883	0.00253749	0.0205526	AT5G25440
	216.537	-1.23355	0.14386	-8.57468	9.9367e-18	1.07888e-15	AT5G25460
	64.4977	0.64407	0.164627	3.9123	9.14212e-05	0.0012034	AT5G25540
	554.737	-1.53545	0.110606	-13.8822	8.12419e-44	3.85597e-41	AT5G25980
	110.311	0.753795	0.181769	4.14699	3.36877e-05	0.000498771	AT5G26030
	4.16554	3.7048	1.12713	3.28692	0.0010129	0.00948492	AT5G26170
	1021.17	3.78188	0.0968713	39.0402	0	0	AT5G26220
	44.4874	-1.23218	0.226716	-5.43489	5.48296e-08	1.5105e-06	AT5G26280
	91.3869	1.20884	0.167904	7.19959	6.03929e-13	3.91893e-11	AT5G26340
	11.4746	4.22416	1.14987	3.67359	0.000239168	0.00275524	AT5G26690
	80.4784	-0.604569	0.152459	-3.96546	7.32552e-05	0.00099259	AT5G26820
	45.0235	1.3004	0.368203	3.53174	0.00041283	0.00442162	AT5G26920
	209.456	0.847666	0.109697	7.72737	1.09789e-14	8.8535e-13	AT5G27280
	306.197	1.92697	0.109379	17.6173	1.81456e-69	1.43541e-66	AT5G27350
	72.6391	-0.792102	0.164435	-4.8171	1.45658e-06	3.06675e-05	AT5G27390
	30.2737	1.00256	0.298517	3.35846	0.000783767	0.0076416	AT5G27520
	253.756	-0.74467	0.111528	-6.67698	2.43909e-11	1.22411e-09	AT5G27660
	60.347	0.695064	0.180024	3.86094	0.000112951	0.00145227	AT5G27930
	38.0624	-0.947063	0.337141	-2.8091	0.00496803	0.0359134	AT5G28770
	30.0049	1.56661	0.301849	5.19007	2.10216e-07	5.2277e-06	AT5G33290
	67.6892	-0.613782	0.161452	-3.80163	0.000143748	0.00177016	AT5G35220
	128.528	1.04897	0.236908	4.42775	9.52208e-06	0.000162757	AT5G35735
	39.4824	-1.17313	0.244445	-4.79914	1.59351e-06	3.32137e-05	AT5G35740
	151.003	-0.7206	0.133401	-5.40175	6.59923e-08	1.80011e-06	AT5G35790
	76.2225	-0.791662	0.1451	-5.45597	4.87049e-08	1.35073e-06	AT5G36160
	15.5672	1.78663	0.384307	4.64896	3.33607e-06	6.3994e-05	AT5G36220
	147.456	-1.46383	0.176677	-8.28535	1.1776e-16	1.1115e-14	AT5G36910
	275.97	1.09454	0.19203	5.69984	1.19923e-08	3.68919e-07	AT5G37600
	15.1857	6.7086	1.05255	6.37364	1.84591e-10	7.72401e-09	AT5G37970
	37.8483	3.93767	0.376143	10.4686	1.20457e-25	2.4704e-23	AT5G37980
	94.2566	2.73446	0.207745	13.1626	1.44073e-39	5.69845e-37	AT5G37990
	11.4487	1.46979	0.421515	3.48691	0.000488631	0.00508912	AT5G38000
	9189.25	-0.810747	0.0668662	-12.1249	7.79376e-34	2.53863e-31	AT5G38410
	5186.39	-0.704197	0.109076	-6.456	1.0751e-10	4.69989e-09	AT5G38420
	1963.72	-1.21722	0.0845165	-14.4022	5.01388e-47	2.77635e-44	AT5G38430
	14.055	2.0678	0.451985	4.57492	4.76411e-06	8.70643e-05	AT5G39020
	42.6966	1.06919	0.216283	4.94347	7.67426e-07	1.72069e-05	AT5G39410
	26.0035	1.83596	0.677177	2.71119	0.00670418	0.0452539	AT5G39670
	282.197	-0.637533	0.0902011	-7.06791	1.57287e-12	9.53595e-11	AT5G39740
	12.3318	-0.99388	0.345103	-2.87995	0.00397739	0.0299648	AT5G39860
	27.9252	1.0719	0.273327	3.92168	8.79334e-05	0.00116394	AT5G40240
	37.7535	-0.651398	0.228201	-2.85449	0.00431063	0.0319973	AT5G40610
	337.952	1.43831	0.100473	14.3154	1.75432e-46	9.10712e-44	AT5G40670
	603.532	-0.708115	0.0910313	-7.77881	7.32113e-15	6.02072e-13	AT5G40950
	42.885	1.61381	0.424504	3.80164	0.000143742	0.00177016	AT5G41740
	18.0611	1.60472	0.534899	3.00005	0.00269936	0.0215793	AT5G41750
	359.672	1.07869	0.162487	6.63861	3.16664e-11	1.56096e-09	AT5G42050
	116.565	-0.602002	0.124845	-4.82201	1.4212e-06	3.00751e-05	AT5G42070
	4283.82	1.32286	0.218784	6.04643	1.48091e-09	5.25659e-08	AT5G42530
	849.84	0.954328	0.104072	9.16985	4.73679e-20	6.14747e-18	AT5G42650
	206.499	2.24926	0.213151	10.5525	4.94852e-26	1.0676e-23	AT5G42800
	360.258	0.726348	0.115741	6.27564	3.48209e-10	1.36748e-08	AT5G43150
	40.8058	-0.885217	0.202231	-4.37726	1.2018e-05	0.000199443	AT5G43780
	382.769	-0.959947	0.142908	-6.71722	1.85219e-11	9.46728e-10	AT5G44020
	51.749	-0.887069	0.1982	-4.47563	7.61869e-06	0.000133083	AT5G44520
	72.7628	1.46787	0.24826	5.91262	3.36703e-09	1.12768e-07	AT5G44568
	13.7743	-0.973207	0.337197	-2.88617	0.00389961	0.0294836	AT5G44600
	161.755	-0.847297	0.132722	-6.384	1.7252e-10	7.23713e-09	AT5G44650
	84.0832	-0.71415	0.141551	-5.04517	4.53112e-07	1.06616e-05	AT5G44720
	7.75892	1.63251	0.609661	2.67773	0.00741228	0.0488816	AT5G44820
	7.59784	3.57793	0.815112	4.38949	1.13617e-05	0.000190262	AT5G44920
	38.4334	-1.02978	0.215721	-4.77367	1.80902e-06	3.72384e-05	AT5G45040
	56.4557	0.880996	0.241808	3.64337	0.000269087	0.00304087	AT5G45110
	17.2585	1.68911	0.360246	4.68878	2.74843e-06	5.39679e-05	AT5G45380
	145.895	0.766999	0.119726	6.40629	1.49106e-10	6.33491e-09	AT5G45410
	38.1912	0.8342	0.237625	3.51057	0.000447142	0.00473181	AT5G45500
	102.202	0.86811	0.19715	4.40328	1.06624e-05	0.000179639	AT5G45510
	91.0655	-0.793057	0.150983	-5.25263	1.49944e-07	3.8585e-06	AT5G45670
	197.338	-0.715125	0.129802	-5.50936	3.60132e-08	1.02616e-06	AT5G45680
	152.85	-0.641596	0.111869	-5.73524	9.73765e-09	3.05788e-07	AT5G45930
	144.759	-0.647917	0.11214	-5.77776	7.57012e-09	2.41836e-07	AT5G46290
	20.6534	0.814482	0.293272	2.77723	0.00548249	0.0388545	AT5G46410
	50.9478	0.607867	0.217292	2.79747	0.00515053	0.0368955	AT5G46470
	13.5334	1.89781	0.418311	4.53685	5.71011e-06	0.000102658	AT5G46520
	17.9088	1.80385	0.327109	5.51451	3.49746e-08	9.9828e-07	AT5G46830
	41.0376	0.749109	0.241989	3.09563	0.00196394	0.016603	AT5G47070
	390.573	-0.695307	0.0832147	-8.35557	6.51151e-17	6.32568e-15	AT5G47190
	76.8268	1.44737	0.442207	3.27305	0.00106393	0.00987924	AT5G47220
	296.738	1.22839	0.137293	8.94716	3.6475e-19	4.39074e-17	AT5G47240
	36.212	-0.872884	0.238838	-3.6547	0.000257479	0.00293162	AT5G47500
	141.413	0.626532	0.119489	5.24344	1.57611e-07	4.02805e-06	AT5G47640
	241.823	-0.666842	0.0970858	-6.86859	6.4841e-12	3.54322e-10	AT5G47700
	5.93909	2.06654	0.629118	3.28482	0.00102049	0.00954528	AT5G48000
	1193.23	2.88279	0.0854105	33.7521	9.94953e-250	8.26408e-246	AT5G48180
	23.3733	1.0353	0.286546	3.61303	0.000302635	0.0033673	AT5G48370
	75.3717	1.49347	0.195648	7.63343	2.28583e-14	1.76615e-12	AT5G48380
	91.7711	-0.615689	0.139585	-4.41087	1.02958e-05	0.00017506	AT5G48485
	320.366	-0.867884	0.13202	-6.57387	4.90244e-11	2.32684e-09	AT5G48490
	39.5275	-0.668275	0.220834	-3.02614	0.002477	0.0202102	AT5G48630
	11.2785	-1.06408	0.368421	-2.88822	0.00387433	0.0293214	AT5G48720
	21.5055	-1.62993	0.274253	-5.94316	2.79578e-09	9.55628e-08	AT5G48840
	1248.78	4.29744	0.216581	19.8422	1.2874e-87	1.33664e-84	AT5G48850
	216.73	0.751388	0.12062	6.22939	4.68245e-10	1.79642e-08	AT5G48880
	28.0651	0.703646	0.256626	2.74191	0.00610824	0.0423852	AT5G49015
	37.9612	-0.757647	0.19493	-3.88677	0.000101586	0.00131737	AT5G49160
	19.241	1.43523	0.358885	3.99914	6.35743e-05	0.000877885	AT5G49280
	46.3295	-1.22327	0.3777	-3.23873	0.00120062	0.0109586	AT5G49450
	13.6889	1.12425	0.408452	2.75246	0.00591487	0.0413891	AT5G49525
	75.137	0.798009	0.166633	4.78903	1.67587e-06	3.47127e-05	AT5G49630
	146.755	-0.600277	0.140864	-4.26139	2.03161e-05	0.000321113	AT5G49730
	182.442	-0.907935	0.115294	-7.87496	3.40862e-15	2.84542e-13	AT5G49910
	50.5489	0.886039	0.193338	4.58285	4.5869e-06	8.43828e-05	AT5G50800
	124.934	0.634345	0.144334	4.39497	1.10788e-05	0.000186277	AT5G51070
	24.624	-0.773874	0.270909	-2.85659	0.00428225	0.0318427	AT5G51100
	23.7343	-0.957078	0.336704	-2.84249	0.00447621	0.0330336	AT5G51390
	101.434	-0.597491	0.133682	-4.46949	7.84065e-06	0.000136386	AT5G51545
	19.1812	1.12397	0.296917	3.78548	0.000153412	0.00186839	AT5G51710
	267.962	1.58334	0.177438	8.92337	4.52311e-19	5.32893e-17	AT5G52310
	40.256	1.08566	0.21743	4.99317	5.93953e-07	1.37611e-05	AT5G52320
	17.3132	2.88707	1.06766	2.70411	0.00684878	0.0460802	AT5G52390
	32.7954	0.7048	0.233259	3.02153	0.00251502	0.0204301	AT5G52580
	207.067	-0.631191	0.097167	-6.49594	8.25177e-11	3.6849e-09	AT5G52650
	54.5321	2.16114	0.287097	7.52757	5.16947e-14	3.86825e-12	AT5G52750
	29.4176	2.91048	0.64776	4.49314	7.01813e-06	0.000124027	AT5G52760
	26.1469	1.22518	0.320883	3.81814	0.000134459	0.00167816	AT5G52810
	39.3459	-0.888397	0.224991	-3.94859	7.86122e-05	0.00105315	AT5G52900
	116.333	-0.601224	0.14463	-4.15699	3.22469e-05	0.000480005	AT5G52960
	50.8668	0.59623	0.193507	3.08118	0.00206182	0.0173598	AT5G53120
	10.6621	-1.33718	0.413205	-3.23612	0.00121165	0.0110472	AT5G53210
	94.2792	0.808023	0.164578	4.90967	9.12305e-07	2.01532e-05	AT5G53370
	106.207	1.02594	0.15679	6.54338	6.01429e-11	2.79858e-09	AT5G53420
	199.926	-2.14291	0.301666	-7.10359	1.21558e-12	7.53476e-11	AT5G53450
	48.5047	2.39844	0.461999	5.19145	2.08666e-07	5.19694e-06	AT5G54060
	27.3807	0.907676	0.278917	3.25429	0.00113677	0.0104817	AT5G54080
	11.6322	-1.08352	0.396499	-2.73271	0.00628152	0.0431371	AT5G54130
	71.1231	-0.788566	0.155179	-5.08167	3.74127e-07	8.95534e-06	AT5G54145
	27.9717	-0.678721	0.232262	-2.92222	0.0034754	0.0267284	AT5G54180
	25.0638	2.45642	0.42647	5.7599	8.41662e-09	2.65812e-07	AT5G54610
	39.7856	-0.665112	0.223658	-2.97379	0.0029415	0.0231694	AT5G54630
	212.482	-0.701852	0.102228	-6.86553	6.62435e-12	3.5962e-10	AT5G54810
	102.748	1.27317	0.157102	8.10413	5.31247e-16	4.71929e-14	AT5G54960
	33.1949	-0.749212	0.241579	-3.10131	0.00192668	0.0163463	AT5G55120
	154.119	-0.694568	0.115186	-6.02995	1.64005e-09	5.7357e-08	AT5G55220
	139.844	2.43168	0.38909	6.24966	4.1136e-10	1.59416e-08	AT5G55450
	12.4607	2.44811	0.503412	4.86304	1.15594e-06	2.49706e-05	AT5G55460
	25.301	-1.00378	0.261565	-3.83758	0.00012425	0.00157441	AT5G55740
	17.3263	0.973447	0.321221	3.03046	0.00244181	0.0199918	AT5G55860
	28.6151	-0.964379	0.283024	-3.40741	0.000655831	0.006567	AT5G56100
	248.357	-0.630423	0.101464	-6.21327	5.18944e-10	1.9727e-08	AT5G56670
	10.1911	-1.61408	0.579535	-2.78514	0.00535054	0.0380982	AT5G56870
	17.1377	1.18633	0.339105	3.49841	0.00046804	0.00490232	AT5G57110
	53.1647	0.593859	0.185164	3.20721	0.00134029	0.0120416	AT5G57150
	67.3529	0.679281	0.171902	3.95156	7.76418e-05	0.00104183	AT5G57580
	44.4368	-1.00406	0.189182	-5.30736	1.11222e-07	2.93274e-06	AT5G57780
	58.33	-1.19751	0.186151	-6.43299	1.25117e-10	5.39858e-09	AT5G57785
	36.495	-0.617015	0.2126	-2.90223	0.0037052	0.0282214	AT5G58230
	18.3377	1.2314	0.341507	3.60578	0.000311217	0.00344892	AT5G58670
	81.3498	0.688597	0.163369	4.21498	2.498e-05	0.000384586	AT5G59140
	94.7295	2.74473	0.217328	12.6295	1.45262e-36	5.02729e-34	AT5G59310
	12.9472	1.76641	0.483768	3.65135	0.00026086	0.00295841	AT5G59670
	243.812	-0.752651	0.0896889	-8.3918	4.78767e-17	4.70608e-15	AT5G59690
	36.0733	-0.684944	0.211781	-3.2342	0.00121983	0.0111034	AT5G59750
	106.722	0.590339	0.14607	4.04147	5.31178e-05	0.000750972	AT5G59780
	194.796	-0.644612	0.113535	-5.67764	1.36569e-08	4.15409e-07	AT5G59870
	90.0185	-0.589468	0.146935	-4.01176	6.02682e-05	0.000839208	AT5G59970
	110.991	-0.680349	0.135833	-5.00873	5.47895e-07	1.27653e-05	AT5G60670
	26.6049	-0.950418	0.294329	-3.2291	0.0012418	0.0112664	AT5G60890
	15.6177	2.7938	0.465082	6.00712	1.88846e-09	6.54928e-08	AT5G60900
	9.59326	1.88937	0.492019	3.84003	0.000123019	0.00156238	AT5G60950
	49.1105	0.668692	0.197994	3.37733	0.000731919	0.00724591	AT5G61010
	50.2663	-0.600635	0.204922	-2.93105	0.00337821	0.0261017	AT5G61020
	99.7845	-0.667287	0.127871	-5.21845	1.80424e-07	4.54121e-06	AT5G61130
	246.386	-0.766254	0.101802	-7.52692	5.19531e-14	3.87016e-12	AT5G61170
	33.9167	-0.779593	0.215079	-3.62469	0.000289312	0.00323204	AT5G61220
	25.5051	1.18823	0.304861	3.89763	9.71392e-05	0.00126861	AT5G61380
	92.0427	-0.617989	0.136434	-4.52958	5.91015e-06	0.000105797	AT5G61420
	15.3794	1.13848	0.336253	3.3858	0.000709716	0.00705132	AT5G61520
	29.0769	-0.901432	0.220842	-4.08179	4.46906e-05	0.00064277	AT5G61580
	4.64513	2.38804	0.872889	2.73578	0.00622319	0.0428428	AT5G62040
	48.9616	-0.614916	0.193296	-3.18121	0.00146662	0.0130252	AT5G62430
	49.0321	-0.68494	0.220327	-3.10875	0.00187884	0.0160169	AT5G62840
	85.951	0.592424	0.150737	3.93018	8.48836e-05	0.00112897	AT5G63030
	48.4277	-0.659232	0.19941	-3.30591	0.000946685	0.0089405	AT5G63050
	221.636	-0.899152	0.104933	-8.5688	1.0457e-17	1.12799e-15	AT5G63310
	77.5988	-0.617134	0.151133	-4.08338	4.4385e-05	0.000639482	AT5G63510
	28.6718	0.665098	0.245793	2.70593	0.00681143	0.045866	AT5G63710
	95.8901	0.803126	0.18045	4.45069	8.55934e-06	0.000148421	AT5G63850
	65.083	-0.79248	0.167034	-4.74442	2.09107e-06	4.21563e-05	AT5G63980
	6.11713	2.05898	0.71896	2.86383	0.00418552	0.0312269	AT5G64000
	30.848	-0.848327	0.235504	-3.60217	0.000315569	0.00349017	AT5G64080
	32.7992	0.855127	0.240638	3.55359	0.000380014	0.00410188	AT5G64110
	24.7838	-3.17756	0.836259	-3.79973	0.000144852	0.00178244	AT5G64120
	184.742	-0.653131	0.116195	-5.621	1.89857e-08	5.62194e-07	AT5G64140
	43.4035	0.616287	0.224466	2.74557	0.0060405	0.0420557	AT5G64370
	48.529	-0.622548	0.197685	-3.1492	0.00163719	0.0142917	AT5G64380
	44.2277	-0.585569	0.207044	-2.82823	0.00468055	0.0341923	AT5G64580
	189.989	-0.673918	0.100261	-6.72162	1.79719e-11	9.21451e-10	AT5G65010
	8.87592	1.4157	0.455067	3.11097	0.00186477	0.0159513	AT5G65280
	257.435	-0.592486	0.096778	-6.12211	9.23435e-10	3.3567e-08	AT5G65360
	31.2553	0.778077	0.242626	3.2069	0.00134172	0.012048	AT5G65750
	64.2027	0.634379	0.235418	2.69469	0.00704539	0.0470221	AT5G65870
	83.187	0.738379	0.257834	2.86377	0.00418626	0.0312269	AT5G66070
	87.4183	0.80908	0.184442	4.38665	1.15111e-05	0.000191798	AT5G66400
	43.8792	-0.826628	0.193744	-4.2666	1.98478e-05	0.000314911	AT5G66470
	25.6044	-0.868654	0.286902	-3.02771	0.00246417	0.0201451	AT5G66580
	31.562	-1.50186	0.238497	-6.2972	3.03068e-10	1.21608e-08	AT5G66590
	11.0567	1.31129	0.448968	2.92067	0.00349276	0.0268495	AT5G66790
	16.2907	1.2104	0.376695	3.21321	0.00131262	0.0118636	AT5G66910
	80.8261	-0.709466	0.194956	-3.6391	0.000273591	0.0030804	AT5G67330
	40.4853	0.953915	0.273989	3.48159	0.000498455	0.00517845	AT5G67480
	206.594	0.835998	0.204059	4.09685	4.18808e-05	0.000605504	ATCG00070
	62.9602	1.01675	0.277258	3.66717	0.000245253	0.00281753	ATCG00110
	120.693	0.596423	0.144628	4.12384	3.72608e-05	0.000547282	ATCG00270
	1451.84	-0.629969	0.079845	-7.88989	3.02447e-15	2.55038e-13	ATCG00380
	94.4685	0.704102	0.1839	3.82872	0.000128813	0.00162231	ATCG00560
	41.6668	1.14905	0.301627	3.80952	0.000139234	0.00172609	ATCG00580
	557.401	-0.803622	0.0972681	-8.26193	1.43341e-16	1.33774e-14	ATCG00650
	138.468	0.647758	0.188666	3.43336	0.000596143	0.00604956	ATCG00680
	131.016	0.761119	0.198557	3.83324	0.000126464	0.0015988	ATCG00760
	958.038	-0.603245	0.108887	-5.54011	3.02282e-08	8.70279e-07	ATCG00820
	1112.91	1.17331	0.31157	3.76579	0.000166025	0.00200729	ATCG01050
	2811.53	-0.687148	0.0661463	-10.3883	2.8026e-25	5.67766e-23	ATCG01130
	3200.5	0.652658	0.0985981	6.61937	3.60722e-11	1.76764e-09	ATMG00020
	73.5897	0.844143	0.182204	4.63296	3.60474e-06	6.84365e-05	ATMG01390

## Sheet: q-lsu-KO dS vs nS S
q-lsu-KO[dS]/q-lsu-KO[nS]	baseMean	log2FoldChange	lfcSE	stat	pvalue	padj	gene_id
Shoots	110.922	0.795053	0.15142	5.25063	1.51579e-07	5.17356e-06	AT1G01140
	309.699	0.885292	0.106934	8.27888	1.24337e-16	1.73041e-14	AT1G01470
	6.4098	2.29428	0.648039	3.54035	0.000399602	0.00507359	AT1G01560
	284.538	-0.831832	0.135364	-6.14514	7.9892e-10	4.14538e-08	AT1G01620
	52.7562	0.714189	0.208227	3.42986	0.000603899	0.00716103	AT1G01650
	8.81049	6.65354	1.14552	5.8083	6.31117e-09	2.69132e-07	AT1G01680
	48.2041	0.679758	0.204351	3.32642	0.000879681	0.00976076	AT1G01730
	76.7836	-1.22529	0.189845	-6.45417	1.08814e-10	6.62214e-09	AT1G02280
	20.3169	1.10521	0.349934	3.15833	0.00158675	0.0160219	AT1G02390
	14.5993	4.87979	1.17933	4.13775	3.50734e-05	0.000633473	AT1G02450
	17.3463	2.63338	0.484646	5.43361	5.5226e-08	2.04427e-06	AT1G02850
	242.483	2.08989	0.310818	6.72385	1.76987e-11	1.21277e-09	AT1G02930
	5.8374	2.82848	0.704056	4.01741	5.88409e-05	0.000999405	AT1G03020
	31.8672	1.37228	0.295079	4.65055	3.31046e-06	7.97753e-05	AT1G03290
	24.2409	0.839309	0.291988	2.87446	0.00404716	0.0336071	AT1G03370
	56.1281	0.642262	0.218807	2.93529	0.00333236	0.028804	AT1G03400
	608.515	-1.13538	0.100981	-11.2435	2.49279e-29	1.35449e-26	AT1G03600
	82.108	-1.22717	0.262993	-4.66616	3.06875e-06	7.49568e-05	AT1G03870
	25.3012	2.03856	0.365892	5.57149	2.52569e-08	9.96564e-07	AT1G03940
	102.123	-0.849668	0.165153	-5.14473	2.67911e-07	8.71341e-06	AT1G04040
	66.4886	-0.659612	0.183295	-3.59864	0.000319888	0.00418888	AT1G04170
	48.2626	0.807665	0.210514	3.83664	0.000124729	0.00189127	AT1G04440
	31.7687	-1.00391	0.254127	-3.95043	7.80114e-05	0.0012767	AT1G04940
	20.7188	1.03561	0.337559	3.06792	0.00215553	0.0205513	AT1G04980
	42.8424	-0.727725	0.233541	-3.11605	0.0018329	0.0179737	AT1G05070
	626.487	-0.678365	0.0735623	-9.22164	2.92595e-20	6.48513e-18	AT1G05190
	27.9869	1.07177	0.274042	3.91098	9.19217e-05	0.00145748	AT1G05570
	42.5767	-0.779241	0.219873	-3.54405	0.000394026	0.00502055	AT1G05835
	8.06096	-2.42364	0.615842	-3.93549	8.30286e-05	0.00134048	AT1G06080
	87.2804	-0.661876	0.174329	-3.7967	0.000146637	0.00216139	AT1G06360
	35.777	0.680374	0.244336	2.78459	0.00535957	0.0420743	AT1G06463
	6.56687	1.5348	0.551249	2.78423	0.00536547	0.0421007	AT1G06620
	162.265	0.917931	0.143821	6.38244	1.74293e-10	1.01925e-08	AT1G06640
	94.6814	-0.740504	0.157273	-4.70839	2.49681e-06	6.18278e-05	AT1G06950
	18.7108	1.77075	0.352651	5.02125	5.13376e-07	1.53867e-05	AT1G07000
	27.2826	0.954105	0.278065	3.43123	0.000600846	0.00713425	AT1G07040
	30.6244	-1.00171	0.257763	-3.88614	0.00010185	0.00159557	AT1G07070
	55.4584	0.591897	0.188455	3.14079	0.00168491	0.0168144	AT1G07230
	453.285	-0.777988	0.0919058	-8.46506	2.56014e-17	3.73676e-15	AT1G07320
	12.0377	-3.02058	0.841245	-3.59061	0.000329909	0.00430128	AT1G07367
	4.94388	3.56045	1.08148	3.29222	0.000994013	0.0107698	AT1G07620
	28.7916	1.05779	0.281061	3.76357	0.000167505	0.0024135	AT1G07630
	832.395	0.592656	0.0717161	8.26392	1.40962e-16	1.91719e-14	AT1G07890
	2.04314	3.55633	1.21363	2.93033	0.00338602	0.0291555	AT1G07900
	20.7683	1.31161	0.360219	3.64114	0.000271437	0.00364209	AT1G08420
	115.91	1.44005	0.204436	7.044	1.86797e-12	1.48388e-10	AT1G08450
	142.193	-0.590768	0.121929	-4.8452	1.26486e-06	3.39215e-05	AT1G08540
	134.741	1.09375	0.358262	3.05292	0.00226627	0.0213801	AT1G08830
	149.4	0.735377	0.167166	4.39909	1.08707e-05	0.000223296	AT1G08920
	8.27548	6.28803	1.15334	5.452	4.98075e-08	1.86291e-06	AT1G09080
	181.913	-0.73269	0.109243	-6.70698	1.98689e-11	1.34606e-09	AT1G09200
	18.9388	-0.962115	0.327833	-2.93478	0.00333789	0.028824	AT1G09580
	223.982	-0.649616	0.148044	-4.38798	1.14406e-05	0.000233401	AT1G09750
	11.0577	3.24284	0.718374	4.51414	6.35745e-06	0.000139359	AT1G09932
	85.303	1.00923	0.199195	5.06654	4.05116e-07	1.23902e-05	AT1G09970
	6.19614	6.12077	1.13472	5.39407	6.88788e-08	2.49311e-06	AT1G10340
	38.0902	-0.722856	0.259342	-2.78727	0.00531537	0.0418355	AT1G10510
	60.1974	-0.596086	0.197763	-3.01414	0.00257708	0.0236294	AT1G10522
	45.185	-1.11894	0.225377	-4.96476	6.87874e-07	1.99184e-05	AT1G10682
	556.069	0.752488	0.0819303	9.18449	4.1347e-20	8.83693e-18	AT1G10760
	16.2527	-0.95861	0.336928	-2.84515	0.00443911	0.0362252	AT1G11060
	4.3499	3.53609	1.10436	3.20194	0.00136505	0.0140844	AT1G11185
	19.1616	2.27919	0.370731	6.14783	7.85522e-10	4.09956e-08	AT1G11210
	10.2934	1.70474	0.50627	3.36725	0.000759209	0.00861572	AT1G11300
	138.817	0.586834	0.138011	4.25209	2.11783e-05	0.000406647	AT1G11310
	38.9228	1.31156	0.247367	5.30208	1.14493e-07	3.99124e-06	AT1G11330
	19.3607	-0.995815	0.336154	-2.96237	0.00305278	0.0270116	AT1G11545
	3.19701	-3.8264	1.09829	-3.48397	0.000494043	0.00608755	AT1G11740
	43.3891	-0.641283	0.231766	-2.76695	0.00565841	0.0439927	AT1G11820
	77.3949	-1.02866	0.175733	-5.85354	4.81227e-09	2.11842e-07	AT1G11850
	1329.06	-0.597009	0.0679608	-8.78462	1.569e-18	2.70848e-16	AT1G11860
	26.2088	-0.916669	0.2844	-3.22317	0.00126782	0.0131872	AT1G11870
	11.9251	1.54745	0.456426	3.39036	0.000697999	0.00805863	AT1G11960
	122.419	1.58331	0.181896	8.70447	3.19069e-18	5.3535e-16	AT1G12030
	14.4782	-1.43757	0.413398	-3.47744	0.000506234	0.00620794	AT1G12080
	5086.34	-0.690237	0.0793474	-8.69892	3.35053e-18	5.56964e-16	AT1G12090
	84.5379	-0.712731	0.162171	-4.39493	1.1081e-05	0.000227356	AT1G12110
	40.8306	0.928137	0.242495	3.82744	0.000129483	0.00194854	AT1G12200
	45.3302	-0.636388	0.226055	-2.81519	0.00487477	0.0389309	AT1G12770
	3308.59	-0.652788	0.0722958	-9.0294	1.72612e-19	3.48192e-17	AT1G12900
	33.3292	1.06902	0.27368	3.9061	9.37985e-05	0.00148367	AT1G13210
	1690.95	-0.795077	0.0585609	-13.5769	5.48794e-42	8.21042e-39	AT1G13440
	22.3935	3.01534	0.699467	4.31091	1.62581e-05	0.000320878	AT1G13470
	131.908	-0.738494	0.158511	-4.65894	3.17837e-06	7.71098e-05	AT1G13650
	38.1504	-0.700055	0.237872	-2.94299	0.00325054	0.0283173	AT1G13730
	68.489	0.989104	0.179293	5.5167	3.4542e-08	1.33938e-06	AT1G13990
	13.4273	1.16293	0.427814	2.71831	0.00656161	0.049274	AT1G14170
	440.592	0.888221	0.168529	5.27044	1.36099e-07	4.69881e-06	AT1G14250
	78.8611	-0.756744	0.160968	-4.70122	2.58613e-06	6.38637e-05	AT1G14270
	38.8366	-0.815554	0.267756	-3.04588	0.00231999	0.0217497	AT1G14410
	49.4713	-1.02433	0.207966	-4.92549	8.41479e-07	2.38282e-05	AT1G14700
	71.85	-0.708806	0.183674	-3.85904	0.000113833	0.0017512	AT1G14810
	29.135	0.764445	0.270303	2.8281	0.0046825	0.0377142	AT1G14820
	40.4992	6.50886	1.42597	4.56452	5.00647e-06	0.000114353	AT1G14880
	90.9264	0.934531	0.220962	4.22937	2.34344e-05	0.000443328	AT1G15130
	42.8043	-0.760712	0.214902	-3.5398	0.000400424	0.00507684	AT1G15180
	35.6192	-1.03696	0.244665	-4.23828	2.25235e-05	0.000428352	AT1G15390
	38.7489	0.75775	0.243179	3.11602	0.00183311	0.0179737	AT1G16010
	23.3798	-1.15101	0.321548	-3.57959	0.00034413	0.00445433	AT1G16390
	104.551	-3.38935	0.340096	-9.96586	2.15005e-23	6.54233e-21	AT1G16410
	22.0391	1.19278	0.323509	3.687	0.000226911	0.00312883	AT1G16670
	20.2771	1.87824	0.367376	5.11257	3.17806e-07	1.0045e-05	AT1G17380
	42.4886	0.87324	0.233049	3.74702	0.000178946	0.00255578	AT1G17420
	24.9063	0.80797	0.274774	2.94049	0.00327688	0.0284891	AT1G17500
	51.2085	0.681316	0.206868	3.29348	0.000989547	0.0107281	AT1G17550
	40.7935	-0.659568	0.232492	-2.83695	0.00455465	0.0369831	AT1G17650
	84.979	1.77411	0.189566	9.3588	8.06494e-21	1.88039e-18	AT1G17745
	7.42462	1.64342	0.591562	2.77811	0.00546762	0.04279	AT1G17830
	106.068	0.706878	0.15617	4.52633	6.00173e-06	0.000132696	AT1G18210
	13.5347	-1.08645	0.397347	-2.73426	0.00625207	0.047682	AT1G18370
	14.5876	-1.38201	0.396395	-3.48644	0.000489501	0.00604402	AT1G18630
	91.2884	1.06647	0.272025	3.92047	8.83781e-05	0.00141413	AT1G18740
	87.6795	1.24633	0.188896	6.598	4.16737e-11	2.69125e-09	AT1G18870
	9.43911	-1.59389	0.508491	-3.13455	0.00172115	0.0171285	AT1G19100
	133.221	1.5726	0.444912	3.53464	0.000408331	0.00515888	AT1G19180
	34.7568	1.00798	0.253467	3.97677	6.98566e-05	0.00116124	AT1G19300
	1050.15	0.841693	0.111651	7.5386	4.7503e-14	4.77142e-12	AT1G19570
	25.5834	1.30102	0.372049	3.4969	0.000470706	0.00584008	AT1G19630
	279.579	0.749306	0.151158	4.95711	7.15502e-07	2.06518e-05	AT1G19670
	54.0478	-0.882192	0.230822	-3.82195	0.000132398	0.00198575	AT1G19920
	496.831	2.19357	0.312801	7.01266	2.33824e-12	1.82515e-10	AT1G19960
	43.6186	0.785337	0.216448	3.62829	0.0002853	0.0037997	AT1G20030
	8657.91	-0.609193	0.0513894	-11.8544	2.04089e-32	1.52667e-29	AT1G20340
	357.12	0.876836	0.1066	8.22549	1.94394e-16	2.56614e-14	AT1G20440
	535.913	1.48549	0.137345	10.8157	2.89924e-27	1.323e-24	AT1G20450
	177.395	1.29644	0.200096	6.4791	9.22702e-11	5.75183e-09	AT1G20510
	4565.56	0.872211	0.0911828	9.56552	1.11637e-21	2.82283e-19	AT1G20620
	104.724	0.619429	0.189073	3.27613	0.0010524	0.0112663	AT1G21000
	2.83382	4.63587	1.30937	3.54055	0.000399301	0.00507336	AT1G21240
	107.018	3.79872	0.311899	12.1793	4.00626e-34	3.42497e-31	AT1G21250
	101.266	1.19414	0.173007	6.9023	5.11682e-12	3.79596e-10	AT1G21270
	467.497	2.7357	0.256115	10.6816	1.24178e-26	5.18459e-24	AT1G21310
	46.3372	0.63561	0.207578	3.06203	0.00219838	0.0209045	AT1G21380
	43.7618	0.938267	0.236804	3.96221	7.42587e-05	0.00122197	AT1G21400
	88.3545	-0.863597	0.168331	-5.13036	2.89195e-07	9.30451e-06	AT1G21440
	12.1972	2.8672	0.612655	4.67996	2.86933e-06	7.05658e-05	AT1G21520
	33.7933	1.31565	0.324847	4.05007	5.12033e-05	0.000883047	AT1G21550
	188.143	0.869372	0.150809	5.76471	8.18006e-09	3.45545e-07	AT1G21750
	18.467	-1.4491	0.449481	-3.22394	0.00126442	0.0131595	AT1G21910
	43.2685	0.838576	0.211567	3.96365	7.38139e-05	0.00121576	AT1G22280
	80.8141	-0.698058	0.160212	-4.35709	1.31801e-05	0.000265868	AT1G22590
	16.368	1.09064	0.378784	2.87932	0.00398535	0.033186	AT1G22650
	113.575	0.713671	0.156158	4.57017	4.87318e-06	0.000112201	AT1G22930
	1732.59	0.68104	0.0761345	8.94522	3.71202e-19	7.01495e-17	AT1G23130
	35.0744	-1.08239	0.301944	-3.58475	0.000337401	0.00438304	AT1G23205
	235.965	-0.929067	0.341173	-2.72316	0.00646611	0.0487347	AT1G23390
	157.809	2.85243	0.206632	13.8044	2.39913e-43	3.9156e-40	AT1G23730
	7.71479	2.05863	0.601279	3.42375	0.00061764	0.00729026	AT1G23840
	4.35697	2.35091	0.843122	2.78834	0.0052979	0.0417164	AT1G23850
	12.2638	1.34498	0.487254	2.76033	0.00577434	0.0446095	AT1G24070
	23.7907	1.96783	0.389675	5.04992	4.41984e-07	1.34036e-05	AT1G24145
	97.087	1.45165	0.202638	7.16376	7.84966e-13	6.77524e-11	AT1G24147
	110.074	0.585207	0.152343	3.84137	0.000122348	0.00186491	AT1G24148
	7.47936	1.59463	0.550711	2.89558	0.00378461	0.0318393	AT1G24150
	12.7898	1.2594	0.437125	2.8811	0.00396286	0.0330447	AT1G24330
	32.8299	-1.03761	0.240549	-4.31352	1.60676e-05	0.000318039	AT1G25230
	46.4464	0.650168	0.227946	2.85229	0.00434051	0.0356474	AT1G25390
	31.1895	-0.766172	0.272211	-2.81463	0.00488337	0.0389675	AT1G26210
	161.522	0.742702	0.139068	5.34058	9.26522e-08	3.29383e-06	AT1G27330
	91.2045	0.623204	0.193491	3.22084	0.00127815	0.0132869	AT1G27770
	17.9117	1.20532	0.340295	3.542	0.000397104	0.0050526	AT1G28050
	99.7723	0.778864	0.164297	4.74059	2.13097e-06	5.36569e-05	AT1G28230
	25.4985	1.62939	0.419572	3.88345	0.000102985	0.00161053	AT1G28370
	69.412	0.589695	0.207626	2.84018	0.00450879	0.0366937	AT1G28380
	11.8206	3.11982	0.67792	4.60205	4.1836e-06	9.81807e-05	AT1G28480
	27.6879	1.30233	0.316538	4.11431	3.88345e-05	0.000693038	AT1G28570
	494.458	-0.979889	0.0811508	-12.0749	1.43324e-33	1.16959e-30	AT1G29070
	215.361	1.13409	0.126097	8.99379	2.3885e-19	4.71217e-17	AT1G29395
	47.3522	-0.748221	0.220886	-3.38736	0.000705675	0.00813679	AT1G29430
	65.8926	-1.05743	0.194977	-5.42332	5.85007e-08	2.15479e-06	AT1G29440
	39.5452	-0.817821	0.229441	-3.56441	0.000364671	0.00468643	AT1G29450
	39.1471	-0.772173	0.247957	-3.11414	0.00184484	0.0180789	AT1G29460
	60.61	-1.13229	0.184062	-6.15167	7.66737e-10	4.01318e-08	AT1G29500
	60.8276	-1.07493	0.181385	-5.92623	3.09968e-09	1.43055e-07	AT1G29510
	49.2457	0.689937	0.2163	3.18972	0.00142412	0.0145848	AT1G30260
	29.3826	-0.907411	0.28379	-3.19747	0.00138639	0.0142554	AT1G30520
	64.1221	0.786694	0.191279	4.1128	3.90882e-05	0.000696872	AT1G31550
	6895.51	1.35144	0.125078	10.8048	3.26761e-27	1.43081e-24	AT1G31580
	128.075	0.599478	0.147778	4.05661	4.97902e-05	0.000861159	AT1G32230
	80.7873	-0.63904	0.171506	-3.72606	0.000194498	0.00273012	AT1G32500
	154.441	1.03757	0.234977	4.41563	1.00715e-05	0.00020831	AT1G32640
	416.89	-0.812673	0.0965658	-8.41575	3.90396e-17	5.65225e-15	AT1G32990
	127.912	-0.602116	0.131556	-4.57689	4.71945e-06	0.00010937	AT1G33040
	13.2033	1.84697	0.477251	3.87003	0.000108822	0.00169004	AT1G33260
	63.2637	0.594081	0.190482	3.11884	0.00181567	0.0178222	AT1G33520
	21.1123	1.09213	0.297929	3.66575	0.000246615	0.00336435	AT1G33560
	5.32329	2.449	0.783573	3.12543	0.00177547	0.017562	AT1G33660
	159.882	-0.743272	0.133301	-5.57587	2.46294e-08	9.76096e-07	AT1G33810
	29.76	5.93454	1.10227	5.38395	7.28696e-08	2.63225e-06	AT1G33960
	7.09541	-1.87235	0.569023	-3.29047	0.00100021	0.0108044	AT1G34245
	4.38901	3.786	1.09921	3.44428	0.000572573	0.00685294	AT1G34420
	31.6303	-1.55669	0.546939	-2.8462	0.00442451	0.0361388	AT1G35140
	12.347	2.90275	0.664665	4.36724	1.25827e-05	0.000254963	AT1G35230
	22.8017	-0.917982	0.298086	-3.07959	0.00207288	0.0199328	AT1G35612
	632.807	-0.865257	0.0964439	-8.97161	2.92211e-19	5.70225e-17	AT1G35680
	40.0707	2.73364	0.379323	7.20663	5.73555e-13	5.07243e-11	AT1G35710
	725.759	0.822256	0.09328	8.81492	1.19766e-18	2.108e-16	AT1G35720
	370.042	0.704007	0.157764	4.46242	8.1041e-06	0.000171977	AT1G36370
	52.698	-0.86326	0.212147	-4.06916	4.71837e-05	0.000822416	AT1G36390
	84.5043	1.09524	0.163756	6.68826	2.25834e-11	1.50721e-09	AT1G42990
	57.304	0.668804	0.206506	3.23866	0.00120091	0.0125422	AT1G43130
	34.435	-0.811062	0.23462	-3.45692	0.000546397	0.00659681	AT1G43790
	16.5882	3.90141	0.672387	5.80233	6.53986e-09	2.78223e-07	AT1G43910
	109.324	1.82157	0.222565	8.18445	2.73557e-16	3.58353e-14	AT1G45145
	90.3401	-0.608454	0.14643	-4.15527	3.24908e-05	0.00059219	AT1G45230
	64.5963	-1.97191	0.33572	-5.87367	4.2625e-09	1.89975e-07	AT1G47395
	53.6019	-2.61494	0.563017	-4.64452	3.40863e-06	8.17025e-05	AT1G47400
	85.335	0.624124	0.180835	3.45134	0.000557804	0.00670747	AT1G47970
	35.0293	1.24826	0.250569	4.98171	6.30254e-07	1.83983e-05	AT1G48210
	538.386	-0.858872	0.0912259	-9.41478	4.74054e-21	1.13476e-18	AT1G48350
	40.6993	-0.741666	0.235113	-3.15451	0.00160768	0.0161968	AT1G48480
	67.176	-0.663397	0.191749	-3.45971	0.00054076	0.00654637	AT1G48520
	90.079	-0.61545	0.178552	-3.4469	0.000567053	0.00680047	AT1G48630
	23.1658	1.12677	0.31233	3.60763	0.000309006	0.00406416	AT1G49050
	59.2797	-0.591095	0.181659	-3.25386	0.00113847	0.0120158	AT1G49480
	70.0533	0.730077	0.176817	4.12901	3.64333e-05	0.000654087	AT1G49720
	424.752	0.745371	0.126636	5.88592	3.95846e-09	1.78558e-07	AT1G49750
	59.8778	0.601156	0.201218	2.98759	0.00281186	0.0252786	AT1G50570
	321.849	-0.612523	0.101238	-6.05031	1.44564e-09	7.07184e-08	AT1G50900
	68.7341	1.57641	0.213666	7.37792	1.60783e-13	1.56877e-11	AT1G51090
	61.499	-0.608739	0.221238	-2.75151	0.00593214	0.0456102	AT1G51100
	23.6826	0.865663	0.309409	2.79779	0.00514528	0.0408009	AT1G51660
	117.74	1.11163	0.215268	5.16395	2.41789e-07	7.9357e-06	AT1G52000
	17.2367	1.17954	0.342589	3.44302	0.000575256	0.00688046	AT1G52030
	35.4059	1.29747	0.366606	3.53912	0.000401459	0.00508637	AT1G52040
	37.6687	-0.941675	0.234875	-4.00926	6.09106e-05	0.00103163	AT1G52100
	77.3522	-1.0666	0.18561	-5.74645	9.11371e-09	3.83181e-07	AT1G52190
	41.0229	1.10522	0.278562	3.96759	7.26016e-05	0.00119927	AT1G52780
	27.8371	0.763564	0.256293	2.97926	0.00288942	0.0258207	AT1G53170
	54.931	-0.797852	0.196204	-4.06645	4.7735e-05	0.000831219	AT1G53520
	3.54314	3.05363	1.08983	2.80193	0.00507972	0.0403166	AT1G54020
	14.6135	1.18008	0.432057	2.73131	0.00630839	0.047908	AT1G54160
	91.4899	1.72912	0.178306	9.6975	3.08986e-22	8.4049e-20	AT1G54575
	142.414	0.605476	0.147256	4.11173	3.92699e-05	0.000699418	AT1G55210
	469.472	-0.637201	0.136979	-4.6518	3.29044e-06	7.93996e-05	AT1G55330
	71.8086	-0.647408	0.171973	-3.7646	0.000166816	0.00241087	AT1G55370
	496.234	-0.94732	0.0904459	-10.4739	1.13864e-25	4.49461e-23	AT1G55480
	564.72	-1.1749	0.0901814	-13.0282	8.45946e-39	1.01248e-35	AT1G55490
	53.9716	0.981348	0.215182	4.56054	5.10219e-06	0.000115949	AT1G55850
	58.4141	0.84147	0.230545	3.64991	0.000262327	0.00352776	AT1G55910
	141.319	-0.688415	0.15222	-4.52249	6.1117e-06	0.00013463	AT1G55960
	35.6666	0.768413	0.25177	3.05205	0.00227286	0.0214198	AT1G56010
	41.4267	-0.773153	0.245221	-3.15289	0.00161664	0.0162506	AT1G56050
	11.685	4.00359	0.863532	4.6363	3.54696e-06	8.42308e-05	AT1G56120
	19.3055	1.12189	0.339272	3.30676	0.000943819	0.0103446	AT1G56150
	68.816	0.967538	0.199726	4.84433	1.27041e-06	3.39502e-05	AT1G56510
	32.6093	1.80665	0.376693	4.79608	1.61798e-06	4.17351e-05	AT1G56600
	88.121	1.61473	0.249668	6.46749	9.96441e-11	6.1264e-09	AT1G56650
	43.7404	1.97969	0.263197	7.52172	5.40615e-14	5.39204e-12	AT1G56660
	2.33635	3.84883	1.27211	3.02555	0.0024818	0.0229669	AT1G57630
	40.5437	-0.852875	0.245384	-3.47568	0.000509554	0.00624438	AT1G57770
	20.1499	5.56545	0.923115	6.02899	1.64986e-09	7.91977e-08	AT1G58225
	95.0225	0.725662	0.150336	4.82692	1.38662e-06	3.64516e-05	AT1G58360
	10.389	1.66739	0.5061	3.29458	0.000985688	0.0107054	AT1G59640
	62.4298	0.735095	0.184317	3.98821	6.65745e-05	0.00111702	AT1G59700
	584.221	0.936851	0.176222	5.3163	1.059e-07	3.71333e-06	AT1G59870
	29.4482	0.890895	0.270503	3.29348	0.000989569	0.0107281	AT1G59960
	13.0331	2.48555	0.612474	4.05821	4.94493e-05	0.000856088	AT1G60190
	74.8147	-0.615043	0.206058	-2.9848	0.00283761	0.0254337	AT1G60590
	49.4579	-0.697368	0.219507	-3.17698	0.00148819	0.0151718	AT1G60600
	18.3846	0.985156	0.341716	2.88296	0.00393953	0.0329247	AT1G60670
	4788.1	-0.648222	0.0779258	-8.31845	8.91204e-17	1.24998e-14	AT1G60950
	102.254	0.708375	0.149265	4.74575	2.07732e-06	5.24532e-05	AT1G61250
	26.0857	0.748965	0.271047	2.76323	0.00572332	0.0443638	AT1G61690
	39.2195	2.73998	0.38824	7.05743	1.69607e-12	1.38407e-10	AT1G61800
	598.183	-0.621849	0.113381	-5.4846	4.14396e-08	1.59017e-06	AT1G62180
	25.5991	0.826675	0.275242	3.00345	0.00266935	0.024272	AT1G62310
	83.1242	-0.973924	0.213873	-4.55376	5.26963e-06	0.000118702	AT1G62480
	656.891	-0.667188	0.0963921	-6.9216	4.46576e-12	3.35455e-10	AT1G62750
	184.852	-0.83176	0.126979	-6.55035	5.74035e-11	3.64157e-09	AT1G62780
	23.3477	0.879753	0.322019	2.73199	0.00629532	0.0478735	AT1G62810
	41.3792	0.780305	0.249474	3.1278	0.00176118	0.0174495	AT1G63460
	43.8104	-0.655043	0.213041	-3.07473	0.00210693	0.0201844	AT1G63610
	26.6945	1.32114	0.332328	3.9754	7.02617e-05	0.00116474	AT1G64170
	54.4262	0.603075	0.179206	3.36527	0.000764688	0.00866695	AT1G64280
	114.913	-0.596296	0.145757	-4.09104	4.2945e-05	0.000756616	AT1G64355
	67.37	0.592842	0.180825	3.27854	0.00104345	0.0112107	AT1G64360
	518.695	-0.937593	0.090252	-10.3886	2.79402e-25	1.04502e-22	AT1G64510
	43.7188	1.04508	0.261488	3.99666	6.42422e-05	0.00108499	AT1G64660
	1.92214	4.26799	1.31411	3.24781	0.00116296	0.0122455	AT1G65483
	17.4084	1.66793	0.484604	3.44184	0.000577769	0.00690592	AT1G65500
	11.3886	2.82269	0.580506	4.86247	1.15931e-06	3.14834e-05	AT1G65790
	90.0262	0.738797	0.166873	4.42729	9.5423e-06	0.000199433	AT1G65800
	23.4558	-1.28481	0.343104	-3.74467	0.000180629	0.00257367	AT1G65860
	6.72531	1.68564	0.602687	2.79687	0.00516004	0.0408818	AT1G65890
	18.7108	1.07848	0.365358	2.95184	0.00315891	0.0277184	AT1G66500
	65.6914	1.23367	0.224558	5.49376	3.93474e-08	1.51589e-06	AT1G66760
	36.0946	1.53787	0.292153	5.26392	1.41015e-07	4.8592e-06	AT1G66880
	284.3	0.963101	0.143751	6.69979	2.08718e-11	1.39818e-09	AT1G66970
	31792.7	-0.646838	0.0645563	-10.0198	1.24811e-23	3.93111e-21	AT1G67090
	110.989	1.37639	0.193343	7.1189	1.08791e-12	9.12677e-11	AT1G67360
	22.6161	0.868298	0.291558	2.97813	0.00290013	0.0259035	AT1G67970
	7.03026	1.7868	0.54634	3.2705	0.00107359	0.0114591	AT1G68050
	14.4764	-1.562	0.4588	-3.40453	0.000662774	0.00772626	AT1G68238
	39.1716	0.695201	0.231141	3.00769	0.00263242	0.0240263	AT1G68300
	21.7749	-1.11457	0.293816	-3.79341	0.000148592	0.00218482	AT1G68440
	41.0108	0.777895	0.232526	3.34541	0.000821614	0.00923056	AT1G68570
	543.162	-0.653705	0.0946772	-6.90457	5.03568e-12	3.75127e-10	AT1G68590
	127.649	0.898075	0.159187	5.64165	1.68426e-08	6.85659e-07	AT1G68600
	16.5312	1.4893	0.357756	4.16288	3.14254e-05	0.000575694	AT1G68620
	78.6342	0.654821	0.201118	3.25591	0.00113031	0.011972	AT1G68790
	29.0663	0.866199	0.273214	3.17041	0.00152226	0.0154606	AT1G69070
	35.6309	-1.14438	0.275848	-4.14859	3.34536e-05	0.000608502	AT1G69200
	21	1.10495	0.31201	3.5414	0.000398016	0.00506061	AT1G69270
	59.7912	-0.598094	0.184659	-3.23892	0.00119984	0.0125382	AT1G69420
	204.896	-0.652672	0.151985	-4.29432	1.7523e-05	0.000343064	AT1G69530
	31.1302	0.707562	0.255904	2.76495	0.0056932	0.0441837	AT1G69550
	56.5506	0.869228	0.215233	4.03855	5.37831e-05	0.000924905	AT1G69730
	59.0497	0.802908	0.205891	3.89969	9.63177e-05	0.00151817	AT1G70420
	469.443	-0.595573	0.0829865	-7.17675	7.13872e-13	6.19137e-11	AT1G70600
	100.157	0.989448	0.157592	6.27855	3.41745e-10	1.87053e-08	AT1G70810
	10.5952	1.38008	0.487789	2.82926	0.00466564	0.0376291	AT1G71360
	46.2964	0.848944	0.203602	4.16962	3.05109e-05	0.000560658	AT1G71697
	51.5729	-0.791016	0.208035	-3.80232	0.00014335	0.00212165	AT1G71720
	11.0338	2.06767	0.47903	4.31636	1.58622e-05	0.00031432	AT1G72280
	168.509	0.873147	0.304305	2.86932	0.0041136	0.0340958	AT1G72450
	25.3502	1.27885	0.288397	4.43433	9.23592e-06	0.000193933	AT1G72520
	2115.02	-0.755366	0.119997	-6.29489	3.07623e-10	1.70983e-08	AT1G72610
	38.5083	0.949153	0.244196	3.88685	0.000101552	0.00159239	AT1G72700
	3.95866	3.35236	1.10528	3.03303	0.0024211	0.0225096	AT1G73040
	7.3037	-1.62548	0.541222	-3.00336	0.00267015	0.024272	AT1G73310
	233.838	0.786302	0.147005	5.3488	8.85392e-08	3.16013e-06	AT1G73330
	34.9734	1.86592	0.329698	5.65947	1.51838e-08	6.22361e-07	AT1G73805
	2.00199	3.59902	1.31132	2.74459	0.00605873	0.046365	AT1G73810
	60.6456	-0.715111	0.201036	-3.55712	0.000374945	0.00480813	AT1G73870
	112.97	0.732023	0.146958	4.98116	6.32047e-07	1.84207e-05	AT1G74100
	31.7074	0.783373	0.250114	3.13206	0.00173586	0.0172366	AT1G74210
	41.5764	1.89573	0.308859	6.13783	8.36557e-10	4.31572e-08	AT1G74440
	42.7223	1.71851	0.313336	5.48455	4.14525e-08	1.59017e-06	AT1G74450
	12.127	1.25287	0.452201	2.77061	0.00559517	0.0435981	AT1G74650
	305.487	-1.57018	0.160633	-9.77495	1.44231e-22	4.17643e-20	AT1G74670
	30.9055	1.31093	0.341416	3.8397	0.000123186	0.00187262	AT1G74710
	75.8788	0.927443	0.275243	3.36954	0.000752941	0.00856083	AT1G74950
	494.503	-0.743641	0.0875112	-8.49767	1.93431e-17	2.86998e-15	AT1G74970
	92.7902	2.5948	0.561593	4.62043	3.82949e-06	9.05808e-05	AT1G75040
	83.056	0.628104	0.165226	3.80147	0.000143839	0.00212538	AT1G75270
	1598.8	1.72664	0.0854139	20.215	7.21962e-91	4.32046e-87	AT1G75280
	587.729	-0.651709	0.0864518	-7.53841	4.75733e-14	4.77142e-12	AT1G75350
	104.059	0.660018	0.161561	4.08524	4.40305e-05	0.00077498	AT1G76020
	22.4428	1.09902	0.32152	3.4182	0.000630361	0.00741604	AT1G76040
	50.1906	-0.787497	0.191657	-4.10889	3.97574e-05	0.000707397	AT1G76110
	854.56	0.643468	0.0909739	7.0731	1.51509e-12	1.25347e-10	AT1G76180
	47.3236	1.01836	0.237042	4.2961	1.73826e-05	0.00034106	AT1G76590
	439.75	0.681363	0.153704	4.43295	9.29512e-06	0.000194948	AT1G76680
	96.3815	0.945284	0.173242	5.45643	4.85808e-08	1.82845e-06	AT1G76790
	358.959	0.858093	0.146596	5.85347	4.81431e-09	2.11842e-07	AT1G76930
	563.189	1.69654	0.233743	7.25813	3.92468e-13	3.63195e-11	AT1G76960
	9.12757	1.61491	0.593139	2.72266	0.00647592	0.0487586	AT1G76970
	24.0503	1.09481	0.321808	3.40205	0.000668829	0.00777184	AT1G77000
	54.7465	-0.629295	0.183715	-3.42538	0.000613935	0.00726564	AT1G77060
	22.389	0.90023	0.312156	2.88391	0.00392768	0.0328582	AT1G77420
	65.0059	0.958698	0.250463	3.8277	0.000129347	0.00194854	AT1G77510
	47.2051	-1.06274	0.232656	-4.56785	4.92746e-06	0.000112979	AT1G77760
	46.5809	0.598392	0.215091	2.78205	0.00540169	0.0423664	AT1G77800
	38.5466	0.797718	0.241476	3.3035	0.000954857	0.0104273	AT1G77920
	51.1614	0.948633	0.202089	4.69414	2.67734e-06	6.59345e-05	AT1G77990
	20.5867	1.62792	0.340114	4.7864	1.69798e-06	4.35484e-05	AT1G78000
	97.459	1.14883	0.181375	6.33401	2.38877e-10	1.35932e-08	AT1G78070
	499.893	-2.04179	0.124918	-16.345	4.7219e-60	1.21103e-56	AT1G78370
	208.437	0.599498	0.141017	4.25126	2.12574e-05	0.00040773	AT1G78570
	564.461	-0.870416	0.0977306	-8.90628	5.27731e-19	9.6677e-17	AT1G78630
	103.67	0.62575	0.14123	4.43072	9.39196e-06	0.000196749	AT1G78670
	78.5223	0.588628	0.174994	3.3637	0.000769043	0.00871081	AT1G79280
	453.808	-0.752498	0.0883917	-8.51322	1.69165e-17	2.55211e-15	AT1G79850
	46.8088	1.60312	0.275284	5.82351	5.76233e-09	2.48084e-07	AT1G80130
	48.9246	-0.595121	0.209796	-2.83666	0.00455875	0.0369996	AT1G80410
	50.1672	-0.628574	0.218602	-2.87543	0.00403474	0.0335195	AT1G80770
	17.9992	1.18071	0.35009	3.3726	0.000744611	0.00848762	AT2G01020
	58.617	0.673208	0.246956	2.72602	0.00641035	0.0484365	AT2G01180
	28.228	0.9094	0.281244	3.23349	0.00122286	0.0127566	AT2G01540
	146.621	0.620312	0.144589	4.29016	1.78544e-05	0.000348791	AT2G01670
	34.1329	0.735485	0.255238	2.88156	0.0039571	0.0330265	AT2G01680
	117.354	-0.630052	0.190987	-3.29893	0.000970553	0.010564	AT2G01850
	18.7172	-1.01047	0.355965	-2.83867	0.00453022	0.0368347	AT2G01890
	33.6595	-1.14164	0.285684	-3.99617	6.43743e-05	0.0010862	AT2G01918
	147.147	-1.0059	0.1374	-7.32096	2.46198e-13	2.35106e-11	AT2G02130
	61.1973	0.905637	0.184206	4.91644	8.81325e-07	2.47226e-05	AT2G02390
	47.3098	-0.713443	0.237994	-2.99774	0.00271992	0.0246122	AT2G02500
	15.437	1.11971	0.368603	3.03772	0.00238374	0.0222296	AT2G03590
	31.8575	0.839833	0.265461	3.16368	0.00155786	0.0157568	AT2G03760
	35.4035	0.836713	0.276014	3.03141	0.00243414	0.0226043	AT2G04160
	53.1327	0.65065	0.200522	3.24479	0.00117539	0.0123474	AT2G04350
	6.82987	5.34279	1.18232	4.51892	6.21544e-06	0.000136413	AT2G04450
	6.05389	5.0736	1.14189	4.44317	8.86442e-06	0.000187227	AT2G04495
	102.883	-1.41864	0.173398	-8.18139	2.8059e-16	3.62406e-14	AT2G05540
	172.432	-0.904266	0.1319	-6.85572	7.09562e-12	5.11597e-10	AT2G05990
	137.04	1.09525	0.210319	5.20759	1.91311e-07	6.40785e-06	AT2G06050
	330.699	-1.02675	0.171329	-5.99286	2.06179e-09	9.76657e-08	AT2G06850
	9.26928	3.98326	0.788708	5.05036	4.40975e-07	1.34036e-05	AT2G06935
	3153.35	-0.768372	0.0903379	-8.50553	1.80766e-17	2.70441e-15	AT2G10940
	43.018	0.603807	0.216297	2.79157	0.0052453	0.0413747	AT2G12400
	61.6723	-4.81681	0.788865	-6.106	1.02157e-09	5.12297e-08	AT2G14247
	235.333	4.51082	0.624283	7.22559	4.98914e-13	4.43416e-11	AT2G14560
	17.6585	1.21246	0.394302	3.07494	0.00210545	0.0201844	AT2G14580
	60.272	7.30555	1.841	3.96825	7.24027e-05	0.00119912	AT2G14610
	83.2149	0.664191	0.168949	3.9313	8.44867e-05	0.00136157	AT2G14720
	104.757	-1.08804	0.171183	-6.35601	2.07062e-10	1.1953e-08	AT2G14880
	244.206	-0.628086	0.112964	-5.56003	2.69729e-08	1.0573e-06	AT2G14890
	47.819	0.657351	0.222708	2.95163	0.00316097	0.027723	AT2G15570
	41.4348	0.720273	0.252976	2.8472	0.00441055	0.0360732	AT2G16485
	35.8564	-0.815043	0.241594	-3.37361	0.000741887	0.00846194	AT2G16800
	43.8115	-0.591517	0.210488	-2.81021	0.00495091	0.0394162	AT2G17033
	59.5636	2.42987	0.277033	8.77106	1.76998e-18	3.02633e-16	AT2G17040
	55.17	1.29304	0.217181	5.95377	2.62034e-09	1.21873e-07	AT2G17120
	46.3911	0.681903	0.211831	3.21909	0.00128596	0.0133605	AT2G17220
	128.475	-0.592181	0.161763	-3.66079	0.000251437	0.00341457	AT2G17240
	25.0151	0.803915	0.281188	2.85899	0.00424993	0.0349835	AT2G17290
	28.3714	0.760849	0.270609	2.81162	0.00492933	0.0392619	AT2G17520
	158.038	1.70018	0.144958	11.7287	9.08027e-32	6.52072e-29	AT2G17840
	78.8817	-0.639643	0.16057	-3.98357	6.7889e-05	0.00113167	AT2G17972
	204.199	-0.674146	0.138606	-4.86376	1.15179e-06	3.13304e-05	AT2G18300
	25.9652	-1.16805	0.292155	-3.99806	6.38635e-05	0.00108062	AT2G18400
	29.3482	7.29003	1.53417	4.75176	2.01654e-06	5.10133e-05	AT2G18660
	24.7013	-0.76784	0.280902	-2.73348	0.00626699	0.0477349	AT2G18940
	14.1844	1.65293	0.460506	3.58937	0.000331481	0.00430926	AT2G19130
	5.19032	-2.42919	0.749899	-3.23936	0.00119799	0.0125323	AT2G19400
	10.3795	1.64592	0.479561	3.43213	0.000598851	0.00711663	AT2G19450
	28.9411	-0.932742	0.272416	-3.42396	0.000617157	0.00728935	AT2G19870
	6.32559	2.53072	0.675706	3.7453	0.000180181	0.00256933	AT2G20142
	94.5758	-0.773827	0.159456	-4.85291	1.21665e-06	3.28954e-05	AT2G20450
	210.457	0.726616	0.151552	4.79449	1.63092e-06	4.20086e-05	AT2G20570
	44.7446	-0.688389	0.221769	-3.10408	0.00190873	0.0185832	AT2G20690
	26.363	0.892616	0.275141	3.24421	0.00117777	0.012358	AT2G21130
	113.728	-0.688563	0.13387	-5.14354	2.69614e-07	8.75295e-06	AT2G21385
	1122.24	0.746234	0.105849	7.05001	1.78911e-12	1.43392e-10	AT2G21660
	47.6179	-0.644352	0.21875	-2.94561	0.00322314	0.0281445	AT2G21860
	71.721	0.696532	0.172471	4.03854	5.37849e-05	0.000924905	AT2G22190
	85.5653	-0.640729	0.158685	-4.03775	5.3966e-05	0.000927131	AT2G22230
	56.1515	-0.609457	0.208869	-2.91788	0.00352417	0.0300342	AT2G22360
	13.1077	1.41895	0.38859	3.65153	0.00026068	0.00351351	AT2G22510
	7.86298	-1.67922	0.553534	-3.03363	0.00241632	0.0224768	AT2G22650
	130.509	0.667888	0.174256	3.83281	0.00012669	0.00191777	AT2G23000
	76.3719	0.959259	0.213982	4.4829	7.36355e-06	0.000157754	AT2G23010
	328.131	0.790557	0.12317	6.41841	1.37706e-10	8.21341e-09	AT2G23120
	57.1686	-0.883715	0.269655	-3.27721	0.00104839	0.0112503	AT2G23130
	24.4371	1.50507	0.322204	4.67118	2.99474e-06	7.33486e-05	AT2G23200
	28.9331	0.822873	0.287516	2.86201	0.00420963	0.0347314	AT2G23450
	4.59464	-2.22549	0.759927	-2.92856	0.00340535	0.0292939	AT2G23560
	7.18792	-1.48422	0.543314	-2.73179	0.00629916	0.0478784	AT2G23590
	8.63292	-1.54877	0.508393	-3.0464	0.00231598	0.0217462	AT2G23673
	12.9275	1.70772	0.454049	3.76109	0.000169172	0.00242584	AT2G23680
	195.231	-0.741768	0.114977	-6.45148	1.10765e-10	6.71811e-09	AT2G24020
	139.422	-0.636927	0.144721	-4.40108	1.07714e-05	0.000222019	AT2G24060
	502.277	-0.965505	0.0847521	-11.3921	4.57751e-30	2.65097e-27	AT2G24090
	36.4582	-0.701667	0.238847	-2.93772	0.00330632	0.0286479	AT2G24120
	7.99642	1.41307	0.512055	2.75961	0.00578705	0.044686	AT2G24160
	60.196	0.730928	0.239482	3.05213	0.00227226	0.0214198	AT2G24600
	19.6826	5.6912	1.0719	5.30946	1.09953e-07	3.84045e-06	AT2G24850
	16.4199	1.18123	0.379871	3.10956	0.00187365	0.0182913	AT2G25000
	57.0656	-0.854627	0.21443	-3.98558	6.73166e-05	0.00112527	AT2G25060
	3151.69	2.17339	0.253063	8.58832	8.82484e-18	1.3658e-15	AT2G25510
	27.7355	1.00878	0.328333	3.07244	0.0021232	0.0203078	AT2G25625
	22.2106	0.840346	0.307598	2.73196	0.00629585	0.0478735	AT2G25730
	56.3986	-0.858521	0.220977	-3.88512	0.000102279	0.00160088	AT2G25840
	55.598	-0.59837	0.190651	-3.13857	0.00169776	0.0169238	AT2G25870
	95.7438	-0.70817	0.231774	-3.05543	0.00224736	0.0212688	AT2G25900
	151.987	0.794799	0.163179	4.87072	1.11192e-06	3.0384e-05	AT2G26190
	9.46213	5.02636	1.46149	3.4392	0.000583434	0.00696435	AT2G26400
	27.792	2.06243	0.364537	5.65767	1.53442e-08	6.27505e-07	AT2G26440
	96.045	1.21341	0.433643	2.79817	0.00513932	0.0407716	AT2G26560
	41.1582	1.00942	0.229457	4.39916	1.08668e-05	0.000223296	AT2G26600
	23.2845	2.05891	0.406064	5.07042	3.96941e-07	1.21609e-05	AT2G27310
	34.4098	-0.730251	0.249284	-2.92939	0.00339629	0.0292299	AT2G27400
	71.1541	-1.63263	0.225013	-7.25572	3.99527e-13	3.67831e-11	AT2G27402
	354.245	-0.617134	0.0918667	-6.71771	1.84598e-11	1.26011e-09	AT2G27710
	55.3938	-0.958104	0.19628	-4.88131	1.05384e-06	2.89734e-05	AT2G27970
	347.676	-0.975536	0.108396	-8.99971	2.26325e-19	4.51467e-17	AT2G28000
	75.1043	-0.695596	0.172857	-4.02411	5.71922e-05	0.000975091	AT2G28605
	14.153	-1.17956	0.4045	-2.9161	0.00354438	0.0301432	AT2G28630
	548.348	0.894451	0.0868225	10.3021	6.8962e-25	2.47615e-22	AT2G28900
	17.4837	1.02302	0.370241	2.76313	0.00572501	0.0443638	AT2G28940
	18.3451	1.02478	0.356704	2.87293	0.00406689	0.0337398	AT2G29120
	117.464	-0.713186	0.137428	-5.18955	2.10808e-07	7.02159e-06	AT2G29180
	3.97459	2.80539	1.00876	2.78103	0.00541859	0.0424433	AT2G29460
	16.4478	1.45434	0.373216	3.89677	9.74828e-05	0.00153249	AT2G29720
	75.9282	-0.629739	0.177096	-3.55591	0.000376668	0.00482678	AT2G30170
	99.1729	-0.628767	0.145409	-4.32412	1.5314e-05	0.000305481	AT2G30200
	2.4307	3.32898	1.21203	2.74661	0.00602153	0.0461394	AT2G30210
	32.5759	1.29033	0.265028	4.86866	1.12358e-06	3.06561e-05	AT2G30250
	45.2395	0.711398	0.231397	3.07436	0.00210951	0.0201985	AT2G30550
	85.2907	-0.832376	0.172204	-4.83365	1.34052e-06	3.54962e-05	AT2G30695
	172.671	-3.23772	0.528732	-6.12357	9.1503e-10	4.64906e-08	AT2G30766
	526.705	0.687622	0.108294	6.34957	2.15917e-10	1.23451e-08	AT2G30870
	51.3021	0.58541	0.203292	2.87965	0.00398117	0.0331666	AT2G31390
	16.43	2.01535	0.378897	5.31899	1.04347e-07	3.66603e-06	AT2G31865
	189.175	1.38357	0.189804	7.2895	3.11106e-13	2.95518e-11	AT2G31880
	3.50402	2.79281	0.949095	2.9426	0.00325464	0.0283369	AT2G32140
	10.0238	1.3245	0.452305	2.92834	0.00340773	0.0293003	AT2G32210
	78.2894	-0.862577	0.189939	-4.54134	5.58986e-06	0.000124355	AT2G32230
	64.9723	0.689176	0.193481	3.56199	0.000368059	0.00472321	AT2G32240
	56.9703	1.30548	0.21258	6.14114	8.19289e-10	4.23882e-08	AT2G32487
	6.28366	2.14358	0.655807	3.26861	0.00108076	0.0115219	AT2G32510
	25.4528	-0.934348	0.296282	-3.15358	0.00161283	0.0162302	AT2G32540
	49.5919	-0.848655	0.201577	-4.21009	2.55272e-05	0.000477384	AT2G32640
	47.5714	-0.700187	0.210442	-3.32722	0.00087716	0.00973881	AT2G32650
	18.1155	3.9409	0.63142	6.24133	4.3386e-10	2.33907e-08	AT2G32680
	71.5655	-0.767186	0.185401	-4.13797	3.50385e-05	0.000633473	AT2G33180
	43.9734	-1.01011	0.231849	-4.35674	1.32017e-05	0.000266004	AT2G33330
	39.1856	1.20737	0.306212	3.94293	8.04917e-05	0.00130657	AT2G33380
	453.659	-0.710676	0.0925651	-7.67758	1.62128e-14	1.78569e-12	AT2G33450
	19.9886	1.36019	0.313738	4.33543	1.45478e-05	0.000291167	AT2G33580
	471.177	-0.858037	0.0924879	-9.27729	1.7385e-20	3.9508e-18	AT2G33800
	71.7178	-0.721296	0.197472	-3.65264	0.000259556	0.00350361	AT2G34510
	60.4712	-0.61938	0.18336	-3.37795	0.000730273	0.00837099	AT2G34640
	76.4168	0.6515	0.180197	3.61549	0.000299779	0.0039622	AT2G34660
	16.199	-1.0417	0.368019	-2.83057	0.00464654	0.0375256	AT2G35100
	80.9632	0.606463	0.159962	3.79129	0.000149867	0.00219817	AT2G35810
	311.841	-1.11806	0.116406	-9.60482	7.62894e-22	1.98496e-19	AT2G36830
	50.9611	0.730791	0.213488	3.4231	0.000619102	0.00730272	AT2G37200
	66.9662	-0.678723	0.184568	-3.67736	0.000235664	0.00322967	AT2G37470
	312.794	-0.758957	0.109427	-6.93576	4.04039e-12	3.07361e-10	AT2G37660
	10.7885	-1.26645	0.447511	-2.82998	0.00465513	0.037578	AT2G37690
	130.849	0.893268	0.166924	5.35134	8.73029e-08	3.12221e-06	AT2G37710
	72.2553	0.748709	0.185513	4.03588	5.4399e-05	0.000933676	AT2G37940
	45.6201	-0.5945	0.2057	-2.89013	0.00385078	0.0323255	AT2G38025
	580.801	-0.719051	0.0739361	-9.72531	2.35198e-22	6.58646e-20	AT2G38140
	113.49	-0.800154	0.220263	-3.63272	0.000280451	0.00374902	AT2G38310
	26.0219	1.20996	0.273274	4.42765	9.52663e-06	0.000199337	AT2G38390
	10.5797	1.75094	0.47232	3.70711	0.000209639	0.00291755	AT2G38465
	318.619	0.977592	0.155479	6.28763	3.22343e-10	1.78612e-08	AT2G38530
	69.2564	1.25052	0.274529	4.55514	5.23514e-06	0.000118143	AT2G38790
	25.7622	1.32577	0.399044	3.32237	0.00089257	0.00987327	AT2G38860
	7.87848	3.50545	0.767821	4.56545	4.98429e-06	0.000113991	AT2G39030
	55.3198	1.34489	0.219416	6.12938	8.82195e-10	4.52516e-08	AT2G39050
	48.6431	0.587819	0.211778	2.77564	0.0055094	0.0430794	AT2G39260
	39.7041	1.08989	0.253997	4.29097	1.77892e-05	0.000347898	AT2G39420
	6327.4	-0.751608	0.0667526	-11.2596	2.07678e-29	1.16514e-26	AT2G39730
	36.7207	-0.796158	0.286226	-2.78157	0.0054096	0.0424093	AT2G39870
	48.2948	0.73176	0.21728	3.36783	0.000757636	0.00860331	AT2G39890
	24.5968	0.941434	0.308191	3.05471	0.00225279	0.0212977	AT2G39920
	7.0515	2.37499	0.681811	3.48335	0.000495179	0.00609317	AT2G40080
	14.1144	1.22054	0.428606	2.8477	0.00440367	0.0360342	AT2G40130
	19.5305	-1.06358	0.32034	-3.32014	0.000899719	0.0099401	AT2G40200
	94.4647	1.17888	0.163949	7.19048	6.45639e-13	5.68194e-11	AT2G40270
	35.2211	0.721617	0.253321	2.84863	0.00439085	0.0359806	AT2G40280
	73.9693	-0.96056	0.18699	-5.13697	2.79204e-07	8.99919e-06	AT2G40400
	226.932	-0.679126	0.125228	-5.42311	5.85718e-08	2.15479e-06	AT2G40490
	75.3948	0.600189	0.188292	3.18754	0.00143489	0.01467	AT2G40600
	140.811	-1.11083	0.1824	-6.0901	1.12839e-09	5.59611e-08	AT2G40610
	54.222	2.46517	0.314717	7.83298	4.76448e-15	5.48312e-13	AT2G40750
	10.2752	-1.22353	0.448811	-2.72615	0.00640785	0.0484365	AT2G41050
	809.463	1.78533	0.216669	8.2399	1.72354e-16	2.30915e-14	AT2G41090
	22.3242	-4.51613	1.24622	-3.62385	0.000290245	0.00384843	AT2G41240
	36.0793	-0.79967	0.234958	-3.40345	0.000665399	0.00774702	AT2G41250
	11.328	1.75088	0.539068	3.24798	0.00116229	0.0122455	AT2G41380
	211.838	-0.6017	0.117894	-5.10373	3.3303e-07	1.04709e-05	AT2G41680
	13.8965	1.34128	0.389818	3.44079	0.000580015	0.00692815	AT2G41835
	8.89051	-1.60784	0.537243	-2.99277	0.00276462	0.0249413	AT2G41990
	333.276	0.746332	0.161805	4.61255	3.97757e-06	9.3713e-05	AT2G42530
	1204.44	1.03217	0.218224	4.72987	2.24666e-06	5.64115e-05	AT2G42540
	33.1215	-0.730925	0.259564	-2.81598	0.00486289	0.0388533	AT2G42580
	441.245	-0.68159	0.0966575	-7.0516	1.76869e-12	1.42391e-10	AT2G42840
	22.5327	0.941646	0.319319	2.94892	0.00318891	0.0279271	AT2G42890
	81.753	0.840454	0.171272	4.90713	9.2417e-07	2.56836e-05	AT2G43020
	658.175	-0.634996	0.075791	-8.37825	5.37197e-17	7.65421e-15	AT2G43030
	123.151	-2.41203	0.186817	-12.9111	3.89468e-38	4.37008e-35	AT2G43100
	481.48	0.951824	0.132515	7.18277	6.83153e-13	5.95371e-11	AT2G43150
	372.867	-0.681853	0.0875934	-7.7843	7.01015e-15	7.9153e-13	AT2G43460
	18.9941	-0.954856	0.347774	-2.74563	0.00603956	0.0462578	AT2G43520
	152.821	0.699442	0.181359	3.85667	0.000114943	0.00176524	AT2G43530
	309.462	-0.660354	0.103188	-6.39949	1.55893e-10	9.20638e-09	AT2G43560
	32.6355	3.95564	0.992883	3.98399	6.77666e-05	0.00113068	AT2G43570
	62.999	0.809856	0.191671	4.22525	2.38681e-05	0.000449165	AT2G43750
	26.1865	-1.2482	0.284777	-4.38308	1.17013e-05	0.000238449	AT2G44040
	126.191	-0.626733	0.161536	-3.87983	0.000104531	0.00162903	AT2G44120
	36.9241	0.816796	0.25933	3.14964	0.00163474	0.0163592	AT2G44180
	62.3024	0.699833	0.22964	3.04752	0.00230735	0.0216878	AT2G44290
	340.716	4.36117	0.184802	23.5991	3.93479e-123	7.06413e-119	AT2G44460
	32.9469	-1.00678	0.271215	-3.71211	0.000205535	0.00286489	AT2G44640
	285.982	-0.752865	0.0983194	-7.65734	1.89828e-14	2.06544e-12	AT2G44650
	125.183	-0.839544	0.133653	-6.2815	3.35311e-10	1.84093e-08	AT2G44920
	30.1103	0.937153	0.279329	3.35502	0.000793605	0.00895512	AT2G45010
	4941.51	-0.866354	0.131063	-6.61022	3.83745e-11	2.48714e-09	AT2G45180
	263.711	-0.83167	0.10061	-8.26631	1.3817e-16	1.89356e-14	AT2G45470
	11.0387	1.19947	0.440118	2.72533	0.00642373	0.0485172	AT2G45510
	32.6896	1.86356	0.411146	4.53259	5.82636e-06	0.000129296	AT2G46400
	43.8471	0.708483	0.226069	3.13392	0.00172488	0.0171466	AT2G46420
	29.3202	2.20641	0.350354	6.29768	3.02141e-10	1.68458e-08	AT2G46430
	30.0807	2.14477	0.345208	6.21296	5.19949e-10	2.77817e-08	AT2G46440
	10.7807	3.75549	0.77915	4.81998	1.43569e-06	3.75729e-05	AT2G47130
	47.1294	1.09439	0.226516	4.8314	1.35577e-06	3.5847e-05	AT2G47180
	29.8994	0.713749	0.257821	2.76839	0.00563337	0.0438599	AT3G01170
	277.474	-0.587806	0.110327	-5.32786	9.93748e-08	3.51445e-06	AT3G01480
	6406.33	-0.692222	0.0723399	-9.56902	1.07927e-21	2.76802e-19	AT3G01500
	4.92468	3.51544	0.858536	4.09469	4.22731e-05	0.000748187	AT3G01830
	23.6167	-0.858891	0.304488	-2.82077	0.00479088	0.0383999	AT3G01920
	39.2567	-1.52444	0.334102	-4.56279	5.04775e-06	0.000115003	AT3G02020
	26.2514	0.853661	0.281173	3.03607	0.00239681	0.02233	AT3G02070
	77.9774	-1.2994	0.216549	-6.00051	1.96704e-09	9.36716e-08	AT3G02380
	42.5568	-0.6581	0.226833	-2.90125	0.00371675	0.0314008	AT3G02450
	34.9733	-0.876207	0.249037	-3.51838	0.000434198	0.00542606	AT3G02640
	26.2978	-1.08902	0.27831	-3.91295	9.11736e-05	0.00144981	AT3G02660
	54.8887	0.766659	0.231701	3.30883	0.000936867	0.0102855	AT3G02770
	3.28252	2.94582	0.942738	3.12475	0.00177957	0.0175928	AT3G02840
	6.11131	-1.58232	0.559909	-2.82602	0.00471296	0.0379085	AT3G03130
	20.4338	-1.60592	0.398954	-4.02531	5.68997e-05	0.000971636	AT3G03190
	43.8721	0.690365	0.211623	3.26224	0.00110534	0.0117491	AT3G03270
	59.1393	-0.664786	0.198744	-3.34494	0.000823003	0.00923461	AT3G03710
	22.8357	-1.25761	0.30366	-4.1415	3.45044e-05	0.000625678	AT3G03820
	163.527	0.797383	0.211327	3.77321	0.000161162	0.00234278	AT3G04210
	45.675	-0.64761	0.235201	-2.75343	0.00589745	0.0453823	AT3G04630
	395.47	-0.99953	0.09341	-10.7005	1.0128e-26	4.32923e-24	AT3G04790
	42.8069	0.694091	0.238945	2.90481	0.00367474	0.0311338	AT3G05120
	337.776	0.745689	0.103073	7.23457	4.67018e-13	4.23453e-11	AT3G05165
	186.05	2.12072	0.158428	13.3861	7.29347e-41	9.35283e-38	AT3G05400
	28.4125	-1.26594	0.282029	-4.48869	7.16624e-06	0.000153894	AT3G05410
	33.2172	0.823321	0.259555	3.17206	0.00151364	0.0153963	AT3G05690
	45.7289	0.748872	0.216647	3.45665	0.000546929	0.0065988	AT3G05970
	88.4497	-0.930483	0.220138	-4.22682	2.37012e-05	0.000447432	AT3G06070
	43.1878	-0.673204	0.240968	-2.79375	0.00521004	0.0411871	AT3G06080
	273.316	0.861313	0.166137	5.18436	2.16759e-07	7.20643e-06	AT3G06355
	41.381	0.831222	0.228628	3.6357	0.000277226	0.00371144	AT3G06500
	61.9079	-0.663683	0.197437	-3.3615	0.000775215	0.00876412	AT3G06980
	6.26742	1.97415	0.647075	3.05088	0.0022817	0.0214895	AT3G07195
	98.2244	-0.655283	0.184952	-3.54299	0.000395625	0.00503735	AT3G07430
	72.7165	0.590064	0.163483	3.60933	0.000306986	0.00404649	AT3G07780
	209.749	-0.721591	0.115235	-6.26192	3.80273e-10	2.07509e-08	AT3G08520
	84.1064	0.771497	0.160508	4.80659	1.53528e-06	3.98883e-05	AT3G08690
	21.253	1.02416	0.299382	3.42092	0.000624096	0.00734715	AT3G08720
	176.915	-1.32073	0.130783	-10.0987	5.6006e-24	1.89712e-21	AT3G08740
	320.15	2.92961	0.151878	19.2892	6.61363e-83	2.96836e-79	AT3G08860
	14.1499	1.48844	0.45183	3.29425	0.00098684	0.0107115	AT3G08870
	418.654	-0.710269	0.093172	-7.6232	2.47454e-14	2.64437e-12	AT3G09200
	98.7569	-0.762678	0.149519	-5.10088	3.3807e-07	1.0586e-05	AT3G09210
	26.6408	-1.38181	0.305521	-4.52278	6.10331e-06	0.00013461	AT3G09580
	30.1899	0.817923	0.265422	3.0816	0.00205893	0.0198092	AT3G09810
	30.9136	1.25132	0.258442	4.84181	1.28663e-06	3.43224e-05	AT3G09830
	10.3001	3.40849	0.785274	4.34052	1.42148e-05	0.000285139	AT3G09940
	44.052	0.723433	0.201833	3.58432	0.000337955	0.00438706	AT3G10300
	112.96	0.817393	0.140664	5.81097	6.21118e-09	2.65498e-07	AT3G10410
	68.2055	-0.668812	0.192026	-3.48293	0.000495962	0.00609863	AT3G10610
	45.255	-0.726493	0.23461	-3.09659	0.00195759	0.0189714	AT3G10740
	15.551	3.19154	0.582375	5.48021	4.24811e-08	1.62269e-06	AT3G11010
	28.9572	0.815881	0.278974	2.92458	0.00344926	0.0295724	AT3G11420
	1123.54	-0.751704	0.0762329	-9.86063	6.16632e-23	1.84507e-20	AT3G11630
	8.52759	1.88477	0.565312	3.33403	0.000855966	0.00954481	AT3G12040
	44.0421	-1.21492	0.239419	-5.07444	3.8864e-07	1.19269e-05	AT3G12110
	2.12531	3.69816	1.32425	2.79264	0.00522803	0.041293	AT3G12220
	84.6642	1.0372	0.164535	6.30381	2.90409e-10	1.62421e-08	AT3G12520
	101.88	-0.812154	0.16513	-4.91827	8.73139e-07	2.45697e-05	AT3G12930
	19.9435	-1.01516	0.355285	-2.85732	0.00427236	0.0351359	AT3G13000
	62.7034	1.30345	0.271619	4.79882	1.59602e-06	4.12278e-05	AT3G13080
	4.84851	2.39101	0.761929	3.1381	0.0017005	0.0169417	AT3G13100
	500.134	-0.750378	0.0880443	-8.52274	1.55828e-17	2.37083e-15	AT3G13120
	31.3381	-1.14147	0.268246	-4.25529	2.08778e-05	0.000401305	AT3G13180
	37.0828	0.820333	0.249598	3.28661	0.001014	0.0109401	AT3G13330
	186.421	-0.97328	0.137637	-7.07135	1.53437e-12	1.2636e-10	AT3G13470
	51.2275	-0.679511	0.200028	-3.39708	0.000681092	0.0078888	AT3G13490
	417.189	-0.684662	0.108305	-6.32161	2.58853e-10	1.46599e-08	AT3G13520
	136.028	-0.982023	0.217955	-4.50562	6.61807e-06	0.000144192	AT3G13750
	30.7844	-0.772635	0.252473	-3.06027	0.00221138	0.0209827	AT3G13980
	695.354	-0.955985	0.116208	-8.22647	1.92819e-16	2.56421e-14	AT3G14210
	61.9339	1.4074	0.227702	6.18088	6.37438e-10	3.36586e-08	AT3G14620
	17.153	-1.17612	0.348014	-3.37953	0.000726102	0.00834018	AT3G14760
	82.8288	0.585652	0.204687	2.86121	0.00422031	0.0347876	AT3G14840
	73.821	0.659759	0.20826	3.16795	0.00153518	0.0155537	AT3G14990
	28.3753	0.850374	0.281209	3.02399	0.00249463	0.023024	AT3G15120
	378.376	-0.899213	0.109114	-8.24107	1.70675e-16	2.30386e-14	AT3G15190
	84.1018	-0.70772	0.160257	-4.41616	1.0047e-05	0.000208044	AT3G15520
	11.5254	6.62306	1.14762	5.77113	7.87403e-09	3.33402e-07	AT3G15536
	7.58594	2.23891	0.633771	3.53269	0.000411359	0.00518982	AT3G15650
	408.79	-0.591684	0.0862644	-6.85895	6.93667e-12	5.02153e-10	AT3G15850
	87.7447	-0.739263	0.154765	-4.77668	1.78214e-06	4.55766e-05	AT3G15950
	7.07486	1.98253	0.69666	2.84576	0.00443058	0.036172	AT3G15990
	8.33223	-1.83141	0.591315	-3.09718	0.00195372	0.0189493	AT3G16120
	501.616	-1.93514	0.177072	-10.9285	8.42217e-28	4.08657e-25	AT3G16240
	10.2913	1.41397	0.486106	2.90877	0.00362852	0.0307858	AT3G16510
	14.5447	1.69883	0.435481	3.90104	9.57794e-05	0.00151234	AT3G16565
	89.38	-2.79907	0.249465	-11.2203	3.24197e-29	1.61675e-26	AT3G16670
	63.9827	-0.622512	0.204389	-3.04572	0.00232127	0.0217504	AT3G16780
	17.2913	1.19348	0.368412	3.23954	0.00119723	0.0125323	AT3G16990
	7.36043	1.77477	0.574112	3.09133	0.00199261	0.0192433	AT3G17110
	99.5393	-0.641169	0.14638	-4.38017	1.18587e-05	0.000240835	AT3G17170
	45.8318	-0.681584	0.21031	-3.24086	0.0011917	0.0124823	AT3G17185
	22.3979	0.89205	0.315639	2.82617	0.00471079	0.037908	AT3G17420
	24.9821	-1.07535	0.327665	-3.28187	0.00103121	0.0111058	AT3G17640
	18.5143	1.18086	0.367771	3.21084	0.00132346	0.0136867	AT3G17700
	17.4337	1.06797	0.353561	3.02062	0.00252258	0.0232126	AT3G18170
	75.4846	-1.19028	0.242314	-4.91215	9.00836e-07	2.51911e-05	AT3G18290
	10.1931	-1.34403	0.445711	-3.01548	0.0025657	0.023537	AT3G18960
	28.6282	0.775907	0.280432	2.76683	0.00566051	0.0439927	AT3G18990
	226.452	0.657716	0.108165	6.08067	1.19679e-09	5.91901e-08	AT3G19010
	76.7181	-2.8765	0.334377	-8.60257	7.79524e-18	1.21694e-15	AT3G19710
	45.8862	-0.635728	0.203542	-3.12333	0.00178817	0.0176585	AT3G19810
	165.618	-0.598036	0.12669	-4.72046	2.35309e-06	5.86736e-05	AT3G20230
	25.2002	1.06663	0.293406	3.63532	0.000277631	0.00371408	AT3G20250
	20.1856	-0.887447	0.3199	-2.77414	0.00553475	0.0432444	AT3G20350
	82.521	-0.88341	0.185634	-4.75888	1.94672e-06	4.94335e-05	AT3G20370
	209.149	-0.693672	0.113681	-6.10193	1.04792e-09	5.24048e-08	AT3G20390
	4.91026	-1.97434	0.593795	-3.32495	0.00088433	0.00980024	AT3G20395
	127.23	-0.800505	0.171574	-4.66565	3.07644e-06	7.50425e-05	AT3G20470
	49.5761	0.661833	0.212827	3.10973	0.00187259	0.0182909	AT3G20510
	34.4281	0.830547	0.230732	3.59961	0.000318694	0.00417628	AT3G20600
	59.7969	-0.644899	0.200715	-3.21301	0.00131351	0.0136151	AT3G20680
	116.107	-0.688198	0.145706	-4.72319	2.32175e-06	5.80535e-05	AT3G21200
	13.9775	-1.20484	0.410683	-2.93376	0.00334883	0.0288995	AT3G21300
	25.0198	0.789161	0.290591	2.71572	0.00661328	0.0496148	AT3G21430
	7.24868	-2.81034	0.62069	-4.52777	5.96086e-06	0.000131955	AT3G21460
	126.588	-0.600552	0.18001	-3.33621	0.000849291	0.00947627	AT3G21670
	4.82228	2.42386	0.743834	3.2586	0.00111962	0.0118867	AT3G21780
	13.0255	1.90334	0.503046	3.78363	0.000154558	0.0022596	AT3G21805
	25.4323	-1.09645	0.317046	-3.45833	0.000543542	0.0065749	AT3G21870
	1183.39	3.94801	0.497969	7.92824	2.22282e-15	2.62542e-13	AT3G22231
	90.8084	4.12564	0.356358	11.5772	5.37477e-31	3.44619e-28	AT3G22235
	12.979	-1.20391	0.412813	-2.91635	0.0035415	0.030133	AT3G22540
	17.9748	1.47719	0.397841	3.71301	0.000204805	0.00285693	AT3G22600
	6.08328	-3.60268	1.09948	-3.27672	0.0010502	0.0112574	AT3G22740
	4.7392	2.45189	0.8601	2.8507	0.0043623	0.0357936	AT3G23010
	5.09908	2.85959	0.973725	2.93675	0.0033167	0.0286824	AT3G23110
	3.79009	3.97917	1.24876	3.18649	0.0014401	0.0147149	AT3G23120
	2.59575	3.78437	1.24244	3.04591	0.00231974	0.0217497	AT3G23250
	69.1073	-0.621685	0.183679	-3.38463	0.000712743	0.00820249	AT3G23805
	128.799	0.685926	0.136547	5.02339	5.07676e-07	1.52413e-05	AT3G23920
	17.1952	-1.40448	0.401792	-3.49553	0.000473114	0.00586589	AT3G24460
	22.3496	0.945034	0.30232	3.12594	0.00177238	0.0175507	AT3G24927
	4.62054	5.6063	1.59537	3.51409	0.000441256	0.00550512	AT3G25010
	11.4282	2.24831	0.591094	3.80364	0.000142583	0.00211379	AT3G25020
	83.6934	-0.801917	0.165539	-4.84427	1.27079e-06	3.39502e-05	AT3G25480
	23.8673	-1.19092	0.300164	-3.96756	7.2612e-05	0.00119927	AT3G25580
	92.2412	-0.631708	0.16272	-3.88219	0.000103522	0.00161752	AT3G25660
	387.437	1.1324	0.14911	7.59445	3.09113e-14	3.24533e-12	AT3G25760
	1687.35	1.20828	0.0901528	13.4026	5.84066e-41	8.06595e-38	AT3G25770
	11.9427	3.46507	0.6407	5.40825	6.3642e-08	2.32701e-06	AT3G25780
	8.86719	2.26062	0.692074	3.26644	0.00108908	0.0115968	AT3G25795
	46.9582	-0.624411	0.203505	-3.06828	0.00215296	0.0205472	AT3G25805
	96.1954	0.639923	0.171254	3.7367	0.000186455	0.00263784	AT3G25840
	95.872	-0.63594	0.151657	-4.19329	2.7494e-05	0.000510974	AT3G25860
	13.5681	2.24277	0.542066	4.13746	3.51172e-05	0.000633628	AT3G25882
	701.106	-0.821217	0.0923268	-8.89467	5.85921e-19	1.06253e-16	AT3G25920
	18.7573	1.8115	0.362105	5.00269	5.65358e-07	1.6749e-05	AT3G26170
	18.6245	0.974063	0.346074	2.81461	0.00488368	0.0389675	AT3G26230
	1726.96	-0.795417	0.0684389	-11.6223	3.17486e-31	2.19224e-28	AT3G26520
	258.739	-0.663046	0.113166	-5.85906	4.65502e-09	2.0686e-07	AT3G26570
	20.252	1.61731	0.370513	4.36506	1.27086e-05	0.000256933	AT3G26600
	177.75	-0.586503	0.113176	-5.18221	2.19276e-07	7.27664e-06	AT3G26710
	14.2227	1.23232	0.394863	3.12087	0.00180316	0.0177673	AT3G26840
	126.187	-0.630917	0.135156	-4.66806	3.04057e-06	7.43697e-05	AT3G27060
	450.823	-0.956535	0.0970364	-9.85749	6.36181e-23	1.87235e-20	AT3G27160
	19.5759	1.68462	0.349269	4.82326	1.41228e-06	3.70344e-05	AT3G27210
	555.535	-0.612489	0.0770851	-7.94563	1.93212e-15	2.29717e-13	AT3G27830
	592.278	-0.709083	0.0820672	-8.64027	5.60807e-18	8.90988e-16	AT3G27850
	77.5804	-0.591689	0.190661	-3.10336	0.00191339	0.0186185	AT3G28200
	35.1618	0.790087	0.232919	3.39211	0.00069357	0.00801265	AT3G28450
	9.71853	5.82173	1.60975	3.61655	0.000298559	0.00394991	AT3G28510
	47.6704	1.51208	0.328727	4.59981	4.22885e-06	9.91129e-05	AT3G28540
	5.79681	5.84426	1.21657	4.80387	1.55627e-06	4.0317e-05	AT3G28580
	115.989	-0.769754	0.141333	-5.44638	5.1406e-08	1.91471e-06	AT3G28900
	58.7362	0.699311	0.223	3.13593	0.00171312	0.017058	AT3G28930
	452.599	0.772391	0.10809	7.14578	8.94848e-13	7.57793e-11	AT3G28940
	39.763	-0.68032	0.229186	-2.96842	0.00299332	0.0265775	AT3G29200
	23.1968	0.963437	0.320711	3.00407	0.00266395	0.0242525	AT3G29575
	20.92	1.46779	0.355904	4.12411	3.72172e-05	0.000665498	AT3G29590
	27.7314	-0.799465	0.279451	-2.86084	0.00422524	0.0347999	AT3G43610
	53.8658	1.01075	0.198886	5.08208	3.73322e-07	1.14961e-05	AT3G43670
	247.567	-0.63414	0.12341	-5.13848	2.76968e-07	8.94317e-06	AT3G43720
	188.571	0.601391	0.10966	5.48412	4.15541e-08	1.59066e-06	AT3G43800
	13.4486	2.4541	0.50627	4.84742	1.25077e-06	3.36659e-05	AT3G44300
	2702.67	0.658378	0.0748368	8.79752	1.39876e-18	2.43806e-16	AT3G44310
	42.4023	1.64044	0.265576	6.17693	6.53599e-10	3.44107e-08	AT3G44320
	36.6788	-0.84435	0.25104	-3.36341	0.000769864	0.00871461	AT3G44590
	103.688	-0.877625	0.145381	-6.03673	1.57268e-09	7.61034e-08	AT3G44620
	70.929	0.713392	0.180816	3.94541	7.96622e-05	0.00129662	AT3G44720
	12.1266	1.22836	0.411407	2.98575	0.0028288	0.02538	AT3G44850
	117.889	2.34798	0.23311	10.0724	7.3142e-24	2.38749e-21	AT3G44860
	346.448	-0.857056	0.107662	-7.96059	1.71216e-15	2.06299e-13	AT3G44890
	109.889	0.957671	0.194095	4.93404	8.05441e-07	2.29161e-05	AT3G44970
	2181.21	1.49819	0.133296	11.2396	2.60507e-29	1.35449e-26	AT3G45140
	37.207	1.30379	0.265076	4.91856	8.7184e-07	2.45697e-05	AT3G45620
	17.6809	2.0728	0.526957	3.93353	8.3706e-05	0.0013502	AT3G45860
	165.439	-0.626837	0.124874	-5.01978	5.17319e-07	1.5479e-05	AT3G46030
	81.3494	-0.650748	0.184689	-3.52349	0.000425906	0.00534538	AT3G46320
	64.1296	0.856852	0.204155	4.19707	2.70392e-05	0.000503042	AT3G46450
	42.1201	-1.44698	0.241857	-5.98279	2.19343e-09	1.03086e-07	AT3G46490
	49.5618	0.616838	0.20284	3.04101	0.00235788	0.0220589	AT3G46510
	90.9852	-1.06621	0.169605	-6.28642	3.24876e-10	1.79461e-08	AT3G46740
	27.8547	-0.862717	0.278253	-3.10048	0.0019321	0.0187841	AT3G46940
	28.468	0.677646	0.239064	2.83458	0.00458854	0.0371407	AT3G47080
	39.9871	-0.791028	0.224832	-3.5183	0.000434314	0.00542606	AT3G47450
	11.8613	3.78867	0.988086	3.83435	0.000125896	0.00190734	AT3G47480
	29.3859	-1.8818	0.363713	-5.17387	2.29291e-07	7.56703e-06	AT3G47640
	47.323	0.64125	0.216904	2.95638	0.00311277	0.0274208	AT3G47910
	29.7681	1.35995	0.319068	4.26227	2.02362e-05	0.000390645	AT3G48090
	50.8988	-0.605698	0.194153	-3.1197	0.00181036	0.0177992	AT3G48500
	2.56189	3.30302	1.2128	2.72347	0.00645993	0.0487086	AT3G48640
	22.6316	2.10354	0.429213	4.90092	9.53892e-07	2.64687e-05	AT3G48650
	177.937	-0.67437	0.113133	-5.96087	2.50892e-09	1.17298e-07	AT3G48730
	119.765	-0.769341	0.144304	-5.33138	9.74669e-08	3.45815e-06	AT3G48870
	456.946	-0.593091	0.0803363	-7.3826	1.55227e-13	1.52284e-11	AT3G49010
	180.549	1.65341	0.369156	4.47891	7.50259e-06	0.000160541	AT3G49120
	5.67462	4.24796	1.0979	3.86918	0.000109202	0.00169302	AT3G49340
	133.472	-0.661029	0.145546	-4.54173	5.57946e-06	0.000124278	AT3G49560
	465.687	0.754965	0.165732	4.55534	5.23013e-06	0.000118143	AT3G49570
	2392.78	1.52765	0.157013	9.72946	2.25796e-22	6.43447e-20	AT3G49580
	171.854	-0.768269	0.130497	-5.88728	3.9261e-09	1.77545e-07	AT3G49680
	39.1624	0.722741	0.229274	3.15229	0.00161993	0.0162654	AT3G50210
	6.29132	1.77966	0.593814	2.99699	0.00272657	0.02466	AT3G50280
	6.19753	2.01234	0.571453	3.52144	0.000429217	0.00537359	AT3G50470
	27.6183	1.20296	0.306929	3.91933	8.87942e-05	0.00141826	AT3G50480
	22.5014	1.42324	0.347795	4.09219	4.27322e-05	0.000753606	AT3G50760
	10.2858	4.6838	0.990723	4.72766	2.27121e-06	5.69483e-05	AT3G50770
	27.8344	2.7676	0.390739	7.08299	1.41082e-12	1.17261e-10	AT3G50930
	166.016	0.902045	0.132824	6.79127	1.11154e-11	7.85649e-10	AT3G50950
	36.6527	2.04801	0.305395	6.7061	1.99888e-11	1.3491e-09	AT3G50970
	38.2282	0.825761	0.233277	3.53983	0.000400379	0.00507684	AT3G51130
	72.3776	1.34396	0.22872	5.87598	4.20343e-09	1.8819e-07	AT3G51240
	13.2456	-1.57693	0.411979	-3.8277	0.000129344	0.00194854	AT3G51290
	32.4654	1.81674	0.279914	6.49036	8.56301e-11	5.3565e-09	AT3G51430
	31.383	1.34618	0.292334	4.60492	4.12615e-06	9.69592e-05	AT3G51450
	105.065	-0.600402	0.153489	-3.9117	9.16472e-05	0.00145592	AT3G51840
	20.4386	-1.22886	0.336616	-3.65064	0.000261591	0.00352314	AT3G51870
	17.3127	1.03747	0.352918	2.93968	0.00328547	0.0285361	AT3G51890
	512.345	-0.887835	0.102131	-8.69308	3.5275e-18	5.81001e-16	AT3G52150
	300.764	0.843738	0.104169	8.09971	5.5089e-16	6.96488e-14	AT3G52180
	55.2429	-0.608438	0.215444	-2.82412	0.0047411	0.0381007	AT3G52360
	245.336	-0.92764	0.122743	-7.55758	4.10624e-14	4.21253e-12	AT3G52380
	44.5485	1.83734	0.291147	6.31072	2.7774e-10	1.56801e-08	AT3G52430
	52.8981	0.685615	0.19959	3.43512	0.000592292	0.00705602	AT3G52470
	25.9263	1.09654	0.309094	3.54759	0.000388776	0.00496776	AT3G52710
	98.0249	-0.827215	0.180532	-4.5821	4.60333e-06	0.000107469	AT3G52720
	384.724	-0.62943	0.0833356	-7.55296	4.2547e-14	4.34004e-12	AT3G52960
	438.629	-0.622404	0.135756	-4.58474	4.54545e-06	0.000106256	AT3G53460
	46.8146	-0.596837	0.200568	-2.97573	0.00292291	0.0260939	AT3G53750
	55.1666	-0.739935	0.20055	-3.68953	0.000224667	0.00310264	AT3G53900
	47.3937	1.089	0.255479	4.26259	2.02072e-05	0.000390506	AT3G53980
	16.8962	0.907236	0.334298	2.71385	0.00665059	0.0498322	AT3G54020
	40.2979	0.713298	0.228207	3.12566	0.00177406	0.0175577	AT3G54200
	800.273	-0.688293	0.0682472	-10.0853	6.41767e-24	2.13364e-21	AT3G54210
	58.2013	-0.664208	0.194152	-3.42108	0.000623728	0.00734715	AT3G54470
	88.5413	-0.613929	0.156954	-3.91151	9.17196e-05	0.00145592	AT3G54560
	33.8423	-0.764819	0.252501	-3.02898	0.00245384	0.0227433	AT3G54650
	17.3111	1.07488	0.365995	2.93687	0.0033154	0.0286824	AT3G54850
	37.855	1.28616	0.28198	4.56116	5.08709e-06	0.000115752	AT3G54960
	30.4748	-0.890425	0.25602	-3.47795	0.00050526	0.0062025	AT3G55010
	48.0842	0.944297	0.231834	4.07316	4.63792e-05	0.000809179	AT3G55120
	43.507	0.881107	0.213634	4.12437	3.7175e-05	0.000665407	AT3G55450
	5.44273	-1.96099	0.648695	-3.02298	0.00250299	0.023056	AT3G55646
	102.122	0.722921	0.171657	4.21143	2.53755e-05	0.000475044	AT3G55760
	1331.57	-0.587649	0.0789726	-7.44118	9.97889e-14	9.89785e-12	AT3G55800
	44.1977	1.09969	0.224764	4.89263	9.94989e-07	2.75239e-05	AT3G55880
	47.8849	-0.912706	0.225266	-4.05169	5.085e-05	0.000877799	AT3G56040
	71.6624	-0.64887	0.175806	-3.69082	0.00022353	0.00308932	AT3G56070
	76.0054	-0.585886	0.160167	-3.65797	0.00025422	0.00343675	AT3G56130
	40.7608	0.661026	0.225381	2.93293	0.00335781	0.0289543	AT3G56170
	25.9873	1.03933	0.33683	3.08561	0.00203137	0.0195857	AT3G56260
	376.377	-0.755137	0.160274	-4.71152	2.45871e-06	6.10529e-05	AT3G56360
	540.737	1.15084	0.407378	2.82498	0.00472832	0.038015	AT3G56400
	37.9737	1.12098	0.246632	4.54517	5.48907e-06	0.000122721	AT3G56410
	169.919	1.5146	0.306291	4.94496	7.61576e-07	2.18412e-05	AT3G56710
	616.553	-0.813094	0.0840789	-9.67061	4.0198e-22	1.06129e-19	AT3G56910
	13.2638	-4.59711	1.29521	-3.54932	0.000386231	0.00493875	AT3G56970
	9.53265	-4.28196	1.42551	-3.0038	0.00266631	0.0242616	AT3G56980
	42.7668	-0.872231	0.221155	-3.94399	8.01382e-05	0.00130201	AT3G57040
	5.26169	3.88566	1.21513	3.19774	0.00138511	0.0142504	AT3G57240
	161.88	7.26539	1.30638	5.56145	2.67535e-08	1.051e-06	AT3G57260
	36.8046	0.775337	0.251288	3.08545	0.00203242	0.0195857	AT3G57330
	5.58863	3.74534	0.989141	3.78646	0.000152811	0.00223588	AT3G57460
	20.8914	1.17774	0.339831	3.46567	0.000528911	0.0064476	AT3G57540
	17.9098	1.36564	0.416775	3.27669	0.00105031	0.0112574	AT3G57630
	9.68799	1.4403	0.442443	3.25533	0.00113262	0.0119823	AT3G57640
	6.4389	-1.83155	0.635091	-2.88392	0.00392755	0.0328582	AT3G57830
	34.8545	-1.15599	0.272611	-4.24045	2.2307e-05	0.000425644	AT3G58120
	27.9217	0.728709	0.261634	2.78523	0.00534902	0.0420451	AT3G58600
	396.787	-0.617662	0.089788	-6.87911	6.02257e-12	4.41319e-10	AT3G58610
	10.3909	1.54212	0.493983	3.1218	0.00179747	0.0177307	AT3G58720
	41.4922	0.718995	0.224146	3.2077	0.00133799	0.013829	AT3G59010
	46.3155	-0.753711	0.209231	-3.60229	0.00031543	0.00413956	AT3G59040
	36.2839	-0.745754	0.254859	-2.92614	0.00343194	0.029452	AT3G59870
	48.4162	-0.882178	0.206411	-4.27388	1.92097e-05	0.000373238	AT3G59980
	27.4411	-0.729124	0.265078	-2.7506	0.00594857	0.0456778	AT3G60130
	207.543	6.35613	0.379861	16.7328	7.56549e-63	2.26372e-59	AT3G60140
	567.439	-0.601991	0.0843578	-7.13617	9.59706e-13	8.08902e-11	AT3G60245
	68.8785	-0.855603	0.188311	-4.54355	5.53137e-06	0.000123431	AT3G60370
	65.4051	2.13705	0.293882	7.27179	3.5476e-13	3.33456e-11	AT3G60415
	12.1213	2.01372	0.537321	3.74769	0.000178469	0.00255303	AT3G60540
	24.0779	2.82566	0.466978	6.05094	1.44001e-09	7.07184e-08	AT3G61280
	35.2617	0.720921	0.259908	2.77376	0.00554123	0.0432529	AT3G61960
	1083.8	-0.8241	0.0920953	-8.94834	3.60866e-19	6.89216e-17	AT3G62030
	41.8551	-1.24122	0.241974	-5.12957	2.90407e-07	9.32679e-06	AT3G62110
	22.403	0.773891	0.277286	2.79095	0.00525533	0.0414357	AT3G62260
	74.3549	-0.66446	0.179551	-3.70067	0.000215029	0.00298332	AT3G62910
	16.8358	-1.39906	0.373956	-3.74124	0.000183118	0.002605	AT3G62950
	14.0473	1.13335	0.381855	2.96801	0.0029973	0.0265993	AT3G63070
	186.331	-0.869602	0.130654	-6.65576	2.81847e-11	1.85348e-09	AT3G63190
	43.9039	-0.708275	0.239363	-2.959	0.00308643	0.0272556	AT3G63200
	502.138	-0.641223	0.0821772	-7.80292	6.04888e-15	6.87314e-13	AT3G63490
	17.0131	-0.989849	0.343205	-2.88414	0.00392488	0.0328582	AT3G63510
	69.4508	0.648568	0.166307	3.89982	9.62655e-05	0.00151817	AT4G00355
	5.19672	3.02335	0.923896	3.27239	0.00106641	0.0114028	AT4G00700
	284.701	-0.615395	0.100501	-6.12328	9.1671e-10	4.64906e-08	AT4G00810
	8.10286	1.47054	0.542173	2.7123	0.00668181	0.0499889	AT4G01010
	139.966	0.756868	0.179223	4.22306	2.41012e-05	0.000452604	AT4G01070
	71.1609	1.06568	0.303053	3.51649	0.0004373	0.00545956	AT4G01080
	454.734	-0.844353	0.105194	-8.02664	1.00183e-15	1.2404e-13	AT4G01310
	132.397	0.775838	0.154043	5.03651	4.74086e-07	1.42806e-05	AT4G01610
	18.2259	1.63689	0.436811	3.74735	0.00017871	0.00255444	AT4G01700
	60.6708	-1.2614	0.244042	-5.16879	2.35613e-07	7.74719e-06	AT4G01883
	74.0331	0.681123	0.1768	3.85251	0.000116912	0.00178937	AT4G02200
	28.7001	1.19726	0.318224	3.76232	0.000168342	0.00241973	AT4G02420
	355.648	2.30457	0.3559	6.47533	9.46072e-11	5.83671e-09	AT4G02520
	354.935	-0.630566	0.100817	-6.25457	3.98614e-10	2.16858e-08	AT4G02530
	9.20449	1.846	0.577386	3.19717	0.00138783	0.014262	AT4G02710
	13.3741	-1.93455	0.451062	-4.28888	1.79575e-05	0.000350426	AT4G02850
	19.7568	-1.5115	0.509689	-2.96553	0.00302165	0.0267912	AT4G03060
	16.2897	1.49044	0.393236	3.79019	0.000150532	0.00220432	AT4G03820
	3.41498	4.13974	1.19615	3.46087	0.000538426	0.00652692	AT4G04490
	3.38606	4.30699	1.19919	3.59157	0.000328692	0.00429164	AT4G04500
	46.851	1.22844	0.263981	4.65352	3.26314e-06	7.88469e-05	AT4G04810
	1119.52	0.683681	0.0766221	8.92277	4.54784e-19	8.50494e-17	AT4G04830
	124.46	-3.46095	0.235976	-14.6665	1.05612e-48	1.89605e-45	AT4G04840
	62.0426	-0.586049	0.197137	-2.9728	0.00295096	0.026266	AT4G04850
	766.85	0.656683	0.0805362	8.15388	3.52436e-16	4.51948e-14	AT4G05050
	46.5619	1.57399	0.262121	6.00483	1.91529e-09	9.145e-08	AT4G08470
	14.939	1.98135	0.410286	4.8292	1.37086e-06	3.61927e-05	AT4G08555
	82.9926	0.681414	0.218326	3.12108	0.0018019	0.0177647	AT4G08850
	360.944	0.911405	0.161874	5.63034	1.79859e-08	7.28895e-07	AT4G08870
	76.8685	0.831002	0.172161	4.8269	1.38676e-06	3.64516e-05	AT4G09020
	106.271	-0.956955	0.141968	-6.74063	1.57703e-11	1.08477e-09	AT4G09040
	70.2122	0.62074	0.185509	3.34615	0.000819433	0.00921182	AT4G09750
	8.31244	2.06692	0.623816	3.31335	0.000921861	0.0101535	AT4G09820
	205.253	-0.708341	0.120597	-5.87359	4.26447e-09	1.89975e-07	AT4G10480
	12.6044	5.98553	1.35453	4.4189	9.92031e-06	0.000205895	AT4G10500
	10.7805	-2.649	0.525587	-5.04007	4.65367e-07	1.40652e-05	AT4G10910
	12.1925	2.03848	0.453907	4.49097	7.08995e-06	0.000152846	AT4G11370
	525.006	0.789733	0.083155	9.49713	2.15761e-21	5.30624e-19	AT4G11600
	26.1273	1.00181	0.299882	3.34067	0.000835763	0.00935439	AT4G11850
	10.687	3.84276	0.752194	5.10874	3.24316e-07	1.02148e-05	AT4G11890
	54.1878	1.35399	0.236359	5.72851	1.01314e-08	4.23985e-07	AT4G12290
	77.7747	-1.16907	0.170568	-6.85398	7.18222e-12	5.1577e-10	AT4G12420
	176.373	0.879589	0.188691	4.66154	3.13858e-06	7.64545e-05	AT4G12720
	86.5802	-0.664009	0.168159	-3.9487	7.85752e-05	0.00128475	AT4G12970
	213.971	0.593052	0.104582	5.67069	1.42222e-08	5.85622e-07	AT4G13250
	92.3264	-0.742412	0.198852	-3.73349	0.000188842	0.00266741	AT4G13340
	151.309	-0.7525	0.117373	-6.41117	1.44405e-10	8.55609e-09	AT4G13500
	135.529	0.978411	0.162233	6.03088	1.63065e-09	7.86312e-08	AT4G13510
	70.2046	-0.894852	0.194975	-4.58958	4.44136e-06	0.000103958	AT4G13575
	254.247	-1.19421	0.123251	-9.68919	3.3519e-22	8.9816e-20	AT4G13770
	18.9985	1.28431	0.384545	3.33982	0.000838315	0.00937711	AT4G13900
	34.8707	0.748296	0.253552	2.95125	0.00316487	0.0277436	AT4G14010
	86.2756	1.50117	0.197623	7.59616	3.05043e-14	3.22143e-12	AT4G14020
	428.395	0.602397	0.0841149	7.1616	7.97412e-13	6.81712e-11	AT4G14030
	157.181	-0.986179	0.137684	-7.1626	7.91603e-13	6.79983e-11	AT4G14040
	57.9157	2.0673	0.332145	6.2241	4.84341e-10	2.60341e-08	AT4G14090
	5.02999	-2.09472	0.708776	-2.95541	0.00312257	0.0274666	AT4G14130
	54.5052	2.60734	0.445329	5.85485	4.77436e-09	2.1164e-07	AT4G14365
	245.67	2.73194	0.318579	8.57537	9.87686e-18	1.51555e-15	AT4G14400
	80.1013	0.585484	0.197442	2.96535	0.00302339	0.0267912	AT4G14680
	21.5252	0.879729	0.322294	2.72959	0.00634135	0.0481176	AT4G14746
	84.2666	1.02689	0.176474	5.81895	5.92186e-09	2.53736e-07	AT4G14760
	86.8226	-0.642945	0.157655	-4.07818	4.53898e-05	0.000796339	AT4G14870
	374.403	-0.645809	0.105979	-6.09376	1.10288e-09	5.50001e-08	AT4G15000
	66.288	-0.712484	0.171396	-4.15696	3.22511e-05	0.000589017	AT4G15110
	14.3349	1.07212	0.387691	2.7654	0.00568536	0.0441476	AT4G15440
	111.709	0.681125	0.156879	4.34172	1.41374e-05	0.00028422	AT4G15530
	12.5245	-1.45619	0.411548	-3.53832	0.000402687	0.00509834	AT4G15830
	41.1504	-0.871814	0.231492	-3.76607	0.000165835	0.00239907	AT4G16141
	51.4902	1.20854	0.21115	5.72359	1.04293e-08	4.35436e-07	AT4G16146
	57.2513	-0.602307	0.199866	-3.01355	0.00258207	0.023663	AT4G16155
	174.527	-0.883741	0.177468	-4.97973	6.36726e-07	1.8527e-05	AT4G16370
	50.5217	-0.69482	0.200616	-3.46343	0.000533333	0.00648642	AT4G16515
	90.103	0.867102	0.190649	4.54816	5.41175e-06	0.000121447	AT4G16660
	25.2216	0.920473	0.30567	3.01133	0.00260106	0.0238007	AT4G16750
	906.795	-1.12799	0.0989587	-11.3986	4.24984e-30	2.54325e-27	AT4G16980
	74.5813	0.89861	0.19714	4.55824	5.15831e-06	0.000116928	AT4G17230
	357.992	-0.587681	0.0972355	-6.04389	1.50439e-09	7.33921e-08	AT4G17390
	54.2218	-1.46163	0.230768	-6.33376	2.39261e-10	1.35932e-08	AT4G17460
	87.3047	0.974934	0.259121	3.76247	0.000168247	0.00241973	AT4G17470
	262.574	-0.696544	0.111471	-6.24865	4.14003e-10	2.23874e-08	AT4G17560
	309.549	-0.696484	0.100862	-6.90535	5.00802e-12	3.74621e-10	AT4G17600
	24.1037	0.958324	0.312347	3.06814	0.00215395	0.0205472	AT4G17615
	100.505	0.596288	0.15609	3.82016	0.000133368	0.00199363	AT4G17770
	17.701	3.39972	0.597212	5.69265	1.2508e-08	5.18606e-07	AT4G18253
	40.1069	0.681192	0.237846	2.86401	0.0041832	0.034561	AT4G18280
	305.307	0.887901	0.125577	7.07056	1.5431e-12	1.26499e-10	AT4G18440
	491.679	-0.858044	0.0936815	-9.15917	5.22992e-20	1.09178e-17	AT4G18480
	65.6788	1.16876	0.223594	5.22717	1.72126e-07	5.83051e-06	AT4G18880
	127.543	-0.974944	0.158025	-6.16957	6.84767e-10	3.59463e-08	AT4G18970
	50.0022	-0.739983	0.195087	-3.79309	0.000148786	0.00218588	AT4G19100
	36.2122	0.869733	0.26054	3.3382	0.000843244	0.00942051	AT4G19390
	62.3637	0.893718	0.231425	3.8618	0.000112554	0.00173449	AT4G19520
	27.7865	-0.821627	0.283393	-2.89925	0.00374053	0.0315721	AT4G20070
	67.3837	-1.01209	0.170852	-5.92378	3.14631e-09	1.44835e-07	AT4G20130
	1223.71	-0.637101	0.0676526	-9.41725	4.6304e-21	1.12337e-18	AT4G20360
	149.629	0.837358	0.183185	4.57111	4.85156e-06	0.00011218	AT4G20830
	40.1309	-0.715604	0.22586	-3.16835	0.00153304	0.0155408	AT4G20960
	30.8521	2.10102	0.326029	6.44428	1.1615e-10	7.02103e-09	AT4G21380
	59.3768	-0.988698	0.207063	-4.77486	1.79835e-06	4.59258e-05	AT4G21445
	105.243	0.91775	0.148379	6.18517	6.20356e-10	3.28533e-08	AT4G21570
	30.9712	-0.851207	0.300014	-2.83722	0.00455082	0.0369687	AT4G21650
	12.1835	5.93308	1.40811	4.21352	2.51426e-05	0.000471667	AT4G21840
	43.6176	1.59363	0.457162	3.48592	0.000490454	0.00605163	AT4G21850
	52.8124	-1.02542	0.33154	-3.0929	0.00198212	0.019173	AT4G21870
	5266.14	0.697967	0.0611117	11.4212	3.27799e-30	2.0293e-27	AT4G21960
	41.5752	-0.871391	0.225398	-3.86601	0.00011063	0.00170778	AT4G22010
	18.0098	1.7371	0.452441	3.83939	0.000123341	0.00187339	AT4G22305
	269.703	0.8994	0.251294	3.57907	0.000344821	0.00445686	AT4G22505
	41.0852	0.75107	0.242382	3.09871	0.00194366	0.0188627	AT4G22580
	120.235	1.77978	0.244943	7.2661	3.70016e-13	3.44191e-11	AT4G22880
	60.1735	0.945971	0.190947	4.95409	7.26679e-07	2.09072e-05	AT4G23010
	145.629	-0.917191	0.132086	-6.94391	3.81404e-12	2.91377e-10	AT4G23100
	11.4351	1.68729	0.596774	2.82735	0.00469346	0.0377855	AT4G23130
	13.5614	4.23976	1.11113	3.81573	0.00013578	0.00202464	AT4G23140
	3.8207	4.59155	1.22835	3.73797	0.00018551	0.00263069	AT4G23150
	67.0977	1.41645	0.204268	6.93426	4.08361e-12	3.09338e-10	AT4G23170
	151.966	0.706288	0.175349	4.02789	5.62799e-05	0.00096228	AT4G23180
	20.5144	1.26226	0.344465	3.66441	0.000247907	0.00337941	AT4G23250
	233.361	1.65587	0.179697	9.21477	3.11959e-20	6.82999e-18	AT4G23600
	3.36352	2.78655	1.01511	2.74508	0.00604959	0.0463148	AT4G23610
	84.1025	-0.908407	0.155734	-5.83307	5.44177e-09	2.35981e-07	AT4G23800
	33.5569	1.0429	0.29608	3.52236	0.000427722	0.00535862	AT4G23810
	139.012	-0.695099	0.147054	-4.72681	2.28072e-06	5.7107e-05	AT4G23820
	124.392	1.26489	0.19231	6.57733	4.78955e-11	3.07096e-09	AT4G23990
	52.7206	-0.644291	0.204415	-3.15188	0.00162221	0.0162701	AT4G24090
	394.266	0.675585	0.138546	4.87627	1.08113e-06	2.96329e-05	AT4G24190
	39.9351	-0.889423	0.277927	-3.2002	0.00137334	0.0141536	AT4G24230
	56.1259	0.688821	0.199186	3.45817	0.000543849	0.0065749	AT4G24290
	118.098	-0.778729	0.139518	-5.58156	2.38367e-08	9.48872e-07	AT4G24750
	1033.14	-0.664179	0.0741055	-8.96261	3.17085e-19	6.1211e-17	AT4G24770
	149.289	-0.619152	0.124238	-4.98358	6.2417e-07	1.831e-05	AT4G24930
	880.365	-0.974471	0.0924466	-10.5409	5.59594e-26	2.28327e-23	AT4G25050
	14.9332	1.76005	0.519705	3.38664	0.000707552	0.0081532	AT4G25480
	9.91193	2.71246	0.584813	4.63817	3.51514e-06	8.36966e-05	AT4G25490
	59.2102	-0.624354	0.19955	-3.12881	0.00175516	0.0174091	AT4G25700
	74.4218	0.804762	0.17606	4.57095	4.8551e-06	0.00011218	AT4G25900
	21.828	1.18633	0.32882	3.60784	0.000308752	0.0040638	AT4G26060
	34.8068	1.28412	0.256733	5.00177	5.68053e-07	1.68011e-05	AT4G26070
	105.482	0.641575	0.170305	3.7672	0.000165088	0.00239019	AT4G26080
	13.0095	1.61464	0.409235	3.9455	7.96322e-05	0.00129662	AT4G26090
	15.0284	1.52632	0.430335	3.54683	0.000389903	0.00497861	AT4G26270
	9.47382	-1.33594	0.480307	-2.78144	0.00541189	0.0424093	AT4G26960
	103.511	1.039	0.161657	6.42719	1.29985e-10	7.77871e-09	AT4G27300
	89.7127	1.05513	0.176347	5.98326	2.18709e-09	1.03057e-07	AT4G27560
	107.642	0.587788	0.147833	3.97603	7.00752e-05	0.0011628	AT4G27830
	162.671	-0.857416	0.129587	-6.61651	3.67789e-11	2.39236e-09	AT4G28025
	34.439	-0.898693	0.238119	-3.77414	0.000160563	0.00233786	AT4G28100
	34.6295	-0.762659	0.250129	-3.04906	0.00229561	0.0216001	AT4G28210
	35.1156	-0.743035	0.231944	-3.20351	0.00135765	0.0140161	AT4G28290
	93.2906	0.972406	0.159184	6.10868	1.00458e-09	5.05189e-08	AT4G28400
	14.3598	1.17338	0.406321	2.88782	0.00387921	0.0325285	AT4G28490
	315.439	-0.995161	0.112449	-8.8499	8.75945e-19	1.55701e-16	AT4G28660
	96.4098	-0.760046	0.181962	-4.17696	2.95432e-05	0.000547357	AT4G28780
	618.732	-0.855999	0.0933948	-9.16538	4.93711e-20	1.04278e-17	AT4G29020
	489.419	-0.600515	0.0864598	-6.9456	3.76862e-12	2.89137e-10	AT4G29060
	45.6178	0.963464	0.289085	3.33281	0.000859748	0.0095751	AT4G29110
	30.9852	0.855755	0.28692	2.98256	0.00285849	0.0255698	AT4G29700
	317.237	-0.708972	0.140151	-5.05862	4.22303e-07	1.2872e-05	AT4G29905
	555.577	0.849021	0.102605	8.27469	1.28792e-16	1.77861e-14	AT4G30530
	58.1518	-0.8339	0.182468	-4.57011	4.87477e-06	0.000112201	AT4G30580
	31.0364	-1.08704	0.272507	-3.98903	6.6344e-05	0.00111524	AT4G30610
	75.2213	-0.820786	0.173008	-4.7442	2.09329e-06	5.27822e-05	AT4G30620
	603.067	0.641995	0.0986409	6.5084	7.59544e-11	4.7846e-09	AT4G30650
	30.0176	-1.09983	0.256679	-4.28485	1.8286e-05	0.000356061	AT4G30720
	27.1361	1.53473	0.313868	4.88973	1.00974e-06	2.78463e-05	AT4G31330
	47.6937	1.33144	0.433009	3.07486	0.00210602	0.0201844	AT4G31800
	8.73785	-1.32395	0.486844	-2.71946	0.00653879	0.0491561	AT4G31805
	28.0446	-0.807246	0.271396	-2.97442	0.00293538	0.0261663	AT4G31840
	60.3737	-0.616606	0.179831	-3.4288	0.000606259	0.00717953	AT4G32190
	404.433	0.981932	0.129636	7.57454	3.60395e-14	3.76173e-12	AT4G32940
	40.4274	1.49575	0.295509	5.06162	4.15708e-07	1.26925e-05	AT4G33040
	121.779	1.13741	0.188205	6.04343	1.50869e-09	7.34027e-08	AT4G33050
	109.369	0.672478	0.159039	4.22838	2.35377e-05	0.000444812	AT4G33300
	30.0207	0.719264	0.264272	2.72168	0.00649502	0.04885	AT4G33467
	32.0678	-0.708462	0.253463	-2.79513	0.00518789	0.0410662	AT4G33760
	40.9568	0.793542	0.228869	3.46723	0.000525849	0.00642216	AT4G33910
	192.373	0.668683	0.117799	5.67648	1.37491e-08	5.67442e-07	AT4G33960
	8.10514	1.56722	0.535568	2.92627	0.00343052	0.029452	AT4G34135
	136.485	0.68092	0.14964	4.55038	5.35483e-06	0.00012032	AT4G34180
	93.0862	-1.19428	0.176794	-6.75519	1.42653e-11	9.88823e-10	AT4G34290
	4.5047	3.26307	1.03477	3.15342	0.00161371	0.0162302	AT4G34410
	116.547	0.637901	0.141762	4.49979	6.80202e-06	0.000147484	AT4G34480
	1761.95	-0.75557	0.0585501	-12.9047	4.23615e-38	4.47362e-35	AT4G34620
	894.805	2.64661	0.119056	22.2299	1.76608e-109	1.58532e-105	AT4G34710
	93.9984	-0.620601	0.150198	-4.1319	3.59784e-05	0.000648513	AT4G34730
	31.2197	-0.846135	0.279678	-3.02539	0.00248316	0.0229676	AT4G34740
	50.1534	-0.928177	0.24839	-3.73677	0.000186398	0.00263784	AT4G34760
	5.15489	-1.91777	0.630974	-3.03939	0.00237061	0.0221549	AT4G34770
	18.1759	-1.37724	0.344821	-3.99408	6.49467e-05	0.00109482	AT4G34900
	47.6597	1.05493	0.244386	4.31665	1.58412e-05	0.000314252	AT4G34950
	575.382	-0.920451	0.0885315	-10.3969	2.56184e-25	9.78567e-23	AT4G35100
	2.97626	5.01926	1.30482	3.84672	0.00011971	0.00182906	AT4G35180
	2.26655	4.08008	1.20793	3.37775	0.000730828	0.00837099	AT4G35190
	33.783	0.705782	0.250025	2.82285	0.00475993	0.0382007	AT4G35480
	58.9077	1.0341	0.210103	4.92189	8.57121e-07	2.42329e-05	AT4G35640
	6.0613	2.05234	0.616417	3.32947	0.000870107	0.00967246	AT4G35985
	30.7863	1.26869	0.269236	4.7122	2.4506e-06	6.09359e-05	AT4G36010
	112.105	0.597618	0.137256	4.35403	1.33656e-05	0.000269004	AT4G36195
	75.4991	0.691664	0.190581	3.62924	0.000284254	0.00379025	AT4G36210
	315.813	0.722291	0.170418	4.23835	2.25171e-05	0.000428352	AT4G36500
	93.1302	-0.695793	0.154357	-4.5077	6.55355e-06	0.00014296	AT4G36540
	50.2022	0.685621	0.220276	3.11256	0.00185471	0.0181557	AT4G36640
	217.263	0.689627	0.144992	4.75631	1.97162e-06	4.99951e-05	AT4G36648
	14.9952	-2.89035	0.440695	-6.55862	5.43069e-11	3.45734e-09	AT4G36850
	17.8509	1.45051	0.353993	4.09757	4.17518e-05	0.000739951	AT4G36990
	54.084	1.19186	0.209417	5.69133	1.26055e-08	5.21444e-07	AT4G37150
	18.0571	-1.27672	0.330171	-3.86684	0.000110256	0.00170493	AT4G37240
	10.8248	1.57914	0.554684	2.84692	0.00441446	0.0360732	AT4G37370
	68.4367	-0.597073	0.176864	-3.37589	0.000735762	0.00841883	AT4G37590
	39.0413	0.715789	0.237015	3.02001	0.00252764	0.0232473	AT4G37640
	22.4018	0.89515	0.304985	2.93506	0.00333483	0.0288114	AT4G37790
	76.6776	0.786589	0.190417	4.13088	3.61376e-05	0.000650079	AT4G37820
	22.5248	1.17228	0.3403	3.44486	0.000571354	0.00684291	AT4G38080
	74.0304	-0.775999	0.184761	-4.20002	2.6689e-05	0.000497556	AT4G38160
	29.0719	0.790341	0.27874	2.83541	0.00457674	0.0370726	AT4G38240
	57.9557	-0.612729	0.186644	-3.28287	0.00102757	0.0110732	AT4G38490
	128.916	0.969527	0.312882	3.0987	0.00194374	0.0188627	AT4G38550
	20.428	-0.915673	0.31285	-2.92687	0.00342387	0.029425	AT4G38850
	4010.72	-0.593123	0.0705555	-8.40648	4.22515e-17	6.06833e-15	AT4G38970
	16.5823	2.31655	0.479107	4.83514	1.3305e-06	3.53349e-05	AT4G39030
	114.852	-0.675554	0.145402	-4.64609	3.38278e-06	8.11913e-05	AT4G39040
	61.8772	0.772217	0.231794	3.33148	0.00086386	0.00960897	AT4G39210
	62.7974	0.843704	0.19074	4.42333	9.71927e-06	0.00020219	AT4G39840
	49.975	-0.649874	0.193935	-3.35099	0.000805221	0.00906341	AT5G01015
	17.9753	1.0569	0.331432	3.18888	0.00142826	0.0146105	AT5G01180
	37.3188	0.879276	0.260323	3.37764	0.000731115	0.00837099	AT5G01520
	304.13	0.651762	0.162303	4.01572	5.92658e-05	0.00100567	AT5G01600
	14.8903	1.40843	0.414025	3.40178	0.000669475	0.00777431	AT5G01850
	2.70869	4.08264	1.22197	3.34104	0.000834652	0.00934779	AT5G01900
	27.094	-1.01094	0.293149	-3.44855	0.0005636	0.00676358	AT5G02050
	804.95	-0.602889	0.12386	-4.8675	1.13017e-06	3.07889e-05	AT5G02160
	360.964	-0.601893	0.0940747	-6.39803	1.57392e-10	9.26448e-09	AT5G02450
	15.1253	2.22924	0.523771	4.25612	2.08003e-05	0.000400243	AT5G02490
	37.0399	-0.973236	0.259792	-3.74621	0.000179529	0.00256207	AT5G03120
	77.5417	2.22675	0.418093	5.32598	1.00412e-07	3.54166e-06	AT5G03210
	267.959	2.39049	0.353443	6.76343	1.34763e-11	9.37753e-10	AT5G03350
	151.846	0.635113	0.14143	4.49066	7.10041e-06	0.000152846	AT5G03630
	29.7624	0.951681	0.246577	3.85957	0.000113589	0.00174894	AT5G04020
	11.8513	-2.92796	0.602188	-4.86219	1.16092e-06	3.14834e-05	AT5G04150
	34.1342	0.952455	0.284297	3.35021	0.000807493	0.00908329	AT5G04290
	125.272	-0.695228	0.136855	-5.08002	3.7739e-07	1.16015e-05	AT5G04430
	45.9782	-0.691211	0.219894	-3.14339	0.00167004	0.0166753	AT5G04530
	92.4962	-0.620307	0.148545	-4.17587	2.96844e-05	0.000549406	AT5G04800
	63.1127	-0.59035	0.178798	-3.30177	0.000960785	0.0104857	AT5G04810
	44.5922	0.714734	0.237876	3.00465	0.00265885	0.0242184	AT5G04885
	48.2963	1.1671	0.223172	5.22961	1.69868e-07	5.7649e-06	AT5G04930
	42.9151	0.737147	0.217133	3.39492	0.000686492	0.00794623	AT5G05110
	53.8194	-2.18919	0.289473	-7.56267	3.94888e-14	4.07438e-12	AT5G05250
	92.8079	0.624264	0.197571	3.15969	0.00157936	0.0159562	AT5G05270
	13.1345	2.13357	0.444466	4.80031	1.58423e-06	4.09822e-05	AT5G05410
	73.0604	-0.835793	0.170896	-4.89066	1.00499e-06	2.77577e-05	AT5G05740
	427.121	-0.656485	0.112352	-5.8431	5.12394e-09	2.2382e-07	AT5G06290
	27.6824	1.57672	0.307626	5.12545	2.96826e-07	9.49896e-06	AT5G06510
	40.9905	0.797534	0.220856	3.6111	0.000304902	0.00402493	AT5G06860
	21.5977	-1.04091	0.295041	-3.528	0.000418708	0.00526405	AT5G07000
	351.013	-0.600114	0.102838	-5.83555	5.36144e-09	2.3306e-07	AT5G07090
	68.159	-0.638929	0.169753	-3.76388	0.000167298	0.00241245	AT5G07370
	24.8619	-2.04906	0.412332	-4.96944	6.71461e-07	1.94745e-05	AT5G07690
	12.7133	1.3243	0.441385	3.00033	0.00269687	0.0244777	AT5G07770
	11.5878	1.15296	0.418254	2.75659	0.0058407	0.045042	AT5G07820
	30.336	1.95529	0.331313	5.90162	3.59943e-09	1.63596e-07	AT5G07990
	375.907	-0.660846	0.099181	-6.66303	2.68236e-11	1.77045e-09	AT5G08050
	315.654	-0.668102	0.10269	-6.50604	7.71586e-11	4.84346e-09	AT5G08280
	40.669	-0.778817	0.238117	-3.27074	0.00107267	0.0114561	AT5G08610
	67.7818	1.18202	0.203076	5.82058	5.86435e-09	2.51872e-07	AT5G08760
	3.84212	4.28623	1.14954	3.72865	0.000192505	0.00271095	AT5G09290
	283.829	-0.739764	0.0967444	-7.64658	2.06398e-14	2.23221e-12	AT5G09650
	66.2918	-0.673373	0.18992	-3.54556	0.000391773	0.00499894	AT5G10160
	147.512	-0.627859	0.147317	-4.26196	2.02638e-05	0.000390759	AT5G10180
	97.9764	1.66803	0.268323	6.21651	5.08323e-10	2.72416e-08	AT5G10380
	8.762	1.96487	0.582794	3.37147	0.000747679	0.00851178	AT5G10410
	57.4936	1.28365	0.439876	2.91822	0.00352039	0.0300342	AT5G10695
	73.0944	4.74586	0.68453	6.93302	4.11961e-12	3.10754e-10	AT5G10760
	62.8326	0.765461	0.263801	2.90166	0.00371187	0.0313744	AT5G11070
	31.1673	0.828725	0.2666	3.10849	0.00188044	0.0183476	AT5G11150
	13.1226	-1.19353	0.410419	-2.90808	0.00363655	0.0308394	AT5G11160
	30.3164	-0.739428	0.261921	-2.8231	0.00475621	0.038188	AT5G11550
	28.7192	0.791103	0.270932	2.91993	0.00350107	0.0299165	AT5G11600
	367.12	0.593635	0.133724	4.43925	9.02726e-06	0.000190219	AT5G11670
	26.8427	-0.880456	0.296133	-2.97318	0.0029473	0.0262465	AT5G11750
	21.528	-1.24814	0.400862	-3.11364	0.00184795	0.0180994	AT5G12050
	23.0549	0.868031	0.318058	2.72916	0.00634965	0.0481602	AT5G12400
	407.977	-0.633294	0.0944939	-6.70195	2.05652e-11	1.3828e-09	AT5G12860
	22.0396	0.875956	0.291832	3.00157	0.0026859	0.0243904	AT5G12940
	20.8305	-0.809801	0.294597	-2.74885	0.00598052	0.0458574	AT5G13090
	14.5121	1.49705	0.456806	3.27722	0.00104835	0.0112503	AT5G13200
	10.4269	2.35695	0.605013	3.89571	9.79134e-05	0.00153792	AT5G13320
	549.382	-0.658942	0.0741026	-8.89229	5.98612e-19	1.07469e-16	AT5G13510
	100.629	0.675676	0.154533	4.37237	1.22903e-05	0.00024932	AT5G13550
	108.015	-0.883021	0.185342	-4.76427	1.89539e-06	4.81981e-05	AT5G13740
	94.5323	0.619819	0.151377	4.09454	4.22999e-05	0.000748187	AT5G13800
	422.698	1.62075	0.178005	9.10505	8.62279e-20	1.77937e-17	AT5G13930
	226.726	-1.85742	0.146608	-12.6693	8.74777e-37	8.72493e-34	AT5G14200
	28.5309	1.00114	0.28959	3.45711	0.000546011	0.0065966	AT5G14270
	627.755	-0.786122	0.0854408	-9.20078	3.55346e-20	7.68617e-18	AT5G14320
	90.864	0.66805	0.162269	4.11693	3.83957e-05	0.000685888	AT5G14640
	92.0172	-0.716512	0.159395	-4.49519	6.95074e-06	0.000150345	AT5G14660
	22.6241	1.23905	0.332807	3.72302	0.000196856	0.00275684	AT5G14700
	2462.36	-1.00171	0.0864535	-11.5866	4.81624e-31	3.20244e-28	AT5G14740
	273.56	-0.704191	0.106754	-6.59637	4.21334e-11	2.71118e-09	AT5G14910
	8.31882	1.83849	0.613853	2.995	0.00274444	0.0247967	AT5G14940
	31.6353	-0.796706	0.260348	-3.06016	0.00221219	0.0209827	AT5G15210
	137.819	-0.702073	0.184203	-3.8114	0.000138182	0.00205193	AT5G15350
	38.0548	-1.01269	0.240385	-4.2128	2.5223e-05	0.00047268	AT5G15530
	163.717	-0.716836	0.147791	-4.85033	1.23255e-06	3.32751e-05	AT5G15780
	37.733	-0.724751	0.222486	-3.25751	0.00112394	0.0119186	AT5G15802
	1215.26	1.11009	0.102651	10.8142	2.94769e-27	1.323e-24	AT5G15970
	54.5227	-0.960883	0.207168	-4.63818	3.51494e-06	8.36966e-05	AT5G16250
	23.9986	1.00996	0.290818	3.47281	0.000515039	0.00630729	AT5G16380
	37.2622	-0.863781	0.238788	-3.61736	0.000297621	0.0039404	AT5G16715
	75.6029	0.803589	0.207828	3.86661	0.000110357	0.00170503	AT5G17050
	181.339	1.90863	0.220036	8.67416	4.16608e-18	6.73816e-16	AT5G17220
	11.6058	-2.26422	0.467329	-4.84503	1.26594e-06	3.39215e-05	AT5G17300
	63.1238	-0.780886	0.201169	-3.88174	0.00010371	0.00161905	AT5G17310
	51.0037	0.594621	0.206722	2.87643	0.00402204	0.0334294	AT5G17380
	123.373	1.3869	0.17714	7.82941	4.9017e-15	5.60511e-13	AT5G17460
	120.885	-1.08532	0.147807	-7.34282	2.09147e-13	2.00792e-11	AT5G17710
	19.5786	2.8143	0.510128	5.51685	3.4513e-08	1.33938e-06	AT5G17760
	452.291	-0.745572	0.0858044	-8.6892	3.64994e-18	5.95704e-16	AT5G17870
	42.7851	0.953473	0.236878	4.02516	5.69354e-05	0.000971636	AT5G17910
	39.5178	-1.42404	0.319432	-4.45805	8.2707e-06	0.000175306	AT5G18020
	14.3704	-1.91077	0.425549	-4.49012	7.11842e-06	0.00015305	AT5G18050
	11.6399	-1.179	0.431372	-2.73315	0.00627317	0.0477618	AT5G18060
	55.6131	-0.760355	0.19618	-3.87581	0.00010627	0.00165184	AT5G18080
	114.891	1.18622	0.186659	6.35503	2.08393e-10	1.19913e-08	AT5G18130
	72.3834	1.44217	0.205415	7.02078	2.20632e-12	1.7297e-10	AT5G18290
	55.5864	1.08692	0.216611	5.01788	5.22459e-07	1.56068e-05	AT5G18310
	14.7263	2.68473	0.523937	5.12415	2.98888e-07	9.54792e-06	AT5G18470
	50.3394	-0.63831	0.21898	-2.91493	0.00355774	0.0302425	AT5G18570
	28.8138	-0.734542	0.269442	-2.72616	0.00640755	0.0484365	AT5G18600
	20.9967	1.28093	0.334827	3.82564	0.000130434	0.00195956	AT5G18610
	32.5659	-0.687054	0.236744	-2.90209	0.00370679	0.0313462	AT5G18630
	148.231	-0.624506	0.121966	-5.12033	3.05e-07	9.69146e-06	AT5G18660
	21.1743	-0.950639	0.321646	-2.95555	0.00312116	0.0274666	AT5G18670
	266.135	-0.865812	0.267012	-3.24259	0.00118448	0.0124139	AT5G19190
	357.65	1.00416	0.333975	3.0067	0.00264102	0.0240804	AT5G19240
	698.875	4.28455	0.381241	11.2384	2.64063e-29	1.35449e-26	AT5G19470
	365.843	-0.678318	0.0873222	-7.76798	7.9746e-15	8.89243e-13	AT5G19760
	46.5726	-0.632001	0.218057	-2.89833	0.00375158	0.0316324	AT5G19820
	18.1185	1.10408	0.36924	2.99013	0.00278858	0.0250944	AT5G19875
	50.6215	-0.915231	0.206296	-4.43649	9.14364e-06	0.000192302	AT5G20130
	143.354	0.638266	0.12463	5.12127	3.03484e-07	9.67754e-06	AT5G20280
	811.337	-1.07352	0.124387	-8.63052	6.1076e-18	9.6184e-16	AT5G20630
	583.279	-0.991413	0.0806455	-12.2935	9.8197e-35	8.81465e-32	AT5G20720
	20.1813	1.07384	0.338869	3.16888	0.00153026	0.0155214	AT5G20830
	473.321	0.660606	0.0913363	7.23268	4.73553e-13	4.25085e-11	AT5G21090
	139.502	-0.709112	0.147941	-4.79322	1.64128e-06	4.22146e-05	AT5G21920
	57.1399	-0.898795	0.19732	-4.55501	5.23823e-06	0.000118143	AT5G21930
	2.14797	4.49977	1.29131	3.48466	0.000492769	0.00607602	AT5G22380
	31.2008	-0.828446	0.243192	-3.40655	0.00065789	0.00768952	AT5G22390
	87.483	-0.591782	0.154902	-3.82037	0.000133252	0.00199356	AT5G22440
	5.30015	5.06164	1.18601	4.26779	1.97417e-05	0.000382333	AT5G22520
	2.8052	4.51891	1.28273	3.52287	0.000426897	0.00535202	AT5G22530
	1.89129	4.2885	1.26081	3.40137	0.000670484	0.00777597	AT5G22540
	2.79337	4.84967	1.32049	3.67263	0.000240072	0.00328507	AT5G22545
	9.96958	6.61804	1.43229	4.62062	3.82604e-06	9.05808e-05	AT5G22570
	41.443	0.757549	0.213246	3.55246	0.000381646	0.00488708	AT5G22630
	219.333	-0.673074	0.10986	-6.12668	8.9734e-10	4.58924e-08	AT5G22880
	197.591	-1.98509	0.156743	-12.6647	9.28029e-37	8.7689e-34	AT5G23010
	24.3499	-0.914567	0.296254	-3.08711	0.00202113	0.0194978	AT5G23070
	499.064	-0.671506	0.0975688	-6.88238	5.88599e-12	4.34861e-10	AT5G23120
	86.6019	1.88266	0.179766	10.4728	1.15163e-25	4.49461e-23	AT5G23240
	45.2731	-0.664661	0.221391	-3.0022	0.00268034	0.0243523	AT5G23310
	125.3	0.893156	0.145792	6.12624	8.99802e-10	4.58924e-08	AT5G23575
	54.3075	0.822214	0.214911	3.82583	0.000130333	0.00195956	AT5G23660
	238.322	-0.599466	0.106956	-5.60482	2.08476e-08	8.39187e-07	AT5G23740
	17.2387	1.34161	0.374836	3.57919	0.000344658	0.00445686	AT5G23850
	114.478	-0.601525	0.134581	-4.46963	7.83563e-06	0.000167269	AT5G23860
	29.271	-0.802817	0.262459	-3.05883	0.00222206	0.0210515	AT5G24105
	5.7375	4.25861	1.18278	3.6005	0.000317611	0.00416513	AT5G24200
	31.6354	0.766575	0.260739	2.94	0.0032821	0.0285206	AT5G24240
	15.3489	1.23857	0.361033	3.43064	0.000602151	0.00714502	AT5G24470
	325.753	-0.666716	0.172946	-3.85505	0.000115705	0.00177543	AT5G24490
	120.96	2.7266	0.481698	5.66039	1.51033e-08	6.20481e-07	AT5G24530
	52.0405	0.773296	0.211279	3.66007	0.000252147	0.00342162	AT5G24590
	65.4099	1.63945	0.216659	7.56696	3.82071e-14	3.96493e-12	AT5G24655
	238.458	2.00551	0.426773	4.69925	2.61122e-06	6.43946e-05	AT5G24660
	1189.96	1.55227	0.320941	4.83663	1.32058e-06	3.51234e-05	AT5G24770
	70.9538	2.00424	0.265505	7.54878	4.39367e-14	4.45647e-12	AT5G24780
	61.5453	0.700568	0.184506	3.79699	0.000146465	0.00216063	AT5G24810
	18.4468	1.88314	0.485356	3.87992	0.00010449	0.00162903	AT5G25250
	6.11061	3.44297	0.931659	3.69553	0.000219427	0.0030373	AT5G25390
	24.2313	0.978147	0.3375	2.89821	0.00375297	0.0316324	AT5G25440
	216.537	-1.05246	0.150983	-6.97071	3.15346e-12	2.44026e-10	AT5G25460
	64.4977	0.686708	0.180557	3.80327	0.000142796	0.00211519	AT5G25540
	1122.12	0.645425	0.11849	5.4471	5.11976e-08	1.91092e-06	AT5G25610
	554.737	-1.85166	0.116144	-15.9428	3.19951e-57	7.18009e-54	AT5G25980
	2157.69	-0.728756	0.0841399	-8.66124	4.66666e-18	7.48041e-16	AT5G26000
	110.311	1.12537	0.168798	6.66692	2.61222e-11	1.73053e-09	AT5G26030
	4.16554	4.53928	1.15333	3.93579	8.2924e-05	0.00134	AT5G26170
	1021.17	1.27066	0.0808789	15.7107	1.27789e-55	2.5491e-52	AT5G26220
	44.4874	-1.39914	0.23454	-5.96547	2.43935e-09	1.14344e-07	AT5G26280
	91.3869	1.09546	0.164664	6.6527	2.87771e-11	1.87867e-09	AT5G26340
	34.3476	-0.691501	0.244393	-2.82947	0.00466258	0.0376212	AT5G26622
	11.4746	6.29933	1.28089	4.91794	8.74607e-07	2.45725e-05	AT5G26690
	80.4784	-0.650636	0.170612	-3.81355	0.000136987	0.00203755	AT5G26820
	45.0235	1.16824	0.322011	3.62794	0.000285686	0.00380202	AT5G26920
	209.456	0.677316	0.112781	6.00558	1.9065e-09	9.12731e-08	AT5G27280
	306.197	1.05938	0.104458	10.1417	3.6081e-24	1.2457e-21	AT5G27350
	72.6391	-0.662012	0.176999	-3.74021	0.00018387	0.00261363	AT5G27390
	51.5821	0.873025	0.240489	3.63021	0.000283192	0.00378003	AT5G28300
	38.0624	-1.36229	0.321785	-4.23354	2.30043e-05	0.00043611	AT5G28770
	30.0049	1.04851	0.306121	3.42516	0.000614444	0.00726687	AT5G33290
	67.6892	-0.666313	0.186958	-3.56397	0.000365291	0.00469103	AT5G35220
	189.493	-0.601319	0.121188	-4.96189	6.98106e-07	2.01821e-05	AT5G35360
	26.401	-0.912788	0.287658	-3.17317	0.00150782	0.0153458	AT5G35490
	128.528	0.890661	0.226177	3.93789	8.21997e-05	0.00133189	AT5G35735
	39.4824	-1.18589	0.254448	-4.66062	3.15254e-06	7.66905e-05	AT5G35740
	151.003	-0.673506	0.136491	-4.93444	8.03824e-07	2.29064e-05	AT5G35790
	15.5672	1.39057	0.371637	3.74176	0.000182739	0.00260168	AT5G36220
	147.456	-1.52603	0.186474	-8.18361	2.75456e-16	3.58353e-14	AT5G36910
	275.97	0.991291	0.194421	5.09868	3.42039e-07	1.06608e-05	AT5G37600
	15.1857	4.02226	0.701557	5.73334	9.84744e-09	4.13063e-07	AT5G37970
	37.8483	2.25297	0.282491	7.97537	1.51923e-15	1.85542e-13	AT5G37980
	94.2566	1.96654	0.208957	9.41125	4.90266e-21	1.15812e-18	AT5G37990
	11.4487	1.71007	0.487468	3.50806	0.000451388	0.00561981	AT5G38000
	10.0201	1.30922	0.440072	2.975	0.00292989	0.0261425	AT5G38210
	9189.25	-0.80399	0.0672176	-11.961	5.6862e-33	4.43845e-30	AT5G38410
	1963.72	-0.84123	0.0865116	-9.7239	2.38467e-22	6.58646e-20	AT5G38430
	42.6966	1.05826	0.235782	4.48828	7.17998e-06	0.000154005	AT5G39410
	26.0035	2.45861	0.668272	3.67905	0.000234102	0.00321543	AT5G39670
	27.9252	0.933002	0.281999	3.30853	0.000937861	0.0102855	AT5G40240
	37.7535	-0.842892	0.238519	-3.53386	0.000409544	0.00517056	AT5G40610
	337.952	0.694921	0.098837	7.03098	2.05089e-12	1.61489e-10	AT5G40670
	24.2619	0.996912	0.360375	2.76632	0.00566926	0.0440416	AT5G40780
	603.532	-0.903428	0.0951054	-9.49923	2.11443e-21	5.27227e-19	AT5G40950
	80.9732	-0.726898	0.164269	-4.42504	9.64243e-06	0.000201291	AT5G41050
	18.0611	1.69854	0.403595	4.20852	2.57051e-05	0.000480213	AT5G41750
	19.2257	-0.926696	0.328707	-2.81921	0.00481414	0.0385496	AT5G41880
	359.672	0.884029	0.158045	5.59352	2.22517e-08	8.91709e-07	AT5G42050
	27.0572	-0.865844	0.270539	-3.20044	0.00137218	0.0141498	AT5G42110
	5.21025	2.37102	0.787268	3.0117	0.00259785	0.0237834	AT5G42380
	4283.82	1.74572	0.219259	7.96189	1.69425e-15	2.05519e-13	AT5G42530
	42.7841	0.756205	0.229076	3.30112	0.000963005	0.0105035	AT5G42570
	849.84	0.739181	0.104769	7.05534	1.72177e-12	1.39239e-10	AT5G42650
	206.499	2.19389	0.217961	10.0655	7.84701e-24	2.51567e-21	AT5G42800
	34.5729	1.12645	0.24716	4.55757	5.17478e-06	0.000117154	AT5G43100
	360.258	0.604921	0.120902	5.00341	5.63262e-07	1.67145e-05	AT5G43150
	22.0286	-0.908748	0.287552	-3.16029	0.00157615	0.0159327	AT5G43270
	5.42732	2.10366	0.713673	2.94765	0.00320203	0.0280146	AT5G43420
	16.8606	1.2997	0.412046	3.15426	0.00160903	0.0162013	AT5G43620
	142.649	-0.661741	0.144928	-4.56598	4.97155e-06	0.000113845	AT5G43700
	40.8058	-0.64508	0.234156	-2.75491	0.00587074	0.0451961	AT5G43780
	3.90222	2.43074	0.833333	2.91689	0.00353538	0.0301094	AT5G43910
	382.769	-1.11348	0.143152	-7.77834	7.34835e-15	8.24531e-13	AT5G44020
	164.82	-0.60621	0.122887	-4.93308	8.09411e-07	2.29926e-05	AT5G44130
	72.7628	1.63166	0.237288	6.8763	6.14266e-12	4.48289e-10	AT5G44568
	3.59177	3.65412	1.21416	3.00958	0.00261613	0.0238898	AT5G44570
	16.2437	0.964194	0.33287	2.8966	0.00377226	0.0317734	AT5G44582
	97.3906	-0.769361	0.165893	-4.6377	3.5231e-06	8.3775e-05	AT5G44680
	7.75892	1.96696	0.665042	2.95765	0.00309994	0.0273471	AT5G44820
	7.59784	5.41903	1.08759	4.98259	6.27389e-07	1.83699e-05	AT5G44920
	38.4334	-0.925241	0.227025	-4.0755	4.59156e-05	0.00080187	AT5G45040
	56.4557	0.872903	0.20932	4.17018	3.04364e-05	0.000560392	AT5G45110
	208.495	0.595705	0.120617	4.9388	7.86053e-07	2.24713e-05	AT5G45350
	17.2585	1.42469	0.428751	3.32288	0.00089093	0.00986729	AT5G45380
	38.1912	0.723493	0.249264	2.90251	0.00370183	0.031319	AT5G45500
	102.202	1.28176	0.206819	6.19749	5.73715e-10	3.05635e-08	AT5G45510
	91.0655	-0.811154	0.168427	-4.81606	1.46422e-06	3.80974e-05	AT5G45670
	197.338	-0.922097	0.135236	-6.81842	9.20504e-12	6.55786e-10	AT5G45680
	128.833	-0.720629	0.140165	-5.14129	2.72851e-07	8.82612e-06	AT5G45820
	152.85	-0.864471	0.120267	-7.18795	6.57729e-13	5.7601e-11	AT5G45930
	3.05401	3.8772	1.21393	3.19391	0.00140358	0.0144073	AT5G46050
	144.759	-0.795519	0.124862	-6.3712	1.8755e-10	1.09321e-08	AT5G46290
	13.5334	1.11633	0.374193	2.98329	0.00285168	0.0255217	AT5G46520
	43.3848	0.816835	0.223047	3.66217	0.000250089	0.00340398	AT5G46780
	41.0376	1.03976	0.224991	4.62131	3.8132e-06	9.04337e-05	AT5G47070
	178.648	0.653488	0.125793	5.19495	2.04776e-07	6.83336e-06	AT5G47120
	390.573	-0.730748	0.0878034	-8.32255	8.60899e-17	1.21699e-14	AT5G47190
	296.738	0.907911	0.133506	6.80055	1.04221e-11	7.39558e-10	AT5G47240
	36.212	-1.24585	0.272605	-4.57016	4.87352e-06	0.000112201	AT5G47500
	241.823	-0.610314	0.10425	-5.85433	4.78943e-09	2.11785e-07	AT5G47700
	107.874	0.638587	0.201365	3.1713	0.00151759	0.0154277	AT5G47910
	1193.23	1.50997	0.0802824	18.8082	6.46901e-79	2.32276e-75	AT5G48180
	51.0556	-0.69179	0.203096	-3.40623	0.00065867	0.00769363	AT5G48220
	75.3717	1.42731	0.175437	8.13575	4.0939e-16	5.2126e-14	AT5G48380
	21.8189	-0.848533	0.296872	-2.85825	0.00425991	0.0350496	AT5G48460
	91.7711	-0.9941	0.153467	-6.47761	9.31839e-11	5.76873e-09	AT5G48485
	320.366	-1.0586	0.132062	-8.01591	1.09321e-15	1.34428e-13	AT5G48490
	39.5275	-0.696023	0.23511	-2.96041	0.00307232	0.0271692	AT5G48630
	92.8042	-0.652002	0.150954	-4.31921	1.56591e-05	0.000312017	AT5G48760
	22.0378	-1.13211	0.322603	-3.50929	0.000449301	0.00559771	AT5G48830
	21.5055	-1.14864	0.34091	-3.36933	0.000753521	0.008562	AT5G48840
	1248.78	1.32518	0.208079	6.36866	1.90685e-10	1.10789e-08	AT5G48850
	37.9612	-0.714769	0.225454	-3.17035	0.00152255	0.0154606	AT5G49160
	55.3057	-1.52166	0.437529	-3.47785	0.000505445	0.0062025	AT5G49360
	46.3295	-0.912989	0.33399	-2.73358	0.00626499	0.0477349	AT5G49450
	75.137	1.07425	0.183642	5.84969	4.92483e-09	2.15648e-07	AT5G49630
	146.755	-0.671702	0.146754	-4.57706	4.71567e-06	0.00010937	AT5G49730
	182.442	-0.80015	0.13076	-6.11922	9.40328e-10	4.75541e-08	AT5G49910
	30.6089	0.809313	0.276956	2.92217	0.00347597	0.0297588	AT5G49930
	50.5489	1.05773	0.233557	4.5288	5.93198e-06	0.000131477	AT5G50800
	124.934	0.719017	0.154673	4.64863	3.34148e-06	8.0415e-05	AT5G51070
	496.919	-0.63618	0.0805296	-7.89996	2.78996e-15	3.27373e-13	AT5G51110
	20.3636	-1.39146	0.335998	-4.14128	3.45372e-05	0.000625678	AT5G51460
	3.13796	4.98932	1.30316	3.82864	0.000128854	0.00194724	AT5G51465
	101.434	-0.839848	0.144105	-5.82801	5.6091e-09	2.42651e-07	AT5G51545
	267.962	1.70298	0.187166	9.09876	9.13671e-20	1.86399e-17	AT5G52310
	40.256	1.09805	0.254362	4.31688	1.5825e-05	0.000314252	AT5G52320
	17.3132	4.44159	1.18509	3.74788	0.000178334	0.00255303	AT5G52390
	219.031	-0.58985	0.129735	-4.54657	5.45285e-06	0.000122064	AT5G52440
	55.2152	-0.617134	0.19914	-3.09899	0.00194184	0.0188627	AT5G52520
	30.4316	-0.995658	0.282112	-3.5293	0.000416654	0.00524455	AT5G52570
	7.98002	2.0967	0.593694	3.53162	0.000413021	0.00520714	AT5G52640
	54.5321	2.07585	0.244732	8.48214	2.21087e-17	3.25342e-15	AT5G52750
	29.4176	4.47619	0.692308	6.46561	1.00894e-10	6.18207e-09	AT5G52760
	26.1469	1.68085	0.353739	4.75167	2.01746e-06	5.10133e-05	AT5G52810
	39.3459	-0.708995	0.25135	-2.82075	0.00479116	0.0383999	AT5G52900
	116.333	-0.624793	0.153229	-4.07751	4.55206e-05	0.000797299	AT5G52960
	50.8668	0.92999	0.225435	4.12531	3.70241e-05	0.000663367	AT5G53120
	94.2792	1.0065	0.176497	5.70262	1.17977e-08	4.90287e-07	AT5G53370
	106.207	0.930986	0.173039	5.38022	7.43963e-08	2.67663e-06	AT5G53420
	199.926	-1.37476	0.309164	-4.44668	8.72062e-06	0.000184407	AT5G53450
	49.6852	0.687206	0.207599	3.31026	0.000932103	0.0102537	AT5G53530
	79.7858	-0.649903	0.155691	-4.17433	2.9887e-05	0.000552586	AT5G53860
	48.5047	3.08806	0.518207	5.95912	2.53603e-09	1.18258e-07	AT5G54060
	11.6322	-1.39464	0.483865	-2.88228	0.00394807	0.0329673	AT5G54130
	27.9717	-0.823606	0.264786	-3.11046	0.00186794	0.0182554	AT5G54180
	710.049	-0.589524	0.0747206	-7.88972	3.02865e-15	3.53074e-13	AT5G54600
	25.0638	3.78236	0.599447	6.30974	2.79506e-10	1.57303e-08	AT5G54610
	30.495	0.701789	0.234972	2.98669	0.0028202	0.0253281	AT5G54730
	102.748	1.20448	0.165292	7.287	3.16944e-13	2.99479e-11	AT5G54960
	3.26812	2.89403	0.990771	2.92099	0.00348917	0.0298433	AT5G55170
	154.119	-0.740545	0.125461	-5.90261	3.57799e-09	1.63035e-07	AT5G55220
	139.844	3.07248	0.400566	7.67036	1.71513e-14	1.87755e-12	AT5G55450
	12.4607	3.0291	0.625136	4.84551	1.26287e-06	3.39215e-05	AT5G55460
	28.6151	-0.869277	0.264154	-3.2908	0.000999046	0.0107982	AT5G56100
	25.4715	0.823728	0.273573	3.01099	0.00260394	0.0238148	AT5G56980
	40.5758	1.11961	0.233619	4.79246	1.6475e-06	4.23142e-05	AT5G57035
	53.1647	0.661964	0.199411	3.3196	0.000901464	0.00995325	AT5G57150
	76.9196	-0.884105	0.167647	-5.27362	1.33756e-07	4.63576e-06	AT5G57170
	44.4368	-0.841414	0.219081	-3.84065	0.000122708	0.00186693	AT5G57780
	58.33	-1.00043	0.20368	-4.91178	9.02544e-07	2.51997e-05	AT5G57785
	345.178	-0.674763	0.0943656	-7.15051	8.64531e-13	7.35589e-11	AT5G58250
	17.7058	1.26454	0.338656	3.73398	0.000188476	0.00266433	AT5G58320
	94.7295	2.63823	0.255625	10.3207	5.68194e-25	2.08179e-22	AT5G59310
	12.9472	1.89118	0.563872	3.35392	0.000796746	0.00898491	AT5G59670
	243.812	-0.839193	0.0962552	-8.71842	2.82103e-18	4.77792e-16	AT5G59690
	36.0733	-0.745772	0.226582	-3.2914	0.000996892	0.0107841	AT5G59750
	110.991	-0.59636	0.14802	-4.02891	5.60358e-05	0.00095902	AT5G60670
	15.6177	2.98661	0.583437	5.11898	3.07189e-07	9.72656e-06	AT5G60900
	9.59326	3.11868	0.689638	4.5222	6.12002e-06	0.000134648	AT5G60950
	49.1105	0.847193	0.212511	3.98658	6.70329e-05	0.00112339	AT5G61010
	25.5051	0.793213	0.268602	2.95311	0.00314587	0.0276446	AT5G61380
	15.3794	1.41958	0.398252	3.56452	0.000364527	0.00468643	AT5G61520
	41.9308	0.648806	0.216558	2.99599	0.00273551	0.0247284	AT5G61640
	91.7157	0.780502	0.160684	4.85736	1.1896e-06	3.22125e-05	AT5G61820
	39.294	-0.69211	0.215311	-3.21446	0.00130688	0.0135543	AT5G62980
	85.951	0.662673	0.159166	4.16342	3.1352e-05	0.000574937	AT5G63030
	48.4277	-1.17417	0.22351	-5.25334	1.49362e-07	5.12714e-06	AT5G63050
	221.636	-1.02102	0.114452	-8.92099	4.62127e-19	8.55316e-17	AT5G63310
	150.507	-0.596112	0.140332	-4.24788	2.15799e-05	0.000413032	AT5G63570
	95.8901	0.606024	0.187958	3.22425	0.00126302	0.0131526	AT5G63850
	6.11713	3.32382	0.87344	3.80543	0.000141555	0.00210028	AT5G64000
	32.7992	0.705482	0.252812	2.79054	0.00526203	0.0414702	AT5G64110
	25.3518	-0.851384	0.273943	-3.10789	0.00188428	0.0183751	AT5G64410
	24.6133	0.948676	0.310617	3.05417	0.00225686	0.0213137	AT5G64660
	11.9337	4.32746	1.26856	3.4113	0.00064653	0.0075666	AT5G64810
	32.8005	0.742461	0.262076	2.833	0.00461137	0.0372919	AT5G64813
	755.589	-0.665108	0.0654073	-10.1687	2.73493e-24	9.62749e-22	AT5G65220
	81.8409	-0.58781	0.172132	-3.41488	0.00063809	0.00749223	AT5G65310
	43.8792	-1.18905	0.217411	-5.46914	4.52212e-08	1.70917e-06	AT5G66470
	25.6044	-0.879821	0.284133	-3.09651	0.00195812	0.0189714	AT5G66580
	31.562	-1.01656	0.272775	-3.72674	0.000193971	0.00272486	AT5G66590
	16.2907	1.14757	0.38254	2.99988	0.00270089	0.0245013	AT5G66910
	24.1389	-0.87185	0.288998	-3.0168	0.00255455	0.0234811	AT5G66920
	1090.2	1.02314	0.232961	4.39186	1.12383e-05	0.000230321	ATCG00020
	46.9364	-0.860136	0.247693	-3.47259	0.000515469	0.00630825	ATCG00050
	25.2038	1.4385	0.356794	4.03175	5.53642e-05	0.000949053	ATCG00065
	206.594	1.65166	0.204953	8.05875	7.70813e-16	9.61001e-14	ATCG00070
	639.943	1.11133	0.288688	3.8496	0.000118309	0.0018092	ATCG00080
	1031.08	0.91803	0.31194	2.94297	0.00325081	0.0283173	ATCG00090
	127.365	1.03876	0.149461	6.95008	3.65082e-12	2.81301e-10	ATCG00120
	106.324	1.01544	0.221823	4.5777	4.7011e-06	0.00010937	ATCG00140
	218.055	0.91742	0.166628	5.5058	3.67486e-08	1.42187e-06	ATCG00150
	120.693	0.94229	0.155043	6.0776	1.21998e-09	6.01711e-08	ATCG00270
	445.625	1.14572	0.172167	6.65473	2.83817e-11	1.85962e-09	ATCG00280
	20.7588	1.64687	0.381398	4.31798	1.57461e-05	0.000313404	ATCG00290
	4409.13	0.700128	0.119628	5.85254	4.84119e-09	2.12503e-07	ATCG00300
	34.3841	2.13508	0.412412	5.17705	2.25417e-07	7.45287e-06	ATCG00350
	1451.84	-0.661185	0.0817543	-8.08746	6.09214e-16	7.64841e-14	ATCG00380
	790.662	0.902197	0.309317	2.91674	0.00353706	0.0301094	ATCG00420
	269.202	1.2628	0.178231	7.0852	1.38843e-12	1.15937e-10	ATCG00430
	1367.51	0.697809	0.0643723	10.8402	2.21965e-27	1.04867e-24	ATCG00480
	382.108	0.838213	0.153639	5.45575	4.87675e-08	1.83164e-06	ATCG00490
	99.2362	0.855113	0.245249	3.48671	0.000489006	0.00604206	ATCG00520
	136.558	0.784587	0.190165	4.12582	3.69419e-05	0.000662556	ATCG00530
	94.4685	0.760569	0.182392	4.16996	3.04653e-05	0.000560392	ATCG00560
	47.1939	0.769563	0.266935	2.88296	0.00393962	0.0329247	ATCG00570
	41.6668	0.999398	0.294498	3.39356	0.000689905	0.00797544	ATCG00580
	138.468	1.06814	0.191629	5.57399	2.48968e-08	9.84519e-07	ATCG00680
	67.7019	1.11672	0.231533	4.82315	1.41306e-06	3.70344e-05	ATCG00710
	958.038	-0.597444	0.111009	-5.38195	7.36852e-08	2.65637e-06	ATCG00820
	1112.91	1.50249	0.311273	4.82691	1.38666e-06	3.64516e-05	ATCG01050
	61.8437	0.933419	0.237534	3.92962	8.50799e-05	0.0013699	ATCG01080
	244.966	0.670126	0.139141	4.81617	1.46342e-06	3.80974e-05	ATCG01100
	32.8564	1.16282	0.268189	4.33581	1.45226e-05	0.000290986	ATCG01110
	45.6541	0.762131	0.236116	3.22778	0.00124753	0.0129988	ATCG01120
	2811.53	-0.672276	0.0673076	-9.98812	1.7181e-23	5.31811e-21	ATCG01130
	3200.5	0.923436	0.0990142	9.32629	1.09637e-20	2.52347e-18	ATMG00020
	52.4592	0.98253	0.240906	4.07848	4.53301e-05	0.000796294	ATMG00080
	69.9783	0.880795	0.222858	3.95227	7.74139e-05	0.00126923	ATMG00090
	4.26471	2.72333	0.903794	3.01322	0.00258494	0.0236773	ATMG00513
	41.7334	0.787896	0.268219	2.93751	0.00330855	0.0286534	ATMG01360
	73.5897	0.982645	0.187113	5.25161	1.50778e-07	5.16589e-06	ATMG01390

## Sheet: q-lsu-KO vs WT nS S
q-lsu-KO [nS]/WT[nS]	baseMean	log2FoldChange	lfcSE	stat	pvalue	padj	gene_id
Shoots	22.9745	2.86356	0.510387	5.61057	2.01667e-08	2.60795e-06	AT1G02610
	39.2281	3.40996	0.382857	8.90663	5.26073e-19	3.10683e-16	AT1G02660
	72.553	1.13825	0.208295	5.46461	4.63914e-08	5.28111e-06	AT1G03220
	31.5982	0.911284	0.296243	3.07614	0.002097	0.0434783	AT1G03230
	70.9138	0.71804	0.234906	3.0567	0.00223784	0.0457329	AT1G03610
	52.4592	0.893687	0.236463	3.77939	0.000157211	0.00517579	AT1G03740
	21.7723	1.85718	0.504872	3.67853	0.000234586	0.00733479	AT1G03850
	204.494	0.855902	0.212235	4.03279	5.51177e-05	0.00215212	AT1G04770
	29.8451	-0.969581	0.302464	-3.20561	0.00134778	0.0305566	AT1G05170
	18.7319	2.86731	0.881744	3.25186	0.00114654	0.026783	AT1G05575
	5.66561	3.3288	0.967632	3.44015	0.000581391	0.0154234	AT1G05675
	92.4331	0.662563	0.150968	4.38877	1.13991e-05	0.000584975	AT1G05805
	119.575	-0.639909	0.158704	-4.0321	5.52803e-05	0.00215327	AT1G07010
	12.0377	-1.85908	0.540414	-3.44011	0.000581485	0.0154234	AT1G07367
	23.4329	-1.04991	0.329917	-3.18234	0.0014609	0.0327084	AT1G08250
	149.4	1.59086	0.191108	8.32441	8.47475e-17	4.15135e-14	AT1G08920
	176.957	2.00918	0.320507	6.26875	3.63965e-10	6.68578e-08	AT1G08930
	83.5081	0.972702	0.196548	4.94892	7.46265e-07	5.66356e-05	AT1G08980
	398.841	1.15325	0.295644	3.90082	9.58683e-05	0.00338365	AT1G09070
	28.4483	1.88484	0.315172	5.98037	2.2263e-09	3.52826e-07	AT1G11050
	28.5949	0.885397	0.284705	3.10988	0.00187165	0.0400122	AT1G11175
	105.995	1.56314	0.384926	4.06089	4.88851e-05	0.00195695	AT1G11260
	58.0513	0.618613	0.194037	3.18812	0.00143202	0.0321955	AT1G11530
	58.9093	-1.09334	0.221607	-4.9337	8.0685e-07	6.06638e-05	AT1G11700
	122.419	2.35293	0.259303	9.07405	1.1467e-19	7.12941e-17	AT1G12030
	111.997	0.649489	0.143228	4.53467	5.76942e-06	0.000327237	AT1G12440
	64.9611	0.769063	0.208174	3.69433	0.000220465	0.00696058	AT1G12780
	94.1538	-0.635677	0.185756	-3.42212	0.000621358	0.0163321	AT1G13360
	10.3416	1.45275	0.442602	3.28228	0.00102971	0.0245505	AT1G13700
	21.3394	1.40831	0.367399	3.83318	0.000126497	0.00430488	AT1G14370
	9.74243	2.37172	0.671596	3.53147	0.000413264	0.0117613	AT1G15010
	19.3652	1.01246	0.305171	3.31767	0.000907701	0.0224701	AT1G15175
	14.4464	1.49637	0.44252	3.38147	0.000720993	0.0183252	AT1G16110
	13.1067	-1.5716	0.393483	-3.99408	6.49454e-05	0.00243019	AT1G16400
	104.551	-2.29325	0.1923	-11.9253	8.73245e-33	1.08585e-29	AT1G16410
	24.9343	1.62921	0.322136	5.05753	4.24717e-07	3.53895e-05	AT1G17147
	20.2771	2.27126	0.560113	4.05501	5.01318e-05	0.00199137	AT1G17380
	36.5011	1.79968	0.347882	5.17324	2.30064e-07	2.10112e-05	AT1G18570
	42.6364	-1.91063	0.236523	-8.07802	6.58265e-16	2.95579e-13	AT1G18590
	133.221	1.66552	0.462028	3.60481	0.000312387	0.00940359	AT1G19180
	280.518	1.4629	0.355902	4.1104	3.94975e-05	0.00164133	AT1G19770
	54.0478	-1.43287	0.189851	-7.54731	4.44346e-14	1.52827e-11	AT1G19920
	23.7487	-1.63177	0.363773	-4.48568	7.2683e-06	0.00040237	AT1G20070
	177.395	1.05907	0.215522	4.91396	8.92571e-07	6.67982e-05	AT1G20510
	65.3451	0.951934	0.20755	4.58654	4.50655e-06	0.000269809	AT1G20630
	23.7152	1.08719	0.32025	3.39482	0.000686728	0.0176206	AT1G21010
	651.844	0.788001	0.145063	5.43213	5.56862e-08	6.20805e-06	AT1G21130
	107.018	-1.02523	0.335942	-3.05181	0.00227464	0.0461349	AT1G21250
	88.3545	-0.822889	0.14484	-5.68136	1.33626e-08	1.78518e-06	AT1G21440
	18.467	2.56564	0.488654	5.25042	1.51752e-07	1.46891e-05	AT1G21910
	81.3517	-0.720347	0.159081	-4.52817	5.94974e-06	0.000336285	AT1G22160
	81.9501	1.15733	0.217624	5.31803	1.04899e-07	1.07323e-05	AT1G22890
	11.1592	1.67275	0.470247	3.55718	0.000374858	0.0108207	AT1G23052
	35.0744	-0.991174	0.258286	-3.83751	0.000124288	0.0042566	AT1G23205
	88.0122	1.44763	0.36872	3.9261	8.6334e-05	0.00309443	AT1G23710
	157.809	0.875743	0.254175	3.44544	0.00057013	0.0152585	AT1G23730
	85.7774	-0.709849	0.160509	-4.42248	9.75732e-06	0.000513769	AT1G24100
	9.60215	2.70424	0.715131	3.78146	0.000155913	0.00514355	AT1G24140
	32.8299	0.742836	0.233063	3.18728	0.00143618	0.0322217	AT1G25230
	344.27	0.765177	0.136943	5.58754	2.30306e-08	2.86376e-06	AT1G25275
	33.5171	2.201	0.371295	5.92789	3.06848e-09	4.67943e-07	AT1G25400
	163.434	1.17124	0.32641	3.58825	0.000332909	0.00992037	AT1G25550
	135.282	1.51887	0.426812	3.55863	0.000372793	0.0107803	AT1G25560
	38.0213	0.741446	0.241736	3.06717	0.00216096	0.044556	AT1G26580
	57.3182	1.40171	0.433851	3.23086	0.0012342	0.0285421	AT1G26800
	164.936	1.06958	0.220141	4.8586	1.18217e-06	8.53114e-05	AT1G27100
	105.968	1.20767	0.197897	6.10252	1.04412e-09	1.75814e-07	AT1G27290
	91.2045	1.79774	0.225687	7.96561	1.64417e-15	7.18323e-13	AT1G27770
	101.473	2.12596	0.420929	5.05063	4.40347e-07	3.63174e-05	AT1G28330
	25.4985	1.85031	0.519563	3.56128	0.000369047	0.0107492	AT1G28370
	69.412	0.759803	0.225385	3.37114	0.000748573	0.0189369	AT1G28380
	29.264	1.59357	0.365144	4.36423	1.27573e-05	0.00064044	AT1G29690
	6.26224	1.88081	0.610568	3.08042	0.00206711	0.0431158	AT1G30040
	163.506	0.705319	0.149187	4.72776	2.27006e-06	0.000147454	AT1G31130
	65.0538	-0.691851	0.169563	-4.08019	4.49987e-05	0.00182765	AT1G31230
	65.0886	0.720594	0.234209	3.07671	0.00209297	0.0434783	AT1G31540
	93.4212	0.736422	0.192567	3.82424	0.000131178	0.0044177	AT1G32460
	154.441	0.751216	0.245996	3.05378	0.0022598	0.0460652	AT1G32640
	145.201	0.795618	0.197406	4.03036	5.56907e-05	0.00216404	AT1G32700
	192.304	0.748959	0.15027	4.98408	6.2258e-07	4.79238e-05	AT1G33590
	146.145	0.585608	0.137754	4.25113	2.12698e-05	0.000990853	AT1G33600
	14.9921	2.2683	0.487484	4.65308	3.2701e-06	0.000203312	AT1G33610
	60.6916	0.608018	0.199615	3.04595	0.00231946	0.0468431	AT1G34370
	31.6303	2.65207	0.566331	4.68291	2.82834e-06	0.000178594	AT1G35140
	59.4718	0.749111	0.23419	3.19873	0.00138036	0.0311206	AT1G35350
	22.8017	0.996637	0.30091	3.31208	0.000926048	0.0228195	AT1G35612
	370.042	2.1387	0.175123	12.2125	2.6656e-34	3.59078e-31	AT1G36370
	72.2569	0.694226	0.187276	3.70697	0.00020975	0.00666131	AT1G36380
	12.9112	1.60468	0.46346	3.4624	0.000535373	0.0145451	AT1G44350
	29.7623	-0.998077	0.290783	-3.43238	0.000598317	0.0157778	AT1G44800
	64.5963	-1.05933	0.295916	-3.57984	0.000343808	0.0101633	AT1G47395
	21.2666	-1.24551	0.367713	-3.38718	0.000706161	0.0180333	AT1G48100
	36.8621	0.875033	0.265714	3.29314	0.000990751	0.0239753	AT1G49032
	480.523	1.18688	0.186175	6.37509	1.82857e-10	3.53564e-08	AT1G49500
	27.6087	1.27147	0.307166	4.13937	3.4826e-05	0.00147759	AT1G49780
	94.3241	1.35824	0.193397	7.02303	2.17107e-12	6.15707e-10	AT1G50740
	52.1692	0.809744	0.244246	3.31529	0.000915497	0.0225939	AT1G54740
	400.049	2.71553	0.194525	13.9598	2.74203e-44	7.38749e-41	AT1G55450
	74.2162	0.707439	0.184031	3.84413	0.00012098	0.00415211	AT1G55460
	496.234	0.831115	0.0898186	9.25326	2.17738e-20	1.46656e-17	AT1G55480
	564.72	0.873545	0.0888093	9.83618	7.86366e-23	6.3558e-20	AT1G55490
	52.6264	0.984114	0.211355	4.6562	3.22093e-06	0.000201028	AT1G55500
	48.7598	1.15848	0.226197	5.12155	3.03035e-07	2.61955e-05	AT1G55510
	59.4791	0.798031	0.188436	4.23503	2.28521e-05	0.00104057	AT1G55520
	55.8445	1.21836	0.203421	5.98937	2.10651e-09	3.37146e-07	AT1G55530
	58.4141	-0.732869	0.231927	-3.15992	0.00157814	0.034994	AT1G55910
	533.663	0.723441	0.138925	5.20744	1.91466e-07	1.78904e-05	AT1G56220
	23.1037	0.95168	0.30397	3.13084	0.00174309	0.0377203	AT1G57980
	274.127	2.34991	0.415691	5.65304	1.57637e-08	2.0887e-06	AT1G57990
	49.3255	-0.808439	0.236767	-3.41449	0.000639008	0.016607	AT1G58520
	584.221	0.843094	0.179914	4.68608	2.78488e-06	0.000176539	AT1G59870
	28.5622	0.965552	0.317179	3.04419	0.00233309	0.0469668	AT1G59910
	18.7156	1.15523	0.357408	3.23225	0.0012282	0.0284617	AT1G60140
	74.8147	-0.626386	0.189946	-3.2977	0.000974785	0.0237572	AT1G60590
	39.2195	-1.49996	0.409375	-3.66403	0.000248276	0.00771275	AT1G61800
	33.6636	1.01886	0.325729	3.12793	0.0017604	0.038044	AT1G61890
	47.4193	-1.9029	0.213711	-8.90411	5.38145e-19	3.10683e-16	AT1G62560
	15.1143	-1.36337	0.373479	-3.65045	0.000261782	0.0080604	AT1G62800
	16.0956	2.24301	0.453015	4.95129	7.37231e-07	5.62139e-05	AT1G63750
	17.6453	1.58002	0.440089	3.59024	0.000330377	0.00987161	AT1G63860
	63.2212	-0.596542	0.189736	-3.14406	0.00166622	0.0363979	AT1G64500
	60.0692	-0.755689	0.197526	-3.82578	0.000130361	0.00440092	AT1G64780
	22.0691	2.58107	0.393315	6.56235	5.29651e-11	1.18914e-08	AT1G65390
	23.4558	-1.40417	0.261147	-5.37694	7.57611e-08	8.05709e-06	AT1G65860
	10.6972	1.81263	0.50159	3.61376	0.000301793	0.00915286	AT1G66160
	139.605	0.914599	0.18747	4.87865	1.06816e-06	7.74558e-05	AT1G66180
	65.6914	0.912609	0.258965	3.52407	0.000424976	0.0120522	AT1G66760
	17.3329	1.39076	0.418253	3.32515	0.000883703	0.021977	AT1G67470
	51.3305	-0.773411	0.192396	-4.01988	5.82271e-05	0.00223573	AT1G67480
	26.2652	0.978317	0.31538	3.10202	0.00192203	0.0407738	AT1G67910
	22.6161	2.09794	0.419566	5.00027	5.72503e-07	4.49248e-05	AT1G67970
	55.5899	0.822804	0.21924	3.75298	0.000174742	0.00569496	AT1G68190
	21.7749	1.01329	0.290846	3.48395	0.000494078	0.0136293	AT1G68440
	236.815	0.990607	0.19111	5.18345	2.17823e-07	2.00063e-05	AT1G68520
	60.2948	0.804297	0.201643	3.98872	6.64298e-05	0.00247428	AT1G68580
	89.693	0.857823	0.196639	4.36244	1.28622e-05	0.000643707	AT1G68670
	17.8886	1.57036	0.409332	3.83641	0.000124845	0.00426665	AT1G69490
	204.896	-0.72603	0.14316	-5.07148	3.94736e-07	3.30617e-05	AT1G69530
	98.4416	1.1404	0.203169	5.61308	1.9876e-08	2.5911e-06	AT1G69840
	34.2816	2.37317	0.423811	5.5996	2.14848e-08	2.73466e-06	AT1G69890
	50.6086	1.14889	0.255849	4.49051	7.10531e-06	0.00039606	AT1G70090
	98.2337	1.82555	0.2359	7.73864	1.00486e-14	3.60967e-12	AT1G70290
	48.3803	1.12006	0.248787	4.50209	6.72884e-06	0.000376373	AT1G70520
	21.2825	-1.36396	0.344936	-3.95423	7.67804e-05	0.00277663	AT1G70550
	305.91	0.938552	0.198259	4.73396	2.20183e-06	0.0001441	AT1G70700
	14.7005	1.21803	0.398946	3.05311	0.00226484	0.0461097	AT1G70740
	442.69	0.800059	0.16528	4.84064	1.29421e-06	9.21823e-05	AT1G71030
	21.8828	2.13317	0.4445	4.79902	1.5944e-06	0.000110143	AT1G72060
	36.5009	0.964634	0.271483	3.5532	0.000380577	0.0109662	AT1G72416
	25.3502	2.17646	0.416324	5.22779	1.71544e-07	1.63118e-05	AT1G72520
	23.5483	-1.07307	0.296997	-3.61305	0.00030262	0.00916077	AT1G72810
	78.3155	1.81347	0.446582	4.06078	4.89085e-05	0.00195695	AT1G72900
	34.9734	2.02275	0.450547	4.48953	7.13794e-06	0.000396511	AT1G73805
	60.6456	-0.788632	0.175867	-4.48424	7.31737e-06	0.000403704	AT1G73870
	76.6681	-1.22647	0.171919	-7.13397	9.75181e-13	2.86615e-10	AT1G74090
	112.97	-0.738517	0.14686	-5.02872	4.93764e-07	3.9644e-05	AT1G74100
	112.276	0.624906	0.147101	4.24815	2.15542e-05	0.000995495	AT1G74840
	37.206	1.24435	0.262676	4.73719	2.16698e-06	0.000142395	AT1G75020
	1598.8	0.785799	0.0911944	8.61675	6.88834e-18	3.71167e-15	AT1G75280
	56.5802	-0.788718	0.226419	-3.48344	0.000495019	0.013632	AT1G76240
	115.366	0.607164	0.153496	3.95556	7.63541e-05	0.00276741	AT1G76360
	70.7527	2.59301	0.667036	3.88736	0.000101341	0.00355351	AT1G76600
	87.9181	2.68873	0.721079	3.72875	0.00019243	0.00618416	AT1G76650
	439.75	1.26224	0.160843	7.84765	4.23891e-15	1.63432e-12	AT1G76680
	54.7465	0.597996	0.183377	3.26102	0.0011101	0.0261057	AT1G77060
	20.5867	1.51231	0.480822	3.14525	0.00165944	0.036348	AT1G78000
	97.459	-0.619414	0.186461	-3.32195	0.000893922	0.022197	AT1G78070
	90.2672	-0.655588	0.174451	-3.75801	0.00017127	0.00560442	AT1G78170
	499.893	-1.0325	0.110336	-9.35784	8.13865e-21	5.72005e-18	AT1G78370
	7.55136	2.49501	0.721627	3.45748	0.000545249	0.0147144	AT1G78410
	166.738	0.66498	0.177762	3.74084	0.000183406	0.00594141	AT1G78460
	92.3839	-0.66716	0.186198	-3.58307	0.000339581	0.0100865	AT1G78510
	221.921	1.93221	0.314734	6.1392	8.29397e-10	1.4263e-07	AT1G78830
	184.341	0.795087	0.13489	5.89432	3.76228e-09	5.68385e-07	AT1G78850
	190.413	0.909229	0.158078	5.75176	8.83187e-09	1.20989e-06	AT1G79245
	9.22934	-1.69799	0.45702	-3.71535	0.000202919	0.00648258	AT1G79410
	59.401	-0.587192	0.181974	-3.22679	0.00125189	0.0288686	AT1G80030
	317.084	1.7062	0.519607	3.28364	0.00102477	0.0245414	AT1G80440
	28.1372	1.101	0.303935	3.62247	0.0002918	0.00888313	AT1G80610
	676.063	1.47006	0.366283	4.01345	5.98379e-05	0.00226529	AT1G80920
	58.617	1.45411	0.278125	5.22827	1.71102e-07	1.63118e-05	AT2G01180
	55.2089	-0.790086	0.193566	-4.08174	4.46994e-05	0.00182007	AT2G01290
	128.535	0.640786	0.145212	4.41275	1.02064e-05	0.000533938	AT2G01450
	117.354	0.645633	0.190917	3.38176	0.000720242	0.0183252	AT2G01850
	72.0991	0.942122	0.234329	4.02052	5.8071e-05	0.00223504	AT2G02710
	102.883	0.83483	0.165865	5.03319	4.82376e-07	3.9184e-05	AT2G05540
	109.131	0.70548	0.175728	4.01461	5.95442e-05	0.00226077	AT2G06530
	66.7759	0.695906	0.202413	3.43806	0.000585901	0.015501	AT2G08665
	200.418	-0.730549	0.121664	-6.00464	1.91753e-09	3.13099e-07	AT2G14750
	121.668	-1.32285	0.234213	-5.64804	1.62291e-08	2.13288e-06	AT2G15020
	197.589	0.86006	0.153532	5.60183	2.12101e-08	2.72113e-06	AT2G15090
	11.6813	3.14895	0.749635	4.20065	2.66154e-05	0.0011885	AT2G15390
	23.0126	2.2341	0.483662	4.61913	3.85344e-06	0.000234176	AT2G15880
	396.47	1.74522	0.408458	4.27272	1.93106e-05	0.000918107	AT2G15890
	388.17	1.38882	0.179189	7.75058	9.14711e-15	3.36052e-12	AT2G15960
	68.179	-1.86986	0.448619	-4.16804	3.07225e-05	0.00132435	AT2G16367
	111	0.775187	0.172981	4.48133	7.41779e-06	0.000406687	AT2G17450
	26.0354	1.06942	0.324045	3.30021	0.000966129	0.0236583	AT2G17705
	20.6025	1.38762	0.376695	3.68368	0.000229892	0.00720196	AT2G17880
	41.5606	2.19983	0.345205	6.37255	1.85914e-10	3.53564e-08	AT2G18700
	65.9712	0.622579	0.205575	3.02848	0.00245789	0.0489308	AT2G19810
	210.457	-0.640763	0.151905	-4.21817	2.46291e-05	0.001109	AT2G20570
	124.948	-0.999576	0.133525	-7.48606	7.09729e-14	2.39016e-11	AT2G20610
	259.488	1.99666	0.50542	3.9505	7.7989e-05	0.00281405	AT2G20670
	209.936	-1.05496	0.171164	-6.16344	7.11812e-10	1.2507e-07	AT2G21210
	1122.24	0.593077	0.10821	5.48081	4.23372e-08	4.88843e-06	AT2G21660
	47.6179	-0.637787	0.193837	-3.29032	0.00100073	0.0241086	AT2G21860
	67.5983	0.649944	0.191426	3.39528	0.000685575	0.017619	AT2G22300
	56.1515	-0.639541	0.188205	-3.39812	0.000678511	0.0174652	AT2G22360
	26.2914	1.2229	0.353566	3.45876	0.000542668	0.0146938	AT2G23290
	72.3628	1.5778	0.303067	5.20613	1.92823e-07	1.79137e-05	AT2G23320
	343.826	-0.639138	0.137181	-4.6591	3.17595e-06	0.00019899	AT2G23670
	296.852	1.92774	0.526941	3.65836	0.000253835	0.0078456	AT2G23810
	18.9504	1.59541	0.357001	4.46891	7.86177e-06	0.000419133	AT2G24240
	60.196	2.38294	0.299724	7.95046	1.85817e-15	7.90454e-13	AT2G24600
	32.271	1.56698	0.341747	4.58521	4.53522e-06	0.000270524	AT2G25200
	679.046	-0.585996	0.113454	-5.16505	2.40368e-07	2.1829e-05	AT2G25450
	54.9205	2.52345	0.616082	4.09596	4.20416e-05	0.00172927	AT2G25735
	95.7438	0.97447	0.233958	4.16515	3.11146e-05	0.00133579	AT2G25900
	151.987	1.45667	0.18353	7.93694	2.07225e-15	8.58923e-13	AT2G26190
	52.4145	0.782808	0.230197	3.4006	0.00067238	0.0173626	AT2G27260
	23.409	-1.62577	0.395199	-4.11381	3.89184e-05	0.00162143	AT2G27420
	41.1232	1.32369	0.311474	4.24978	2.13982e-05	0.000993973	AT2G27500
	148.915	1.72484	0.418172	4.12472	3.71182e-05	0.00155445	AT2G27830
	5.69887	2.44683	0.751725	3.25495	0.00113411	0.026531	AT2G28120
	43.3334	1.11819	0.291967	3.82984	0.000128228	0.0043455	AT2G29300
	433.415	0.63399	0.108707	5.83209	5.47388e-09	7.76186e-07	AT2G29670
	111.92	0.992486	0.218859	4.53481	5.76553e-06	0.000327237	AT2G30600
	1094.14	-1.00638	0.0806068	-12.485	9.00906e-36	1.45631e-32	AT2G30860
	93.9413	0.892916	0.261131	3.41941	0.000627568	0.0164249	AT2G30930
	45.1191	0.94059	0.225204	4.17661	2.9589e-05	0.00128232	AT2G30990
	37.7333	-0.953778	0.290205	-3.28656	0.00101419	0.0243239	AT2G31230
	105.878	-0.706132	0.146783	-4.81073	1.50383e-06	0.000106154	AT2G31380
	43.322	-1.03316	0.217813	-4.74333	2.10238e-06	0.000138714	AT2G31560
	98.088	-0.976744	0.166798	-5.85584	4.74596e-09	6.91157e-07	AT2G31790
	70.9553	0.939368	0.242759	3.86955	0.000109035	0.00376613	AT2G31810
	189.175	1.38797	0.210285	6.60044	4.09947e-11	9.60405e-09	AT2G31880
	168.67	0.825402	0.178691	4.61916	3.85302e-06	0.000234176	AT2G32150
	20.9989	-1.20682	0.354967	-3.39981	0.000674323	0.0173851	AT2G32295
	56.9703	1.09685	0.263358	4.16487	3.11532e-05	0.00133579	AT2G32487
	19.9886	1.52126	0.425053	3.57898	0.000344942	0.0101633	AT2G33580
	132.378	2.82092	0.52775	5.34518	9.03286e-08	9.54354e-06	AT2G33830
	6077.32	0.589628	0.0822461	7.16907	7.55107e-13	2.30308e-10	AT2G34430
	71.7178	1.10385	0.203153	5.43359	5.52328e-08	6.20027e-06	AT2G34510
	5.16413	4.01839	1.09	3.68658	0.000227289	0.00713423	AT2G35710
	21.8731	1.42208	0.343316	4.14219	3.44003e-05	0.00146337	AT2G35930
	60.6347	-1.38377	0.268889	-5.14623	2.65771e-07	2.37359e-05	AT2G36630
	22.1566	1.03117	0.289644	3.56012	0.000370679	0.0107612	AT2G36792
	29.2542	1.1002	0.334337	3.29071	0.000999355	0.0241086	AT2G37130
	21.4436	1.16	0.355796	3.26029	0.00111299	0.0261124	AT2G38400
	308.423	2.53938	0.59286	4.28327	1.8417e-05	0.000878203	AT2G38470
	69.2564	1.41388	0.309815	4.56361	5.02804e-06	0.00029132	AT2G38790
	40.5707	1.39488	0.243494	5.72859	1.01268e-08	1.37563e-06	AT2G39400
	95.122	0.754822	0.218428	3.4557	0.000548865	0.0147873	AT2G39570
	24.7205	1.69015	0.448806	3.76589	0.00016596	0.00544167	AT2G39650
	17.6285	-1.14726	0.376809	-3.04467	0.00232932	0.0469495	AT2G39710
	139.174	1.85061	0.571743	3.23679	0.00120882	0.028116	AT2G40140
	83.8902	-0.987156	0.187246	-5.27198	1.34961e-07	1.33027e-05	AT2G40475
	531.391	2.30739	0.452074	5.10401	3.32534e-07	2.85926e-05	AT2G41100
	197.574	1.33673	0.159975	8.35585	6.49629e-17	3.28164e-14	AT2G41410
	1698.68	1.10836	0.219806	5.04247	4.59571e-07	3.75201e-05	AT2G41430
	9.45825	1.77599	0.585901	3.03121	0.00243574	0.0487299	AT2G41640
	33.2351	-1.15154	0.275699	-4.1768	2.95637e-05	0.00128232	AT2G41940
	26.6099	1.06696	0.267194	3.9932	6.51877e-05	0.00243363	AT2G42040
	11.5612	1.85446	0.49637	3.73605	0.000186934	0.00603152	AT2G42870
	123.151	-0.978641	0.134356	-7.28392	3.24252e-13	1.02775e-10	AT2G43100
	95.6787	0.744734	0.217304	3.42715	0.000609957	0.0160586	AT2G43290
	57.5197	1.06128	0.242874	4.36968	1.24428e-05	0.000628557	AT2G43820
	52.7055	1.92057	0.456241	4.20954	2.55886e-05	0.001149	AT2G44130
	340.716	3.61324	0.471624	7.66128	1.84091e-14	6.46921e-12	AT2G44460
	29.9443	2.06367	0.342562	6.02422	1.6993e-09	2.80298e-07	AT2G44500
	39.4143	-1.58855	0.332186	-4.78213	1.73448e-06	0.000118303	AT2G44940
	90.6864	1.19018	0.226055	5.26499	1.40196e-07	1.3735e-05	AT2G45170
	365.106	0.636815	0.132594	4.80275	1.56501e-06	0.000108976	AT2G46220
	245.526	0.842988	0.164318	5.13021	2.89418e-07	2.54263e-05	AT2G46330
	110.69	0.723272	0.164757	4.38993	1.13387e-05	0.000583726	AT2G46550
	434.955	0.910549	0.228464	3.98552	6.73325e-05	0.0024964	AT2G46600
	89.3354	-1.15202	0.193802	-5.94431	2.7762e-09	4.27402e-07	AT2G46650
	57.1433	-0.594366	0.186492	-3.18708	0.00143717	0.0322217	AT2G46830
	66.4021	0.824828	0.206409	3.99609	6.43969e-05	0.00242077	AT2G47060
	34.9216	-1.00605	0.245873	-4.09175	4.28125e-05	0.00175651	AT2G47490
	651.202	0.916618	0.219331	4.17916	2.92591e-05	0.00128042	AT2G47730
	66.9758	1.84374	0.45333	4.06711	4.76004e-05	0.00191408	AT3G01290
	39.2567	-1.98337	0.251274	-7.89325	2.94425e-15	1.18985e-12	AT3G02020
	66.0017	0.759457	0.18853	4.02832	5.6178e-05	0.00217253	AT3G02170
	18.4046	1.01522	0.319758	3.17496	0.00149858	0.0334131	AT3G02510
	20.4338	-1.26909	0.3033	-4.18427	2.86086e-05	0.00126485	AT3G03190
	570.325	-1.15983	0.113536	-10.2156	1.68912e-24	1.51692e-21	AT3G03780
	46.2181	-0.774367	0.224636	-3.44721	0.000566401	0.0151839	AT3G04140
	163.527	1.02966	0.222968	4.61799	3.87479e-06	0.000234592	AT3G04210
	80.5256	2.3527	0.688163	3.41881	0.000628952	0.0164249	AT3G04640
	337.776	0.792588	0.11327	6.99735	2.60845e-12	7.26994e-10	AT3G05165
	24.1216	1.49786	0.357295	4.19221	2.76249e-05	0.00123018	AT3G05200
	186.05	1.1718	0.199119	5.88495	3.98167e-09	5.92413e-07	AT3G05400
	88.4497	0.898189	0.219562	4.09082	4.29856e-05	0.00175915	AT3G06070
	41.381	0.895563	0.265255	3.37623	0.000734864	0.0186485	AT3G06500
	69.752	0.616853	0.180587	3.41582	0.000635908	0.0165605	AT3G06780
	33.6214	2.19173	0.391558	5.59745	2.1753e-08	2.74716e-06	AT3G07350
	158.589	0.604723	0.1397	4.32873	1.4997e-05	0.000734626	AT3G07470
	21.253	1.79591	0.40559	4.42789	9.51605e-06	0.000502703	AT3G08720
	75.6365	-0.645375	0.183507	-3.51689	0.000436629	0.012275	AT3G08730
	320.15	1.37367	0.199287	6.89293	5.46551e-12	1.4725e-09	AT3G08860
	160.734	1.5434	0.403432	3.82569	0.000130408	0.00440092	AT3G10020
	41.3482	1.34555	0.249717	5.3883	7.11276e-08	7.66518e-06	AT3G10640
	99.616	0.946884	0.172423	5.49165	3.98196e-08	4.69842e-06	AT3G10720
	21.0896	2.65821	0.848437	3.13307	0.00172991	0.0375232	AT3G10930
	53.1002	1.61497	0.316688	5.09957	3.40435e-07	2.91171e-05	AT3G10985
	68.0569	1.51141	0.231174	6.53798	6.23562e-11	1.34398e-08	AT3G11820
	21.2085	0.998854	0.287096	3.47916	0.000502986	0.0138263	AT3G12150
	82.5108	-0.624307	0.175387	-3.5596	0.000371421	0.0107612	AT3G12320
	84.6642	1.07563	0.203615	5.28264	1.27338e-07	1.27063e-05	AT3G12520
	51.2961	0.734909	0.211305	3.47795	0.000505268	0.0138263	AT3G13062
	42.2598	-0.638606	0.210132	-3.03907	0.00237309	0.0476534	AT3G13445
	136.028	0.709652	0.215852	3.28768	0.00101017	0.0242636	AT3G13750
	73.821	0.796863	0.227971	3.49545	0.00047326	0.0131674	AT3G14990
	177.267	0.848853	0.190998	4.4443	8.81765e-06	0.000467336	AT3G15210
	338.307	2.64347	0.624429	4.23342	2.30163e-05	0.00104511	AT3G15450
	83.0104	0.910556	0.198711	4.58232	4.59853e-06	0.000273291	AT3G15530
	45.2419	2.57336	0.483877	5.31822	1.04788e-07	1.07323e-05	AT3G15630
	28.2534	1.25058	0.322189	3.88149	0.000103817	0.00362462	AT3G15770
	120.894	0.689066	0.187647	3.67214	0.000240526	0.00749154	AT3G18830
	226.452	0.787004	0.120327	6.54056	6.12896e-11	1.33885e-08	AT3G19010
	15.3968	2.13265	0.592693	3.59824	0.000320383	0.00962638	AT3G19580
	34.8341	1.68319	0.493063	3.41374	0.000640787	0.0166265	AT3G19680
	76.7181	-2.22498	0.19865	-11.2005	4.05454e-29	4.36944e-26	AT3G19710
	71.5543	0.595943	0.175787	3.39015	0.000698537	0.0178669	AT3G20310
	4.91026	2.1534	0.614546	3.50405	0.000458244	0.0128158	AT3G20395
	34.4281	1.23053	0.288364	4.26726	1.97887e-05	0.000938079	AT3G20600
	16.328	-1.70479	0.401264	-4.24856	2.15148e-05	0.000995495	AT3G21890
	102.908	1.05918	0.2066	5.1267	2.9486e-07	2.57644e-05	AT3G22060
	90.8084	-1.25406	0.38677	-3.24239	0.00118532	0.027609	AT3G22235
	176.97	0.946009	0.190812	4.9578	7.12969e-07	5.46216e-05	AT3G23030
	61.6895	0.94695	0.294317	3.21745	0.00129335	0.0295715	AT3G23170
	79.8151	-0.64372	0.159205	-4.04335	5.26931e-05	0.00207752	AT3G23570
	56.4119	1.30893	0.284034	4.60837	4.0583e-06	0.000244785	AT3G25600
	1687.35	0.854905	0.0936707	9.12672	7.06092e-20	4.56559e-17	AT3G25770
	258.739	-0.669843	0.104196	-6.42871	1.28692e-10	2.60039e-08	AT3G26570
	1574.63	0.783829	0.14375	5.45274	4.95997e-08	5.60685e-06	AT3G26740
	39.9044	-0.960005	0.250572	-3.83125	0.000127494	0.00432971	AT3G26960
	52.575	0.739708	0.208815	3.54241	0.000396491	0.0113705	AT3G26980
	108.825	0.962832	0.175554	5.48454	4.14555e-08	4.83407e-06	AT3G28180
	63.8237	-1.68507	0.413974	-4.07047	4.69174e-05	0.00189132	AT3G28270
	26.0655	0.836042	0.272829	3.06435	0.00218145	0.044807	AT3G28910
	47.3881	-0.758516	0.230098	-3.29649	0.000979023	0.0237626	AT3G28920
	73.8706	-0.750232	0.181461	-4.1344	3.55876e-05	0.00150202	AT3G29030
	13.3584	1.80446	0.523897	3.4443	0.000572534	0.0152975	AT3G29035
	6.44563	2.04496	0.578125	3.53724	0.00040434	0.0115684	AT3G29370
	32.3991	-0.843215	0.256012	-3.29366	0.000988929	0.0239671	AT3G30180
	42.4023	1.03157	0.336553	3.0651	0.002176	0.044752	AT3G44320
	142.557	-0.825456	0.168474	-4.89962	9.60218e-07	7.0235e-05	AT3G44450
	57.0795	0.814877	0.222418	3.66372	0.000248583	0.00771275	AT3G44630
	217.551	-1.14433	0.194468	-5.88442	3.99462e-09	5.92413e-07	AT3G44990
	36.9418	-1.45972	0.306452	-4.76331	1.90447e-06	0.000128811	AT3G45210
	466.348	1.5665	0.167334	9.3615	7.86135e-21	5.72005e-18	AT3G45640
	19.4543	1.5634	0.479456	3.26077	0.00111109	0.0261057	AT3G45970
	6.33684	1.96746	0.624505	3.15044	0.00163026	0.0359034	AT3G46090
	163.659	1.74565	0.531773	3.2827	0.00102819	0.0245504	AT3G46600
	107.68	0.841781	0.174563	4.82223	1.4196e-06	0.000100649	AT3G47160
	73.1918	2.96321	0.456753	6.48755	8.72448e-11	1.78521e-08	AT3G47340
	164.821	-0.906584	0.198758	-4.56125	5.08488e-06	0.000293561	AT3G47500
	47.323	-0.668498	0.216567	-3.0868	0.00202326	0.0424203	AT3G47910
	32.883	2.97902	0.735881	4.04823	5.1606e-05	0.00203964	AT3G48360
	22.6316	1.71975	0.558213	3.08082	0.00206434	0.0431137	AT3G48650
	57.3357	1.66735	0.261589	6.37394	1.84238e-10	3.53564e-08	AT3G49530
	465.687	2.28043	0.179939	12.6733	8.31047e-37	1.67924e-33	AT3G49570
	2392.78	2.74226	0.163117	16.8116	2.00694e-63	1.62211e-59	AT3G49580
	46.4303	0.95714	0.23023	4.15732	3.22005e-05	0.00137704	AT3G49590
	15.9258	2.33719	0.438196	5.33367	9.62488e-08	1.0103e-05	AT3G49790
	166.016	0.981464	0.15027	6.53134	6.5183e-11	1.38643e-08	AT3G50950
	108.425	0.737337	0.21066	3.50013	0.000465028	0.012983	AT3G52060
	76.2321	0.703796	0.171552	4.10253	4.08662e-05	0.00169385	AT3G52070
	81.1189	2.31156	0.471647	4.90104	9.53301e-07	7.0046e-05	AT3G52400
	146.182	1.02562	0.240778	4.25961	2.04784e-05	0.000965111	AT3G52800
	438.18	0.853931	0.133929	6.376	1.81778e-10	3.53564e-08	AT3G53990
	75.4281	-1.09218	0.167563	-6.518	7.12516e-11	1.49582e-08	AT3G54600
	82.0184	1.11012	0.242361	4.58045	4.63975e-06	0.000273728	AT3G54810
	76.5178	1.0082	0.233025	4.32657	1.51449e-05	0.000739629	AT3G55430
	366.076	2.47004	0.692809	3.56525	0.000363511	0.010655	AT3G55980
	47.8849	-0.806784	0.191716	-4.20822	2.57387e-05	0.00115254	AT3G56040
	180.019	1.04207	0.1335	7.80582	5.91177e-15	2.22241e-12	AT3G56200
	540.737	1.34346	0.410391	3.27361	0.00106185	0.0252052	AT3G56400
	213.786	1.30279	0.420041	3.10158	0.00192493	0.0407817	AT3G56880
	13.2638	-2.58601	0.805482	-3.21051	0.00132499	0.0301668	AT3G56970
	51.9904	0.98512	0.245345	4.01525	5.93837e-05	0.00226077	AT3G57520
	110.123	1.60399	0.243651	6.58312	4.6067e-11	1.06382e-08	AT3G57530
	50.1118	-1.48115	0.220874	-6.70585	2.00234e-11	4.90421e-09	AT3G58990
	306.995	0.679037	0.121821	5.57407	2.48857e-08	3.04756e-06	AT3G59060
	32.8378	1.72626	0.343324	5.02809	4.95397e-07	3.9644e-05	AT3G59080
	48.1895	0.63813	0.207977	3.06827	0.00215299	0.0445053	AT3G59310
	25.3072	1.43026	0.36547	3.91348	9.0976e-05	0.00323215	AT3G59350
	76.1336	0.638474	0.176168	3.62424	0.000289816	0.00885611	AT3G60530
	101.561	1.66477	0.343918	4.8406	1.29449e-06	9.21823e-05	AT3G61060
	138.286	-0.587406	0.134393	-4.3708	1.23791e-05	0.000628042	AT3G61820
	141.475	1.10159	0.21804	5.05222	4.36699e-07	3.62013e-05	AT3G62420
	536.981	1.10782	0.154483	7.17113	7.4379e-13	2.30308e-10	AT3G62550
	67.2325	-0.609386	0.173366	-3.51503	0.000439699	0.0123398	AT3G62700
	24.3023	1.63802	0.327681	4.99882	5.76835e-07	4.50461e-05	AT3G62720
	16.8358	1.85296	0.39194	4.72765	2.27133e-06	0.000147454	AT3G62950
	85.1931	0.786766	0.163671	4.807	1.5321e-06	0.00010768	AT4G00300
	49.1342	0.694904	0.212725	3.26668	0.00108818	0.025717	AT4G01026
	12.5668	2.3244	0.489891	4.74473	2.08783e-06	0.000138319	AT4G01250
	74.0331	0.79587	0.197523	4.02926	5.59537e-05	0.00216905	AT4G02200
	64.8078	1.03276	0.20319	5.08274	3.72033e-07	3.16522e-05	AT4G02410
	29.4179	1.00374	0.260762	3.84925	0.000118482	0.00407504	AT4G02540
	473.522	-0.606103	0.0985712	-6.14889	7.80271e-10	1.35625e-07	AT4G02890
	19.7568	-2.53905	0.354737	-7.15755	8.21306e-13	2.45859e-10	AT4G03060
	50.9264	0.954064	0.239988	3.97547	7.02407e-05	0.00259233	AT4G03510
	1120.78	-0.648376	0.108678	-5.96602	2.43107e-09	3.81537e-07	AT4G04020
	221.829	0.670624	0.122286	5.48406	4.15673e-08	4.83407e-06	AT4G04330
	1119.52	1.14746	0.0821701	13.9645	2.56845e-44	7.38749e-41	AT4G04830
	124.46	-0.637125	0.160865	-3.96062	7.47568e-05	0.00272172	AT4G04840
	265.569	1.18531	0.34082	3.47783	0.000505494	0.0138263	AT4G05070
	105.325	2.04982	0.534493	3.83507	0.000125526	0.00428086	AT4G08950
	44.5283	1.0529	0.235198	4.47667	7.58164e-06	0.000410986	AT4G09570
	10.7805	2.52797	0.518176	4.87858	1.06852e-06	7.74558e-05	AT4G10910
	150.125	0.89298	0.211646	4.21922	2.45151e-05	0.00110695	AT4G11360
	33.5197	-1.89594	0.27978	-6.77655	1.23078e-11	3.15803e-09	AT4G12030
	213.649	-0.686887	0.129146	-5.31867	1.04529e-07	1.07323e-05	AT4G12320
	176.373	1.52219	0.206134	7.38449	1.53039e-13	4.94774e-11	AT4G12720
	92.3264	1.16122	0.20344	5.70794	1.14351e-08	1.54041e-06	AT4G13340
	254.247	-1.36096	0.103899	-13.0989	3.34082e-39	7.7149e-36	AT4G13770
	157.181	-1.41098	0.112802	-12.5085	6.70705e-36	1.20466e-32	AT4G14040
	158.767	0.792289	0.165649	4.78293	1.72761e-06	0.000118303	AT4G14270
	245.67	-1.16724	0.323278	-3.61063	0.000305454	0.00922928	AT4G14400
	79.2577	0.717438	0.173451	4.13625	3.53023e-05	0.00149388	AT4G14500
	32.3973	-0.957231	0.278081	-3.44227	0.000576848	0.0153874	AT4G14510
	84.2666	-0.585228	0.1816	-3.22263	0.00127019	0.0291657	AT4G14760
	12.1114	-2.47308	0.57684	-4.28729	1.80868e-05	0.000867578	AT4G15248
	111.709	-0.646854	0.157197	-4.11493	3.87302e-05	0.00161776	AT4G15530
	89.4702	1.52032	0.260387	5.83868	5.26149e-09	7.52672e-07	AT4G15760
	149.075	0.642804	0.177829	3.61472	0.000300672	0.00913601	AT4G15800
	174.527	-0.684362	0.167019	-4.09752	4.176e-05	0.00172207	AT4G16370
	42.5735	1.02017	0.267137	3.8189	0.00013405	0.00449568	AT4G16870
	74.5813	1.59895	0.235528	6.78877	1.13097e-11	2.94873e-09	AT4G17230
	73.467	1.00551	0.186021	5.40534	6.46849e-08	7.01766e-06	AT4G17245
	41.0131	1.0127	0.270048	3.75007	0.000176784	0.00574993	AT4G17250
	54.2218	0.781059	0.218198	3.57959	0.00034414	0.0101633	AT4G17460
	64.1355	2.46958	0.776407	3.18078	0.00146879	0.0328396	AT4G17490
	56.7627	1.84087	0.579299	3.17776	0.00148417	0.0331375	AT4G17500
	71.9477	1.23262	0.238855	5.16054	2.46237e-07	2.21134e-05	AT4G17900
	40.5519	1.1221	0.300184	3.73806	0.000185447	0.00599549	AT4G18197
	89.7758	1.53665	0.252486	6.08607	1.15714e-09	1.92836e-07	AT4G18205
	65.6788	1.05293	0.255214	4.1257	3.6961e-05	0.00155188	AT4G18880
	28.5197	-0.916464	0.281006	-3.26136	0.00110878	0.0261057	AT4G18905
	123.187	0.984729	0.205361	4.79511	1.62582e-06	0.000111836	AT4G19420
	62.3637	1.17372	0.261961	4.4805	7.44692e-06	0.000406687	AT4G19520
	118.75	1.95594	0.20457	9.56119	1.16412e-21	8.96098e-19	AT4G20820
	149.629	1.16032	0.198105	5.8571	4.71022e-09	6.91157e-07	AT4G20830
	76.3954	1.44742	0.20896	6.9268	4.30475e-12	1.17943e-09	AT4G20860
	519.159	0.723882	0.132403	5.46726	4.57045e-08	5.23981e-06	AT4G21990
	151.966	1.52501	0.194332	7.84744	4.2463e-15	1.63432e-12	AT4G23180
	15.2818	1.62043	0.489447	3.31073	0.000930535	0.0228951	AT4G23190
	22.9274	1.29143	0.369828	3.49197	0.00047947	0.0132716	AT4G23200
	77.6965	0.959111	0.177001	5.41868	6.00423e-08	6.60262e-06	AT4G23570
	33.5569	2.89713	0.430238	6.73379	1.65304e-11	4.11099e-09	AT4G23810
	39.9351	1.71185	0.295057	5.80177	6.56172e-09	9.06583e-07	AT4G24230
	10.2629	-1.4349	0.448036	-3.20265	0.00136169	0.0307856	AT4G26150
	57.9158	0.971278	0.279268	3.47795	0.000505266	0.0138263	AT4G26400
	20.7515	-1.04294	0.315193	-3.3089	0.000936646	0.0230105	AT4G26780
	437.217	-0.642346	0.122386	-5.24853	1.53316e-07	1.47521e-05	AT4G26850
	38.9123	0.881869	0.247368	3.56501	0.000363844	0.010655	AT4G27260
	35.3851	1.72506	0.3947	4.37054	1.23938e-05	0.000628042	AT4G27410
	1288.12	0.735051	0.116552	6.30662	2.85191e-10	5.36059e-08	AT4G27440
	28.9189	1.66661	0.408593	4.0789	4.52497e-05	0.00183324	AT4G27450
	71.3749	0.637104	0.182444	3.49205	0.000479334	0.0132716	AT4G28300
	193.84	0.590933	0.151323	3.9051	9.41865e-05	0.00333156	AT4G29190
	317.237	0.638709	0.139694	4.57219	4.82654e-06	0.000282685	AT4G29905
	211.323	0.767705	0.149363	5.13985	2.74959e-07	2.4288e-05	AT4G30440
	38.9439	0.700218	0.22962	3.04946	0.00229253	0.0463814	AT4G30490
	139.753	-1.14531	0.169173	-6.77006	1.28727e-11	3.25137e-09	AT4G31500
	91.154	0.911402	0.174466	5.22395	1.75141e-07	1.65565e-05	AT4G31550
	47.6937	1.42355	0.465308	3.05936	0.00221808	0.0453864	AT4G31800
	235.419	0.673803	0.141788	4.75217	2.01243e-06	0.000134983	AT4G32060
	71.0989	2.03216	0.53663	3.78688	0.00015255	0.00505323	AT4G32480
	74.5729	-0.687869	0.173891	-3.95574	7.62971e-05	0.00276741	AT4G32980
	40.4274	-1.48425	0.295677	-5.01982	5.17201e-07	4.09831e-05	AT4G33040
	121.779	1.3056	0.213225	6.1231	9.17738e-10	1.5616e-07	AT4G33050
	109.369	0.681346	0.174285	3.90938	9.25338e-05	0.00328028	AT4G33300
	30.0207	1.44849	0.324165	4.46836	7.88224e-06	0.000419133	AT4G33467
	46.8165	1.1792	0.234504	5.02849	4.94359e-07	3.9644e-05	AT4G33920
	42.7724	0.799938	0.247423	3.23308	0.00122464	0.0284429	AT4G33940
	192.373	1.47799	0.141921	10.4141	2.13716e-25	2.03219e-22	AT4G33960
	51.7676	1.05179	0.223727	4.70124	2.58583e-06	0.000165217	AT4G34138
	355.365	1.77701	0.273293	6.50223	7.9138e-11	1.64008e-08	AT4G34150
	78.9369	-0.791636	0.160286	-4.93889	7.85696e-07	5.93494e-05	AT4G34240
	38.9682	1.2524	0.2887	4.33806	1.43747e-05	0.000708436	AT4G34390
	894.805	0.682211	0.131612	5.18349	2.17774e-07	2.00063e-05	AT4G34710
	58.9077	1.19528	0.263042	4.54406	5.5182e-06	0.000315201	AT4G35640
	24.4235	2.29796	0.448394	5.12488	2.97731e-07	2.58754e-05	AT4G35770
	474.499	0.713959	0.165315	4.31879	1.56888e-05	0.000763886	AT4G36040
	315.813	1.21296	0.178326	6.80191	1.03241e-11	2.73587e-09	AT4G36500
	14.3999	1.47243	0.389002	3.78515	0.000153616	0.00507811	AT4G36650
	33.8691	2.26099	0.406807	5.5579	2.73035e-08	3.29374e-06	AT4G36670
	14.9952	1.80633	0.379329	4.76191	1.91772e-06	0.000129166	AT4G36850
	18.0571	1.63687	0.344836	4.7468	2.06661e-06	0.000138045	AT4G37240
	105.166	2.37099	0.566843	4.1828	2.87945e-05	0.00126485	AT4G37260
	51.3825	1.03289	0.256459	4.02752	5.63686e-05	0.0021747	AT4G38470
	128.916	1.4665	0.328022	4.47075	7.79447e-06	0.000417211	AT4G38550
	66.0565	-0.724981	0.169219	-4.28428	1.83335e-05	0.000876809	AT4G38710
	194.322	-0.669196	0.217419	-3.07791	0.0020846	0.0434247	AT4G38840
	132.072	-0.860558	0.154691	-5.56308	2.65054e-08	3.2215e-06	AT4G38860
	721.524	0.951535	0.151649	6.27458	3.50579e-10	6.51391e-08	AT4G39090
	135	-1.34718	0.152024	-8.86162	7.88587e-19	4.39569e-16	AT4G39940
	32.6008	-1.04924	0.284261	-3.69111	0.000223278	0.00703566	AT4G39950
	117.26	-0.637013	0.185186	-3.43986	0.000582014	0.0154234	AT5G01790
	18.5611	1.82157	0.470552	3.87114	0.000108326	0.00374964	AT5G02020
	804.95	0.687782	0.123947	5.54902	2.8727e-08	3.43979e-06	AT5G02160
	74.5319	0.875499	0.209738	4.17426	2.9896e-05	0.00129216	AT5G02290
	25.4079	-0.870799	0.284226	-3.06376	0.00218578	0.0448389	AT5G02590
	40.3986	-0.753577	0.241579	-3.11938	0.00181232	0.0389059	AT5G02620
	66.2111	-0.954571	0.197175	-4.84123	1.29039e-06	9.21823e-05	AT5G02830
	60.7177	1.58413	0.252856	6.26496	3.72923e-10	6.77337e-08	AT5G04720
	35.4525	1.25874	0.295573	4.25864	2.05678e-05	0.000966507	AT5G04760
	91.1351	-0.929503	0.178035	-5.2209	1.7806e-07	1.67346e-05	AT5G04950
	441.835	1.54212	0.358402	4.30278	1.68671e-05	0.000816338	AT5G06320
	59.9332	0.820387	0.226229	3.62636	0.000287444	0.00881694	AT5G06690
	20.9018	-1.05512	0.314132	-3.35883	0.00078272	0.0197082	AT5G06790
	40.9905	1.22109	0.266554	4.58102	4.62713e-06	0.000273728	AT5G06860
	76.6916	-0.805319	0.172792	-4.66061	3.15268e-06	0.0001983	AT5G07460
	24.8619	-1.71598	0.269204	-6.37428	1.8383e-10	3.53564e-08	AT5G07690
	113.002	1.20331	0.342771	3.51053	0.000447212	0.0125289	AT5G08790
	57.4936	1.83565	0.473806	3.87426	0.00010695	0.00371794	AT5G10695
	22.1446	-1.43613	0.371373	-3.86707	0.00011015	0.00379653	AT5G10930
	10.1846	-1.61787	0.51547	-3.13863	0.0016974	0.0370289	AT5G11590
	10.3805	-1.70377	0.521549	-3.26675	0.00108789	0.025717	AT5G13170
	175.19	-0.653153	0.121259	-5.38644	7.18649e-08	7.69336e-06	AT5G13180
	131.735	1.37722	0.162	8.50138	1.87347e-17	9.76926e-15	AT5G13190
	96.0658	1.29307	0.338337	3.82184	0.000132462	0.00445167	AT5G14120
	226.726	-1.38066	0.117087	-11.7917	4.30673e-32	4.97273e-29	AT5G14200
	6.62002	1.90025	0.605913	3.13617	0.00171171	0.0372406	AT5G14730
	48.7198	-1.08208	0.235454	-4.5957	4.31293e-06	0.000259177	AT5G15850
	39.6077	-1.1683	0.252097	-4.63433	3.58101e-06	0.000220103	AT5G15950
	154.479	0.644936	0.162711	3.96369	7.37993e-05	0.00269293	AT5G16110
	35.4674	1.25015	0.273256	4.575	4.76224e-06	0.000279933	AT5G16370
	114.891	0.888338	0.209249	4.24536	2.18242e-05	0.00100224	AT5G18130
	42.7007	1.20931	0.302387	3.99922	6.35516e-05	0.00239467	AT5G18150
	72.3834	1.10271	0.253382	4.35196	1.34929e-05	0.000671114	AT5G18290
	28.8138	0.950678	0.274902	3.45824	0.000543708	0.0146974	AT5G18600
	204.535	2.1317	0.588327	3.62333	0.000290835	0.00887046	AT5G19120
	266.135	0.808155	0.266716	3.03003	0.00244533	0.0488287	AT5G19190
	23.1515	1.27308	0.386998	3.28964	0.00100315	0.0241309	AT5G19230
	357.65	1.12483	0.338086	3.32704	0.000877742	0.0218961	AT5G19240
	113.009	1.96783	0.409649	4.80369	1.55766e-06	0.000108976	AT5G20230
	59.5074	2.5583	0.5824	4.39268	1.1196e-05	0.000580074	AT5G20250
	274.164	-0.599669	0.161072	-3.723	0.00019687	0.0063143	AT5G20700
	35.1575	1.32318	0.316692	4.17812	2.93928e-05	0.00128069	AT5G21170
	86.9068	1.02801	0.227484	4.51903	6.21244e-06	0.000348695	AT5G22270
	33.6478	-1.22956	0.239029	-5.14398	2.68974e-07	2.38899e-05	AT5G22300
	89.1634	2.14005	0.487035	4.39404	1.11266e-05	0.000578331	AT5G22920
	197.591	-1.32927	0.123657	-10.7497	5.94839e-27	6.00973e-24	AT5G23010
	31.3454	-0.733951	0.24296	-3.02087	0.00252048	0.0499309	AT5G23020
	44.9795	0.864651	0.244096	3.54226	0.000396721	0.0113705	AT5G23050
	130.714	-0.681915	0.193667	-3.52107	0.000429813	0.0121467	AT5G24150
	164.933	1.25609	0.227198	5.52863	3.22748e-08	3.8362e-06	AT5G24210
	325.753	0.941025	0.173802	5.41435	6.15129e-08	6.71862e-06	AT5G24490
	52.0405	0.959403	0.241791	3.9679	7.25074e-05	0.00266382	AT5G24590
	65.4099	2.55545	0.31507	8.11074	5.03124e-16	2.32371e-13	AT5G24655
	238.458	-5.61052	0.396822	-14.1386	2.19525e-45	8.87154e-42	AT5G24660
	70.9538	1.4039	0.327047	4.29264	1.76564e-05	0.000849453	AT5G24780
	91.0009	0.727293	0.191537	3.79713	0.000146378	0.00486874	AT5G24890
	34.8234	-0.788775	0.253721	-3.10882	0.00187833	0.0400571	AT5G25040
	23.9806	1.31091	0.313384	4.18309	2.87578e-05	0.00126485	AT5G25190
	29.8444	1.2289	0.291088	4.22174	2.42423e-05	0.0010977	AT5G25210
	110.311	0.85908	0.189968	4.52223	6.1191e-06	0.000344653	AT5G26030
	1021.17	2.27347	0.101266	22.4503	1.26993e-111	2.05284e-107	AT5G26220
	45.0235	1.7362	0.374272	4.63886	3.50331e-06	0.000216149	AT5G26920
	306.197	0.889192	0.119481	7.44212	9.90822e-14	3.2687e-11	AT5G27350
	40.96	1.78085	0.496336	3.58799	0.000333236	0.00992037	AT5G27420
	51.5821	-1.27449	0.234957	-5.42435	5.81661e-08	6.44011e-06	AT5G28300
	27.1812	1.22491	0.358612	3.4157	0.000636194	0.0165605	AT5G28630
	38.0624	1.19534	0.318298	3.75543	0.000173046	0.00565109	AT5G28770
	128.528	1.15432	0.241905	4.77181	1.8258e-06	0.000124009	AT5G35735
	76.2225	-0.850062	0.161834	-5.25266	1.49915e-07	1.45987e-05	AT5G36160
	152.466	1.28776	0.370715	3.47372	0.000513299	0.014016	AT5G37770
	37.8483	1.52795	0.43251	3.53276	0.000411245	0.0117245	AT5G37980
	48.9066	-0.684804	0.22073	-3.10246	0.0019192	0.0407673	AT5G38530
	14.055	1.92874	0.476142	4.05076	5.10518e-05	0.00202268	AT5G39020
	337.952	0.724367	0.10833	6.68668	2.28296e-11	5.50807e-09	AT5G40670
	42.885	3.41822	0.413894	8.25869	1.47281e-16	7.00235e-14	AT5G41740
	18.0611	1.96012	0.549325	3.56824	0.000359393	0.0105629	AT5G41750
	359.672	1.03525	0.165528	6.25424	3.99445e-10	7.17447e-08	AT5G42050
	30.1417	1.15054	0.293855	3.91533	9.02796e-05	0.0032287	AT5G43190
	41.462	-0.826538	0.240542	-3.43615	0.000590044	0.0155851	AT5G43630
	99.6989	0.827208	0.156201	5.29579	1.18504e-07	1.19726e-05	AT5G44070
	21.0162	1.9091	0.405495	4.70806	2.50087e-06	0.000160423	AT5G44260
	84.0832	-0.786129	0.157469	-4.99226	5.96761e-07	4.61561e-05	AT5G44720
	56.4557	1.31119	0.248599	5.27434	1.33232e-07	1.32129e-05	AT5G45110
	42.1594	2.20373	0.72698	3.03135	0.00243462	0.0487299	AT5G45340
	84.7791	0.96749	0.190642	5.07489	3.87719e-07	3.26431e-05	AT5G45750
	50.9478	0.994919	0.225082	4.42025	9.85874e-06	0.000517424	AT5G46470
	85.3782	1.86504	0.459678	4.05729	4.96455e-05	0.00198153	AT5G46710
	76.8268	1.64604	0.446457	3.68689	0.000227011	0.00713423	AT5G47220
	296.738	0.832643	0.143054	5.82047	5.86838e-09	8.17779e-07	AT5G47240
	107.874	1.09674	0.217247	5.04834	4.45661e-07	3.65691e-05	AT5G47910
	1193.23	1.2936	0.0902404	14.335	1.32249e-46	7.126e-43	AT5G48180
	75.3717	0.946508	0.215199	4.39829	1.09108e-05	0.000568943	AT5G48380
	320.366	0.599623	0.129647	4.62504	3.74535e-06	0.000229332	AT5G48490
	25.5365	-1.02034	0.290016	-3.51822	0.00043445	0.0122563	AT5G48730
	21.5055	-0.858231	0.279008	-3.07601	0.00209793	0.0434783	AT5G48840
	1248.78	2.69624	0.218312	12.3504	4.84492e-35	7.11982e-32	AT5G48850
	55.3057	1.58778	0.43782	3.62656	0.000287217	0.00881694	AT5G49360
	46.3295	1.75816	0.3461	5.07991	3.77613e-07	3.19587e-05	AT5G49450
	13.6889	1.51578	0.423545	3.57881	0.000345169	0.0101633	AT5G49525
	10.6654	2.03814	0.525427	3.87902	0.00010488	0.00365385	AT5G50450
	96.3818	0.669338	0.209611	3.19324	0.00140688	0.0316744	AT5G51550
	54.5321	1.25005	0.314686	3.97236	7.11626e-05	0.00262037	AT5G52750
	199.926	-0.924158	0.300436	-3.07606	0.00209758	0.0434783	AT5G53450
	37.5921	1.66333	0.279125	5.9591	2.53631e-09	3.94225e-07	AT5G54710
	771.748	0.646257	0.147307	4.38715	1.14847e-05	0.0005875	AT5G54940
	56.7553	-0.721474	0.195	-3.69987	0.000215712	0.00682383	AT5G56860
	19.496	2.20439	0.509018	4.33067	1.48656e-05	0.000730402	AT5G57220
	454.6	2.6513	0.592323	4.4761	7.6019e-06	0.000410986	AT5G57560
	53.9198	0.898794	0.223833	4.01546	5.9329e-05	0.00226077	AT5G57630
	22.7178	1.66101	0.391187	4.24608	2.17545e-05	0.00100189	AT5G58120
	131.988	1.39273	0.2321	6.00055	1.9665e-09	3.17884e-07	AT5G58430
	150.74	0.877718	0.165375	5.30745	1.11167e-07	1.1302e-05	AT5G59080
	36.0147	1.10328	0.315709	3.49463	0.000474721	0.0131853	AT5G59450
	83.7742	1.59459	0.3983	4.00349	6.24149e-05	0.00235733	AT5G59550
	84.7252	0.977319	0.199038	4.91021	9.09767e-07	6.74604e-05	AT5G59730
	221.554	1.11165	0.271972	4.08739	4.36261e-05	0.00178085	AT5G60680
	26.6049	-1.52883	0.335691	-4.55428	5.25641e-06	0.000301312	AT5G60890
	25.5051	1.1024	0.326851	3.37278	0.00074413	0.018854	AT5G61380
	92.0427	-0.853449	0.152532	-5.59523	2.20329e-08	2.76094e-06	AT5G61420
	22.4245	1.47167	0.425271	3.46054	0.000539097	0.0146217	AT5G61440
	377.001	1.41691	0.325057	4.35896	1.3068e-05	0.000651989	AT5G61590
	32.9464	1.09715	0.348886	3.14472	0.00166246	0.036365	AT5G62020
	88.9905	-0.595232	0.18853	-3.15723	0.00159274	0.0352693	AT5G62140
	64.9541	1.13891	0.21537	5.28816	1.23552e-07	1.2405e-05	AT5G62360
	98.5191	0.77918	0.221534	3.51721	0.000436112	0.012275	AT5G63160
	54.2168	0.697255	0.195882	3.55957	0.000371465	0.0107612	AT5G63190
	71.8055	0.935211	0.212947	4.39177	1.12434e-05	0.000580669	AT5G63470
	82.6663	0.871002	0.20282	4.29446	1.75115e-05	0.000844996	AT5G63790
	65.083	-0.871564	0.184822	-4.71569	2.40891e-06	0.000155139	AT5G63980
	105.5	1.33766	0.229089	5.83903	5.25066e-09	7.52672e-07	AT5G64260
	56.2121	0.949088	0.235117	4.03666	5.42169e-05	0.00212722	AT5G64310
	5.99281	2.2375	0.694553	3.22149	0.00127525	0.0291988	AT5G65070
	6.23376	2.82013	0.854627	3.29984	0.000967405	0.0236583	AT5G65080
	81.6611	1.64924	0.421296	3.91468	9.05247e-05	0.00323031	AT5G65207
	83.187	1.69078	0.25746	6.56715	5.12885e-11	1.16772e-08	AT5G66070
	93.4449	1.96346	0.278194	7.0579	1.69038e-12	4.87946e-10	AT5G66210
	93.2612	1.24838	0.199779	6.24883	4.13537e-10	7.34597e-08	AT5G66675
	95.8426	0.730611	0.163044	4.48105	7.42757e-06	0.000406687	AT5G66880
	181.611	1.39557	0.306034	4.56019	5.11078e-06	0.000294006	AT5G67300
	40.4853	1.05063	0.286065	3.67271	0.000239996	0.00748946	AT5G67480
	131.016	0.762284	0.204134	3.73423	0.000188291	0.00606319	ATCG00760

## Sheet: q-lsu-KO vs WT dS S
q-lsu-KO [dS]/WT[dS]	baseMean	log2FoldChange	lfcSE	stat	pvalue	padj	gene_id
Shoots	110.922	1.21595	0.145217	8.37334	5.60056e-17	7.15665e-14	AT1G01140
	22.9745	1.92374	0.468994	4.10185	4.09851e-05	0.00218219	AT1G02610
	39.2281	2.45811	0.289885	8.4796	2.25975e-17	3.12825e-14	AT1G02660
	72.553	1.15557	0.198697	5.81574	6.03664e-09	1.30235e-06	AT1G03220
	31.5982	0.929997	0.266585	3.48855	0.000485639	0.0167374	AT1G03230
	21.7723	1.62339	0.426131	3.80961	0.000139185	0.00607617	AT1G03850
	372.102	0.793288	0.154253	5.14276	2.7073e-07	3.38147e-05	AT1G05135
	5.66561	3.23237	0.675694	4.78378	1.7203e-06	0.000164239	AT1G05675
	18.7108	0.924213	0.285125	3.24143	0.00118931	0.0337148	AT1G07000
	134.741	1.68232	0.35668	4.7166	2.39813e-06	0.000222558	AT1G08830
	149.4	0.721484	0.160611	4.49211	7.05198e-06	0.00053985	AT1G08920
	176.957	1.66606	0.311743	5.34434	9.07464e-08	1.33405e-05	AT1G08930
	83.5081	0.781475	0.186498	4.19025	2.78643e-05	0.00163728	AT1G08980
	398.841	1.40923	0.291818	4.82913	1.37133e-06	0.00013322	AT1G09070
	85.303	0.646613	0.184184	3.51069	0.000446949	0.0157637	AT1G09970
	13.1837	1.19661	0.379724	3.15126	0.00162568	0.0432092	AT1G10140
	28.4483	1.4319	0.259124	5.52592	3.2777e-08	5.79246e-06	AT1G11050
	19.1616	0.900559	0.276577	3.25609	0.00112958	0.0324646	AT1G11210
	58.9093	-0.806247	0.202373	-3.98397	6.77733e-05	0.00342204	AT1G11700
	11.9251	1.25367	0.401592	3.12174	0.00179783	0.0471067	AT1G11960
	34.3865	1.17268	0.268823	4.36227	1.28719e-05	0.000858748	AT1G12520
	64.9611	0.684596	0.200508	3.41432	0.000639419	0.0207748	AT1G12780
	167.094	1.19438	0.379115	3.15043	0.00163028	0.0432623	AT1G13260
	10.3416	1.71254	0.523352	3.27225	0.00106695	0.0313148	AT1G13700
	21.3394	0.998777	0.275953	3.61937	0.000295318	0.011175	AT1G14370
	48.2343	0.673985	0.193013	3.49192	0.000479562	0.0166315	AT1G14740
	37.4181	-0.854981	0.246409	-3.46977	0.000520911	0.0176848	AT1G14920
	9.74243	2.37552	0.486339	4.8845	1.03691e-06	0.000106008	AT1G15010
	13.111	1.41489	0.421691	3.35528	0.000792835	0.0246179	AT1G15670
	104.551	-1.19486	0.360639	-3.31316	0.000922479	0.0277611	AT1G16410
	24.9343	1.57384	0.297864	5.28375	1.26564e-07	1.7668e-05	AT1G17147
	20.2771	1.71059	0.329903	5.18514	2.1585e-07	2.80133e-05	AT1G17380
	42.4886	0.948539	0.215674	4.39803	1.09239e-05	0.000759276	AT1G17420
	106.068	0.631665	0.144484	4.37187	1.23186e-05	0.000828487	AT1G18210
	36.5011	1.85347	0.297236	6.23568	4.49806e-10	1.33432e-07	AT1G18570
	91.2884	0.935676	0.263009	3.55758	0.000374291	0.0135758	AT1G18740
	62.0657	2.42215	0.698148	3.46939	0.000521643	0.0176848	AT1G19020
	61.7961	2.11888	0.489115	4.33207	1.47715e-05	0.000962292	AT1G19380
	280.518	1.36948	0.352387	3.8863	0.000101783	0.00490093	AT1G19770
	23.7487	-1.29669	0.338291	-3.83305	0.000126566	0.00568245	AT1G20070
	177.395	1.06432	0.193302	5.50598	3.67122e-08	6.41961e-06	AT1G20510
	104.724	0.750125	0.181546	4.13187	3.59824e-05	0.00199247	AT1G21000
	23.7152	1.05909	0.277939	3.81051	0.000138679	0.00607617	AT1G21010
	20.9166	1.5002	0.391659	3.83036	0.000127954	0.0057139	AT1G21100
	651.844	0.787468	0.141897	5.54959	2.86344e-08	5.28528e-06	AT1G21130
	33.7933	1.33788	0.306457	4.36562	1.26765e-05	0.000849122	AT1G21550
	18.467	2.29841	0.541155	4.24723	2.16429e-05	0.00130739	AT1G21910
	81.9501	1.22254	0.206553	5.91876	3.24386e-09	7.69815e-07	AT1G22890
	235.965	1.10172	0.343963	3.20301	0.00135999	0.0374664	AT1G23390
	88.0122	1.47763	0.358225	4.12487	3.70936e-05	0.00202033	AT1G23710
	9.60215	1.67654	0.416898	4.02145	5.784e-05	0.00299326	AT1G24140
	23.7907	1.32774	0.344072	3.85891	0.000113892	0.00531255	AT1G24145
	32.2572	0.83627	0.216138	3.86914	0.000109218	0.00521358	AT1G24440
	344.27	0.673356	0.132392	5.08609	3.65518e-07	4.33713e-05	AT1G25275
	33.5171	1.86003	0.346483	5.36831	7.94771e-08	1.21126e-05	AT1G25400
	163.434	1.46023	0.326206	4.4764	7.59137e-06	0.000573218	AT1G25550
	135.282	1.31723	0.42058	3.13195	0.0017365	0.0457158	AT1G25560
	164.936	0.981427	0.21276	4.61284	3.97205e-06	0.000336652	AT1G27100
	105.968	1.25879	0.190613	6.60389	4.00509e-11	1.70596e-08	AT1G27290
	161.522	0.588864	0.129532	4.54608	5.46555e-06	0.00044788	AT1G27330
	91.2045	1.78231	0.196429	9.07359	1.15161e-19	3.44149e-16	AT1G27770
	19.937	1.11066	0.357255	3.10887	0.00187805	0.0488235	AT1G28190
	25.4985	1.46844	0.396196	3.70635	0.000210265	0.00862448	AT1G28370
	69.412	0.872683	0.199355	4.37753	1.20032e-05	0.000810556	AT1G28380
	66.0232	0.771841	0.171126	4.51036	6.47169e-06	0.000511942	AT1G29340
	29.264	1.24338	0.32261	3.85412	0.000116146	0.00531521	AT1G29690
	163.506	0.626585	0.133469	4.6946	2.67125e-06	0.000241168	AT1G31130
	48.7699	0.639555	0.193328	3.30813	0.000939221	0.0281123	AT1G32360
	145.201	0.711273	0.185286	3.83878	0.000123648	0.00558165	AT1G32700
	5.39275	2.61278	0.788608	3.31316	0.000922496	0.0277611	AT1G33055
	21.1123	1.23115	0.271685	4.53155	5.85535e-06	0.000469899	AT1G33560
	192.304	0.861709	0.14751	5.84168	5.16763e-09	1.1446e-06	AT1G33590
	146.145	0.695318	0.130544	5.32632	1.00225e-07	1.43529e-05	AT1G33600
	14.9921	1.70258	0.36789	4.62795	3.69297e-06	0.000316224	AT1G33610
	60.6916	0.610759	0.184371	3.31266	0.000924145	0.0277611	AT1G34370
	31.6303	2.51613	0.604658	4.16125	3.16515e-05	0.00180067	AT1G35140
	59.4718	0.84453	0.212256	3.97883	6.92556e-05	0.00348628	AT1G35350
	84.5043	1.08447	0.149257	7.26581	3.70811e-13	2.3692e-10	AT1G42990
	42.187	0.649962	0.203026	3.20137	0.00136776	0.0376179	AT1G48320
	19.4867	1.25411	0.322342	3.89061	9.99911e-05	0.00482864	AT1G49130
	480.523	1.42932	0.184285	7.75602	8.76331e-15	7.27881e-12	AT1G49500
	27.6087	1.61043	0.316291	5.09161	3.5503e-07	4.243e-05	AT1G49780
	94.3241	1.06589	0.166527	6.40071	1.54653e-10	5.13819e-08	AT1G50740
	98.7682	0.816913	0.24144	3.3835	0.000715682	0.0226888	AT1G51700
	27.8371	0.886281	0.233935	3.78858	0.000151508	0.00649045	AT1G53170
	52.1692	0.961703	0.239986	4.00732	6.14108e-05	0.00314594	AT1G54740
	400.049	2.49093	0.183313	13.5884	4.69085e-42	2.59748e-38	AT1G55450
	74.2162	1.19921	0.160846	7.45564	8.94317e-14	6.19017e-11	AT1G55460
	496.234	0.756034	0.0936739	8.07091	6.97741e-16	7.2443e-13	AT1G55480
	564.72	0.690904	0.0936392	7.37837	1.60239e-13	1.06475e-10	AT1G55490
	52.6264	0.735005	0.171395	4.28838	1.79981e-05	0.00112542	AT1G55500
	48.7598	1.07305	0.201285	5.33099	9.76776e-08	1.4209e-05	AT1G55510
	59.4791	0.664021	0.173269	3.83232	0.000126943	0.00568402	AT1G55520
	55.8445	1.24382	0.184495	6.74173	1.56514e-11	7.22703e-09	AT1G55530
	15.4467	1.18282	0.362074	3.26679	0.00108776	0.0317572	AT1G55620
	4.31554	2.79897	0.824393	3.39518	0.000685826	0.0219388	AT1G56240
	68.816	1.24274	0.189818	6.547	5.87042e-11	2.18286e-08	AT1G56510
	6.11559	1.64175	0.506581	3.24085	0.00119172	0.0337256	AT1G56540
	43.7404	0.869768	0.211474	4.11289	3.90744e-05	0.00210066	AT1G56660
	274.127	2.3878	0.412234	5.79234	6.94118e-09	1.44134e-06	AT1G57990
	26.0076	1.75765	0.406169	4.3274	1.50881e-05	0.000979078	AT1G59590
	584.221	0.808661	0.174273	4.6402	3.4807e-06	0.00030273	AT1G59870
	28.5622	1.32517	0.284619	4.65593	3.22524e-06	0.000284988	AT1G59910
	39.2195	-1.07466	0.224192	-4.79349	1.63902e-06	0.000158299	AT1G61800
	33.6636	1.19862	0.286753	4.17997	2.91552e-05	0.00168169	AT1G61890
	598.183	-0.623135	0.111074	-5.61008	2.02235e-08	3.86152e-06	AT1G62180
	17.8565	0.903024	0.291048	3.10267	0.00191785	0.049625	AT1G62422
	16.0956	1.49425	0.387279	3.85832	0.000114169	0.00531255	AT1G63750
	17.6453	1.54651	0.354843	4.35829	1.3108e-05	0.000867528	AT1G63860
	11.645	1.22283	0.358188	3.41393	0.000640334	0.0207748	AT1G64610
	22.0691	2.55437	0.395494	6.45868	1.05621e-10	3.65538e-08	AT1G65390
	25.3334	0.895386	0.256149	3.49556	0.000473062	0.0164879	AT1G65486
	163.225	0.826997	0.133745	6.18338	6.27415e-10	1.75952e-07	AT1G65490
	10.6972	2.02837	0.456415	4.44414	8.82423e-06	0.00064771	AT1G66160
	139.605	0.717494	0.178373	4.02242	5.76021e-05	0.00299027	AT1G66180
	5.42506	-1.67309	0.53946	-3.10141	0.00192601	0.0497246	AT1G66390
	18.7108	1.05014	0.337345	3.11297	0.00185216	0.0483776	AT1G66500
	17.3329	1.32787	0.360133	3.68716	0.000226773	0.00914912	AT1G67470
	26.2652	1.04551	0.326048	3.20661	0.0013431	0.0371241	AT1G67910
	236.815	0.930491	0.186091	5.00018	5.72753e-07	6.34305e-05	AT1G68520
	60.2948	0.684794	0.188881	3.62553	0.000288372	0.0109371	AT1G68580
	89.693	0.935193	0.182906	5.11298	3.17118e-07	3.87351e-05	AT1G68670
	17.8886	1.2651	0.358624	3.52765	0.000419273	0.0148824	AT1G69490
	98.4416	1.08247	0.1801	6.01037	1.85105e-09	4.58951e-07	AT1G69840
	34.2816	1.95302	0.358371	5.4497	5.04541e-08	8.29844e-06	AT1G69890
	50.6086	0.872559	0.241481	3.61336	0.000302251	0.0113085	AT1G70090
	20.9184	-1.1818	0.326621	-3.61827	0.000296576	0.0111971	AT1G70260
	98.2337	1.50388	0.229743	6.54592	5.91312e-11	2.18286e-08	AT1G70290
	305.91	0.722442	0.191722	3.76817	0.000164445	0.00700453	AT1G70700
	442.69	0.628566	0.162067	3.87843	0.000105134	0.00503312	AT1G71030
	21.8828	1.75557	0.409694	4.28508	1.82674e-05	0.0011323	AT1G72060
	25.3502	2.18171	0.288294	7.56765	3.80025e-14	2.74477e-11	AT1G72520
	28.5715	0.831089	0.2349	3.53805	0.000403087	0.0144312	AT1G73080
	34.9734	1.10363	0.294979	3.74137	0.000183019	0.00765823	AT1G73805
	112.97	0.820657	0.134913	6.08285	1.18065e-09	3.11317e-07	AT1G74100
	42.7223	1.72416	0.294852	5.84753	4.98914e-09	1.11999e-06	AT1G74450
	37.206	1.14079	0.239181	4.76956	1.84632e-06	0.000172309	AT1G75020
	115.366	0.587259	0.13119	4.4764	7.59106e-06	0.000573218	AT1G76360
	87.9181	2.32753	0.698543	3.33198	0.000862292	0.0261872	AT1G76650
	166.738	0.67279	0.174536	3.85474	0.000115854	0.00531521	AT1G78460
	221.921	2.05402	0.313224	6.55766	5.46572e-11	2.1613e-08	AT1G78830
	184.341	1.0319	0.128207	8.04868	8.36902e-16	8.178e-13	AT1G78850
	190.413	1.28574	0.150193	8.56057	1.12315e-17	1.69616e-14	AT1G79245
	106.287	0.757865	0.191953	3.94819	7.87445e-05	0.00390479	AT1G80180
	317.084	1.78581	0.518742	3.44257	0.000576207	0.0189932	AT1G80440
	28.1372	0.881156	0.254195	3.46646	0.000527364	0.017761	AT1G80610
	85.2236	2.32682	0.735399	3.16403	0.00155603	0.0418265	AT1G80840
	676.063	1.58559	0.365874	4.3337	1.46626e-05	0.000958959	AT1G80920
	58.617	1.75964	0.249541	7.05149	1.77016e-12	1.00251e-09	AT2G01180
	128.535	0.754274	0.130512	5.77934	7.49946e-09	1.53804e-06	AT2G01450
	466.225	0.746281	0.12661	5.89433	3.76211e-09	8.68003e-07	AT2G02100
	31.8575	0.932837	0.245817	3.79484	0.000147737	0.00635804	AT2G03760
	1310.47	0.707606	0.0902205	7.84308	4.39644e-15	3.84388e-12	AT2G05380
	137.04	0.951988	0.202687	4.69685	2.6421e-06	0.000239839	AT2G06050
	121.668	-0.837264	0.229016	-3.65592	0.00025626	0.0100638	AT2G15020
	197.589	1.006	0.148762	6.76243	1.35695e-11	6.62989e-09	AT2G15090
	11.6813	1.86905	0.483847	3.86288	0.000112056	0.00525946	AT2G15390
	23.0126	2.05798	0.45665	4.50668	6.58484e-06	0.000515979	AT2G15880
	396.47	1.6314	0.406504	4.01324	5.98918e-05	0.00308982	AT2G15890
	388.17	0.738236	0.171613	4.30175	1.69452e-05	0.00107441	AT2G15960
	59.5636	1.24072	0.238472	5.2028	1.96307e-07	2.58813e-05	AT2G17040
	111	0.726323	0.163954	4.43005	9.42099e-06	0.000677496	AT2G17450
	26.0354	0.928337	0.275194	3.37339	0.000742476	0.0234042	AT2G17705
	158.038	0.90712	0.126369	7.17833	7.05703e-13	4.18684e-10	AT2G17840
	20.6025	1.60301	0.388584	4.12527	3.70304e-05	0.00202033	AT2G17880
	14.89	1.54919	0.372656	4.15715	3.22247e-05	0.00182702	AT2G18210
	41.5606	1.63153	0.331127	4.92719	8.34212e-07	8.88904e-05	AT2G18700
	259.488	2.32704	0.508159	4.57936	4.66406e-06	0.000389344	AT2G20670
	77.0456	0.786498	0.187412	4.19662	2.70932e-05	0.0016074	AT2G21120
	209.936	-0.609571	0.171143	-3.56177	0.000368362	0.0134194	AT2G21210
	67.5983	0.636967	0.164879	3.86324	0.000111895	0.00525946	AT2G22300
	9.7956	2.1609	0.590532	3.65923	0.000252971	0.00998186	AT2G22880
	328.131	0.633598	0.11786	5.37585	7.62231e-08	1.17242e-05	AT2G23120
	26.2914	1.48866	0.337069	4.41647	1.00325e-05	0.000712223	AT2G23290
	72.3628	1.45637	0.28297	5.14673	2.6506e-07	3.33573e-05	AT2G23320
	28.9331	0.829701	0.26536	3.1267	0.0017678	0.0464662	AT2G23450
	296.852	1.97119	0.523697	3.76399	0.000167223	0.00710461	AT2G23810
	18.9504	1.06594	0.335727	3.17501	0.00149833	0.040604	AT2G24240
	98.4726	2.04674	0.492861	4.15278	3.28464e-05	0.00185593	AT2G24550
	60.196	2.24255	0.248973	9.0072	2.11384e-19	5.01646e-16	AT2G24600
	32.271	1.75622	0.320601	5.4779	4.30401e-08	7.36918e-06	AT2G25200
	54.9205	2.75257	0.6122	4.49619	6.91811e-06	0.000534528	AT2G25735
	95.7438	0.918484	0.237688	3.86424	0.000111436	0.00525946	AT2G25900
	151.987	1.46118	0.161184	9.06527	1.24301e-19	3.44149e-16	AT2G26190
	96.045	1.4599	0.430147	3.39396	0.000688886	0.0219388	AT2G26560
	4.41731	2.36776	0.711588	3.32743	0.000876516	0.0265706	AT2G27080
	52.4145	0.699858	0.206219	3.39377	0.000689385	0.0219388	AT2G27260
	23.2845	1.43122	0.360136	3.97411	7.06416e-05	0.00353463	AT2G27310
	41.1232	1.26148	0.302433	4.17112	3.0311e-05	0.00173033	AT2G27500
	6.48008	2.49383	0.603963	4.12911	3.64169e-05	0.00199656	AT2G27690
	128.848	1.69935	0.475505	3.57379	0.000351851	0.0129027	AT2G28190
	64.0237	0.681218	0.210818	3.23131	0.00123224	0.0346362	AT2G28305
	11.6651	1.38742	0.381507	3.63668	0.000276177	0.0106694	AT2G28500
	43.3334	1.38917	0.302428	4.59338	4.36118e-06	0.000365899	AT2G29300
	133.229	0.815967	0.132637	6.15188	7.65704e-10	2.08523e-07	AT2G29340
	32.5759	0.838067	0.230688	3.6329	0.000280249	0.010727	AT2G30250
	37.7333	-0.828725	0.245236	-3.3793	0.00072671	0.0229508	AT2G31230
	98.1334	0.684437	0.153315	4.46426	8.0345e-06	0.000602044	AT2G31800
	189.175	1.07501	0.182637	5.88603	3.95586e-09	9.00202e-07	AT2G31880
	7.05442	1.93096	0.525194	3.67665	0.000236317	0.00943678	AT2G32030
	10.0238	1.65141	0.421566	3.91733	8.95351e-05	0.00440047	AT2G32210
	28.0787	0.876751	0.282192	3.10693	0.00189043	0.0489919	AT2G32800
	19.9886	1.19495	0.276494	4.32178	1.54777e-05	0.000996572	AT2G33580
	132.378	1.91015	0.520168	3.67218	0.000240494	0.00958055	AT2G33830
	16.199	-1.11678	0.34307	-3.25525	0.00113295	0.0325052	AT2G35100
	5.16413	2.73024	0.635439	4.29662	1.73419e-05	0.00109122	AT2G35710
	21.8731	1.36248	0.301865	4.51353	6.3758e-06	0.000509206	AT2G35930
	18.7604	1.00234	0.284839	3.51896	0.000433236	0.0153126	AT2G36080
	60.6347	-0.902313	0.260329	-3.46605	0.000528169	0.017761	AT2G36630
	29.2542	1.03048	0.319458	3.22572	0.00125657	0.0350825	AT2G37130
	54.6347	-0.781263	0.206732	-3.7791	0.000157396	0.00672148	AT2G37630
	72.2553	0.870951	0.173883	5.00884	5.47586e-07	6.14628e-05	AT2G37940
	11.0692	1.59019	0.459181	3.46311	0.000533972	0.0179199	AT2G37950
	82.9207	0.641948	0.164905	3.89283	9.90824e-05	0.00479871	AT2G37970
	308.423	2.24722	0.588568	3.81811	0.000134478	0.00592781	AT2G38470
	69.2564	1.18857	0.263858	4.50458	6.65058e-06	0.000518683	AT2G38790
	40.5707	1.14552	0.224702	5.09795	3.43346e-07	4.16326e-05	AT2G39400
	95.122	0.753508	0.215919	3.48978	0.000483422	0.0166957	AT2G39570
	83.8902	-0.987303	0.180292	-5.47613	4.34734e-08	7.36918e-06	AT2G40475
	531.391	1.92342	0.449206	4.28183	1.85362e-05	0.00114045	AT2G41100
	197.574	1.01655	0.144225	7.04835	1.81046e-12	1.00251e-09	AT2G41410
	221.337	0.6089	0.120039	5.07253	3.92554e-07	4.56021e-05	AT2G41420
	1698.68	1.01034	0.21918	4.60963	4.03393e-06	0.00034016	AT2G41430
	33.2351	-1.02257	0.272966	-3.74613	0.000179582	0.00753338	AT2G41940
	95.6787	1.14864	0.201653	5.69613	1.22558e-08	2.45293e-06	AT2G43290
	52.7055	1.51593	0.452484	3.35024	0.000807403	0.0249769	AT2G44130
	29.9443	1.52874	0.285925	5.34663	8.9606e-08	1.32905e-05	AT2G44500
	39.4143	-1.33143	0.291481	-4.56782	4.92816e-06	0.000407296	AT2G44940
	90.6864	0.884305	0.221403	3.9941	6.49398e-05	0.00328896	AT2G45170
	48.6302	0.680707	0.194267	3.50398	0.000458358	0.0161319	AT2G45540
	365.106	0.688753	0.130338	5.28435	1.2615e-07	1.7668e-05	AT2G46220
	245.526	0.699714	0.162304	4.31113	1.62419e-05	0.00103376	AT2G46330
	32.6896	1.28366	0.383541	3.34687	0.000817295	0.0251424	AT2G46400
	66.4021	1.06065	0.197007	5.38384	7.29149e-08	1.1427e-05	AT2G47060
	651.202	0.929534	0.21721	4.27942	1.8738e-05	0.00114862	AT2G47730
	66.9758	2.10587	0.430683	4.88961	1.01034e-06	0.000104247	AT3G01290
	4.92468	2.31383	0.577477	4.0068	6.15478e-05	0.00314594	AT3G01830
	66.0017	0.76023	0.178992	4.24729	2.16371e-05	0.00130739	AT3G02170
	163.527	0.747627	0.206173	3.6262	0.000287617	0.0109334	AT3G04210
	80.5256	2.22205	0.672526	3.30404	0.000953031	0.0284233	AT3G04640
	24.1216	1.39143	0.319628	4.35327	1.34123e-05	0.00088415	AT3G05200
	88.4497	1.16373	0.232474	5.00585	5.56155e-07	6.20057e-05	AT3G06070
	273.316	0.715285	0.161517	4.42853	9.48778e-06	0.000679358	AT3G06355
	41.381	0.809152	0.209471	3.86284	0.000112078	0.00525946	AT3G06500
	29.2613	-0.83102	0.238108	-3.49009	0.000482854	0.0166957	AT3G06740
	33.6214	2.04497	0.338743	6.03695	1.57058e-09	4.07663e-07	AT3G07350
	72.7165	0.623422	0.149344	4.1744	2.98771e-05	0.00171736	AT3G07780
	339.023	0.630121	0.131552	4.7899	1.66867e-06	0.000160231	AT3G08030
	21.253	1.56683	0.287312	5.45342	4.94089e-08	8.20781e-06	AT3G08720
	75.6365	-0.599547	0.176062	-3.40532	0.000660859	0.0213169	AT3G08730
	30.9136	1.19662	0.231297	5.17352	2.29723e-07	2.95826e-05	AT3G09830
	160.734	1.41779	0.401701	3.52946	0.000416411	0.0148125	AT3G10020
	44.052	0.80314	0.182851	4.39233	1.12141e-05	0.00077298	AT3G10300
	99.616	1.13421	0.172485	6.57574	4.84133e-11	2.0106e-08	AT3G10720
	53.1002	1.23222	0.296889	4.15045	3.31829e-05	0.00186228	AT3G10985
	68.0569	1.22201	0.194027	6.29815	3.01227e-10	9.44149e-08	AT3G11820
	5.03004	1.76924	0.562248	3.14673	0.00165109	0.043675	AT3G13437
	136.028	0.716504	0.222912	3.21429	0.00130768	0.0363613	AT3G13750
	83.3694	0.745313	0.160358	4.64782	3.35464e-06	0.000294853	AT3G14050
	695.354	-0.606216	0.114924	-5.27494	1.328e-07	1.83839e-05	AT3G14210
	67.6302	-0.595194	0.17362	-3.42814	0.00060774	0.0198345	AT3G14720
	66.5599	-0.646973	0.167394	-3.86498	0.000111099	0.00525946	AT3G15030
	177.267	0.775275	0.179645	4.3156	1.59171e-05	0.00102091	AT3G15210
	45.2947	2.33694	0.626479	3.73027	0.000191274	0.00793939	AT3G15356
	338.307	2.82016	0.627024	4.49769	6.86966e-06	0.000533265	AT3G15450
	83.0104	0.961897	0.186808	5.14912	2.61706e-07	3.33267e-05	AT3G15530
	45.2419	2.51095	0.477929	5.2538	1.48989e-07	2.04546e-05	AT3G15630
	47.0442	1.56696	0.289719	5.40857	6.35309e-08	1.00512e-05	AT3G15760
	28.2534	1.09822	0.317901	3.45462	0.000551072	0.0184565	AT3G15770
	18.0402	1.11102	0.312118	3.55963	0.000371379	0.0134997	AT3G18690
	19.0898	1.44668	0.350358	4.12916	3.64084e-05	0.00199656	AT3G19380
	59.488	0.702233	0.19706	3.56356	0.000365859	0.0133674	AT3G19930
	34.4281	0.636685	0.204759	3.10943	0.00187448	0.048807	AT3G20600
	16.328	-1.66133	0.387948	-4.28234	1.84939e-05	0.00114045	AT3G21890
	102.908	1.21171	0.208868	5.8013	6.58021e-09	1.38368e-06	AT3G22060
	176.97	0.921292	0.189734	4.85569	1.19965e-06	0.000120052	AT3G23030
	17.1952	-1.36487	0.380994	-3.58239	0.000340464	0.0125405	AT3G24460
	56.4119	1.16398	0.261797	4.44611	8.74395e-06	0.000645576	AT3G25600
	199.247	0.851848	0.204195	4.17174	3.02278e-05	0.00173033	AT3G26510
	1574.63	0.587075	0.142574	4.11768	3.82713e-05	0.00207089	AT3G26740
	52.575	0.599954	0.169765	3.53402	0.000409283	0.0146215	AT3G26980
	86.5338	-0.626991	0.162964	-3.84742	0.000119368	0.00542485	AT3G28040
	108.825	0.83029	0.163401	5.08131	3.74841e-07	4.41621e-05	AT3G28180
	26.0655	0.81687	0.253227	3.22584	0.00125602	0.0350825	AT3G28910
	13.3584	1.64753	0.484101	3.40328	0.000665827	0.021394	AT3G29035
	142.557	-0.760922	0.159137	-4.78156	1.73941e-06	0.000165115	AT3G44450
	57.0795	1.0437	0.200239	5.21226	1.86554e-07	2.47922e-05	AT3G44630
	217.551	-0.631719	0.189498	-3.33364	0.000857183	0.0260797	AT3G44990
	466.348	1.21969	0.160052	7.62059	2.52514e-14	1.90671e-11	AT3G45640
	12.1653	1.1132	0.342196	3.2531	0.00114155	0.0326955	AT3G45650
	23.2816	1.42266	0.307177	4.63141	3.63179e-06	0.000312598	AT3G45730
	19.4543	1.75548	0.481208	3.64806	0.000264231	0.010328	AT3G45970
	28.468	0.799438	0.217106	3.68225	0.000231188	0.00927658	AT3G47080
	73.1918	1.88827	0.440444	4.28719	1.80945e-05	0.00112579	AT3G47340
	164.821	-0.79919	0.193542	-4.12929	3.63893e-05	0.00199656	AT3G47500
	32.883	4.10424	0.812743	5.04986	4.42122e-07	5.0652e-05	AT3G48360
	22.6316	1.52631	0.387615	3.93768	8.22716e-05	0.00405548	AT3G48650
	57.3357	1.44362	0.22026	6.55419	5.59449e-11	2.1613e-08	AT3G49530
	2392.78	0.973236	0.156215	6.23011	4.66115e-10	1.35844e-07	AT3G49580
	46.5409	0.907611	0.23223	3.90824	9.29691e-05	0.00454236	AT3G49780
	15.9258	2.3006	0.467334	4.92282	8.53069e-07	9.02623e-05	AT3G49790
	26.1474	0.999111	0.285975	3.4937	0.000476375	0.0165555	AT3G49940
	7.81789	1.66751	0.431852	3.8613	0.000112784	0.00527765	AT3G50260
	6.19753	1.48751	0.456681	3.25722	0.0011251	0.0324003	AT3G50470
	27.6183	0.990248	0.279196	3.54679	0.000389954	0.0140215	AT3G50480
	27.8344	1.24132	0.312273	3.9751	7.03497e-05	0.00353066	AT3G50930
	166.016	1.00379	0.125576	7.99353	1.3113e-15	1.21018e-12	AT3G50950
	108.425	0.637253	0.204081	3.12255	0.00179294	0.0470526	AT3G52060
	81.1189	2.19131	0.445384	4.92005	8.65218e-07	9.07451e-05	AT3G52400
	44.5485	1.04142	0.258784	4.02429	5.71478e-05	0.00298534	AT3G52430
	18.6354	0.998534	0.298975	3.33986	0.000838204	0.025596	AT3G52480
	146.182	0.989932	0.230856	4.2881	1.80208e-05	0.00112542	AT3G52800
	74.3144	0.594439	0.169938	3.49797	0.000468817	0.0164304	AT3G53800
	10.7024	1.38301	0.411424	3.36151	0.000775164	0.0242041	AT3G53810
	438.18	0.711956	0.1284	5.54482	2.94258e-08	5.37166e-06	AT3G53990
	16.8962	1.19477	0.310564	3.84711	0.000119522	0.00542485	AT3G54020
	82.0184	0.793962	0.22687	3.49964	0.000465884	0.0163621	AT3G54810
	20.6754	0.988553	0.287223	3.44176	0.000577941	0.0190114	AT3G54830
	76.5178	0.753314	0.222059	3.39241	0.000692808	0.0220056	AT3G55430
	94.6366	0.594147	0.137467	4.3221	1.54552e-05	0.000996572	AT3G55960
	366.076	2.30182	0.690007	3.33594	0.000850119	0.0259123	AT3G55980
	376.377	0.671528	0.16191	4.14754	3.36063e-05	0.00187969	AT3G56360
	37.9737	0.787752	0.218225	3.60982	0.00030641	0.0114127	AT3G56410
	36.8046	0.733726	0.230254	3.18659	0.00143959	0.0393978	AT3G57330
	137.425	1.42939	0.415037	3.444	0.000573179	0.0189932	AT3G57450
	51.9904	0.766232	0.23205	3.30201	0.000959954	0.0285784	AT3G57520
	110.123	1.42206	0.228706	6.21785	5.04027e-10	1.4436e-07	AT3G57530
	29.755	1.10586	0.246433	4.48746	7.20784e-06	0.000549251	AT3G57930
	9.47812	-1.28166	0.403515	-3.17625	0.00149194	0.040497	AT3G57965
	306.995	0.621633	0.116167	5.35119	8.73781e-08	1.30768e-05	AT3G59060
	32.8378	2.06339	0.325952	6.33033	2.44639e-10	7.9685e-08	AT3G59080
	25.3072	1.68513	0.321816	5.2363	1.63826e-07	2.23072e-05	AT3G59350
	245.927	0.765751	0.190935	4.01052	6.05841e-05	0.00311586	AT3G59940
	65.4051	0.816345	0.262721	3.10728	0.0018882	0.0489919	AT3G60415
	101.561	1.39198	0.335881	4.14427	3.40892e-05	0.0019003	AT3G61060
	141.475	0.839201	0.211975	3.95897	7.52738e-05	0.00374386	AT3G62420
	536.981	0.737939	0.149766	4.92728	8.33828e-07	8.88904e-05	AT3G62550
	24.3023	1.34424	0.294069	4.57118	4.84987e-06	0.00040283	AT3G62720
	16.8358	1.41812	0.434973	3.26024	0.00111316	0.0322396	AT3G62950
	85.1931	0.672294	0.148216	4.53592	5.73533e-06	0.000464758	AT4G00300
	35.5516	1.03672	0.247425	4.19002	2.78925e-05	0.00163728	AT4G00970
	12.5668	2.02678	0.451132	4.49266	7.03376e-06	0.00053985	AT4G01250
	36.7091	0.887855	0.273086	3.25119	0.00114923	0.032859	AT4G01330
	17.7771	1.23563	0.323358	3.82126	0.000132772	0.00588161	AT4G02075
	74.0331	1.14478	0.170027	6.73298	1.66227e-11	7.46315e-09	AT4G02200
	130.03	1.40803	0.419243	3.3585	0.000783665	0.0243787	AT4G02380
	64.8078	0.805379	0.172102	4.67966	2.87349e-06	0.000258024	AT4G02410
	50.9264	0.750012	0.230097	3.25954	0.00111593	0.0322396	AT4G03510
	265.569	1.09897	0.33971	3.23502	0.00121636	0.0343058	AT4G05070
	14.939	1.79896	0.360417	4.99131	5.99701e-07	6.59751e-05	AT4G08555
	105.325	2.23582	0.530644	4.2134	2.51556e-05	0.00150318	AT4G08950
	44.5283	0.729697	0.200631	3.63702	0.000275815	0.0106694	AT4G09570
	150.125	0.72741	0.199864	3.63953	0.000273138	0.0106013	AT4G11360
	18.8951	1.27376	0.332298	3.83319	0.00012649	0.00568245	AT4G11660
	176.373	1.30353	0.185795	7.01598	2.28336e-12	1.22359e-09	AT4G12720
	92.3264	0.901572	0.205947	4.37768	1.19949e-05	0.000810556	AT4G13340
	89.4702	1.38512	0.254637	5.4396	5.34005e-08	8.69695e-06	AT4G15760
	149.075	0.717484	0.173561	4.13389	3.56673e-05	0.00198162	AT4G15800
	42.5735	1.27131	0.234447	5.42258	5.87439e-08	9.38321e-06	AT4G16870
	74.5813	1.76558	0.196523	8.98409	2.60878e-19	5.41714e-16	AT4G17230
	73.467	0.938557	0.182999	5.12876	2.91657e-07	3.61567e-05	AT4G17245
	41.0131	1.3346	0.24363	5.47799	4.3018e-08	7.36918e-06	AT4G17250
	71.9477	1.10431	0.22614	4.88331	1.04318e-06	0.000106008	AT4G17900
	37.9829	0.859641	0.224915	3.82208	0.000132331	0.00587776	AT4G18010
	40.5519	1.29287	0.267352	4.83582	1.32595e-06	0.000129569	AT4G18197
	89.7758	1.39679	0.231945	6.02207	1.722e-09	4.40091e-07	AT4G18205
	65.6788	1.36408	0.213023	6.40345	1.51904e-10	5.13819e-08	AT4G18880
	123.187	0.945997	0.200874	4.7094	2.4845e-06	0.000229291	AT4G19420
	62.3637	1.15448	0.222502	5.18864	2.11834e-07	2.77086e-05	AT4G19520
	149.629	1.56209	0.18174	8.59518	8.31317e-18	1.53443e-14	AT4G20830
	76.3954	1.30268	0.188774	6.90073	5.17347e-12	2.68568e-09	AT4G20860
	456.871	0.698395	0.123255	5.66626	1.45951e-08	2.88635e-06	AT4G22690
	151.966	1.49335	0.174415	8.56208	1.10845e-17	1.69616e-14	AT4G23180
	15.2818	1.47735	0.400786	3.68614	0.000227678	0.00915782	AT4G23190
	33.5569	2.54927	0.311113	8.19403	2.52627e-16	2.79776e-13	AT4G23810
	59.3327	0.612863	0.189896	3.22735	0.00124941	0.0350002	AT4G24160
	39.9351	1.12943	0.295817	3.81802	0.000134528	0.00592781	AT4G24230
	68.9695	0.674855	0.205083	3.29065	0.000999579	0.0295989	AT4G24800
	9.91193	2.10442	0.488096	4.3115	1.62154e-05	0.00103376	AT4G25490
	50.7017	0.619854	0.193214	3.20812	0.00133603	0.0369904	AT4G25620
	57.9158	0.971208	0.268716	3.61426	0.00030121	0.0112951	AT4G26400
	8.96538	-1.60709	0.442176	-3.6345	0.000278524	0.01071	AT4G26950
	35.3851	1.49918	0.336303	4.45784	8.27897e-06	0.000616727	AT4G27410
	28.9189	1.62298	0.425306	3.81603	0.000135615	0.0059599	AT4G27450
	93.2906	1.06885	0.147586	7.24223	4.41374e-13	2.71559e-10	AT4G28400
	7.30646	2.72889	0.58981	4.62672	3.71495e-06	0.000316476	AT4G28703
	317.237	0.625446	0.141855	4.40906	1.0382e-05	0.000730788	AT4G29905
	38.2536	0.724657	0.200725	3.61019	0.000305967	0.0114127	AT4G29950
	144.39	0.799502	0.146227	5.46753	4.56342e-08	7.65732e-06	AT4G30210
	8.88656	2.42544	0.668584	3.62772	0.000285933	0.0109082	AT4G30280
	91.154	0.774278	0.164696	4.70125	2.5857e-06	0.000236009	AT4G31550
	47.6937	1.93543	0.429392	4.50739	6.56311e-06	0.000515979	AT4G31800
	235.419	0.688061	0.137208	5.01473	5.31078e-07	6.00155e-05	AT4G32060
	71.0989	2.35021	0.529564	4.43801	9.07927e-06	0.000661513	AT4G32480
	121.779	1.17938	0.180418	6.5369	6.28073e-11	2.26816e-08	AT4G33050
	30.0207	1.11226	0.252032	4.41317	1.01868e-05	0.000720101	AT4G33467
	46.8165	1.17544	0.202347	5.80905	6.28293e-09	1.3381e-06	AT4G33920
	42.7724	0.741951	0.215766	3.43868	0.000584556	0.019191	AT4G33940
	51.7676	0.89074	0.222972	3.99484	6.47367e-05	0.0032887	AT4G34138
	355.365	1.59286	0.269604	5.90816	3.45958e-09	8.09443e-07	AT4G34150
	38.9682	0.907015	0.244318	3.71243	0.000205277	0.00844075	AT4G34390
	47.6597	-0.608148	0.192297	-3.16255	0.00156396	0.0419716	AT4G34950
	252.207	0.587203	0.146791	4.00026	6.32727e-05	0.00322419	AT4G35750
	24.4235	1.74463	0.458017	3.8091	0.000139476	0.00607617	AT4G35770
	6.0613	1.72296	0.496855	3.46774	0.000524858	0.0177507	AT4G35985
	315.813	1.11903	0.168585	6.63781	3.1838e-11	1.39182e-08	AT4G36500
	33.8691	2.34088	0.382044	6.12726	8.94058e-10	2.3955e-07	AT4G36670
	18.0571	1.24552	0.382068	3.25995	0.0011143	0.0322396	AT4G37240
	105.166	1.81888	0.558426	3.25714	0.00112539	0.0324003	AT4G37260
	141.932	2.78861	0.773436	3.60548	0.000311576	0.0115792	AT4G37610
	51.3825	0.971686	0.240725	4.03649	5.42567e-05	0.00285225	AT4G38470
	128.916	1.19224	0.309518	3.85192	0.000117195	0.00534846	AT4G38550
	132.072	-0.808383	0.157953	-5.11787	3.09002e-07	3.80233e-05	AT4G38860
	61.8772	-0.656019	0.196294	-3.34202	0.000831699	0.0254442	AT4G39210
	423.788	-0.675944	0.154205	-4.38342	1.16831e-05	0.000798227	AT4G39800
	135	0.594606	0.162035	3.66962	0.000242907	0.00963047	AT4G39940
	18.5611	1.43678	0.437473	3.28427	0.00102246	0.0301155	AT5G02020
	74.5319	0.706875	0.180823	3.9092	9.26005e-05	0.0045377	AT5G02290
	60.7177	1.16482	0.223081	5.22152	1.77458e-07	2.3967e-05	AT5G04720
	35.4525	0.961327	0.265977	3.61432	0.000301137	0.0112951	AT5G04760
	25.9603	1.07905	0.303833	3.55146	0.000383106	0.0138051	AT5G05140
	13.1345	1.35924	0.362372	3.75094	0.000176169	0.00742773	AT5G05410
	26.5954	1.57239	0.414186	3.79635	0.000146843	0.00633599	AT5G05440
	42.407	0.770577	0.22989	3.35194	0.000802473	0.0248707	AT5G05730
	441.835	1.55647	0.354642	4.38886	1.13945e-05	0.000782172	AT5G06320
	40.9905	1.24738	0.210748	5.91882	3.24251e-09	7.69815e-07	AT5G06860
	67.738	0.974571	0.289306	3.36865	0.000755378	0.0236761	AT5G06870
	9.68004	2.07564	0.619977	3.34793	0.000814181	0.0251086	AT5G08150
	113.002	1.14163	0.328226	3.47818	0.000504832	0.017185	AT5G08790
	57.4936	2.23471	0.44025	5.07601	3.85443e-07	4.50914e-05	AT5G10695
	62.8326	1.66082	0.263591	6.30075	2.96209e-10	9.44149e-08	AT5G11070
	28.7894	0.847053	0.24052	3.52176	0.000428694	0.0151844	AT5G11650
	22.0396	0.884536	0.262811	3.36567	0.000763575	0.0238879	AT5G12940
	58.9767	0.706039	0.194641	3.62739	0.000286299	0.0109082	AT5G13100
	131.735	1.27053	0.139686	9.09556	9.41005e-20	3.44149e-16	AT5G13190
	96.0658	1.45181	0.334854	4.33564	1.45337e-05	0.000954285	AT5G14120
	6.62002	1.99255	0.578762	3.44277	0.000575791	0.0189932	AT5G14730
	137.819	0.619844	0.187177	3.31154	0.00092785	0.0278221	AT5G15350
	58.3799	-0.632795	0.172369	-3.67117	0.000241442	0.00959531	AT5G15410
	48.7198	-0.682959	0.21562	-3.16742	0.00153797	0.0415427	AT5G15850
	35.4674	0.930946	0.251582	3.70037	0.000215285	0.00876547	AT5G16370
	75.6029	-0.678083	0.175886	-3.85524	0.000115618	0.00531521	AT5G17050
	55.5864	0.626785	0.193221	3.24387	0.00117916	0.0335415	AT5G18310
	28.8138	1.12856	0.292774	3.8547	0.00011587	0.00531521	AT5G18600
	204.535	1.96277	0.586293	3.34776	0.000814685	0.0251086	AT5G19120
	266.135	0.965978	0.269551	3.58365	0.000338822	0.0125078	AT5G19190
	23.1515	1.83842	0.37897	4.85109	1.22784e-06	0.000122137	AT5G19230
	357.65	1.07261	0.332576	3.22516	0.00125902	0.0350921	AT5G19240
	113.009	2.41803	0.402007	6.01489	1.8001e-09	4.53079e-07	AT5G20230
	59.5074	2.62508	0.597529	4.39323	1.11681e-05	0.00077298	AT5G20250
	35.1575	1.43741	0.3229	4.45157	8.52443e-06	0.000632178	AT5G21170
	86.9068	1.0188	0.216663	4.70225	2.57305e-06	0.000236009	AT5G22270
	33.6478	-0.887829	0.254647	-3.48651	0.000489359	0.0167959	AT5G22300
	89.1634	2.12318	0.493889	4.2989	1.71649e-05	0.0010842	AT5G22920
	164.933	1.06277	0.217661	4.88268	1.04655e-06	0.000106008	AT5G24210
	325.753	0.794065	0.174682	4.54578	5.47312e-06	0.00044788	AT5G24490
	52.0405	1.1402	0.201492	5.65877	1.52458e-08	2.97956e-06	AT5G24590
	65.4099	3.15285	0.230602	13.6722	1.48732e-42	1.23537e-38	AT5G24655
	238.458	-5.16781	0.208939	-24.7336	4.65231e-135	7.72841e-131	AT5G24660
	23.9806	1.42498	0.320689	4.4435	8.85084e-06	0.00064771	AT5G25190
	29.8444	1.04841	0.239219	4.38265	1.17245e-05	0.000798227	AT5G25210
	18.4468	1.48534	0.444078	3.34477	0.000823501	0.0252865	AT5G25250
	110.311	1.23065	0.159515	7.71494	1.21044e-14	9.57513e-12	AT5G26030
	45.0235	1.60404	0.314936	5.09322	3.52034e-07	4.23768e-05	AT5G26920
	40.96	1.95294	0.467185	4.18023	2.91219e-05	0.00168169	AT5G27420
	27.1812	1.82435	0.349976	5.21279	1.86021e-07	2.47922e-05	AT5G28630
	128.528	0.996014	0.220825	4.51043	6.4695e-06	0.000511942	AT5G35735
	9.04447	1.49763	0.459159	3.26169	0.00110751	0.0321643	AT5G36002
	6.78558	2.21839	0.53056	4.18123	2.89938e-05	0.00168169	AT5G36925
	152.466	1.4217	0.366538	3.87872	0.000105006	0.00503312	AT5G37770
	102.129	0.611398	0.151894	4.02517	5.69332e-05	0.00298351	AT5G40890
	42.885	2.12849	0.315724	6.74163	1.56618e-11	7.22703e-09	AT5G41740
	18.0611	2.05393	0.383729	5.35257	8.67161e-08	1.30768e-05	AT5G41750
	359.672	0.840594	0.154857	5.42818	5.69325e-08	9.18217e-06	AT5G42050
	30.1417	1.07273	0.253231	4.23619	2.27347e-05	0.00136837	AT5G43190
	30.9871	1.04929	0.240595	4.36124	1.29326e-05	0.000859346	AT5G44060
	99.6989	0.654833	0.133168	4.91736	8.77187e-07	9.10739e-05	AT5G44070
	72.7628	0.886234	0.214994	4.12213	3.75391e-05	0.00203791	AT5G44568
	56.4557	1.3031	0.201208	6.47638	9.39469e-11	3.32052e-08	AT5G45110
	42.1594	2.31013	0.711937	3.24485	0.00117514	0.0334846	AT5G45340
	84.7791	0.847192	0.171947	4.92706	8.34752e-07	8.88904e-05	AT5G45750
	128.833	-0.640956	0.132319	-4.84401	1.27242e-06	0.000125818	AT5G45820
	50.9478	0.631053	0.192131	3.2845	0.00102164	0.0301155	AT5G46470
	85.3782	1.59657	0.449333	3.55319	0.000380591	0.0137443	AT5G46710
	43.3848	1.26928	0.212897	5.96194	2.49267e-09	6.08944e-07	AT5G46780
	17.9088	-1.11745	0.294963	-3.78844	0.000151595	0.00649045	AT5G46830
	33.4263	-0.886513	0.245066	-3.61744	0.000297528	0.0112076	AT5G47060
	41.0376	0.988871	0.20316	4.86745	1.13045e-06	0.000113813	AT5G47070
	76.8268	1.32059	0.418708	3.15396	0.0016107	0.0428797	AT5G47220
	107.874	1.37543	0.19975	6.88576	5.7479e-12	2.89346e-09	AT5G47910
	75.3717	0.880349	0.150817	5.83722	5.30804e-09	1.16023e-06	AT5G48380
	10.5174	1.71709	0.417144	4.11631	3.84987e-05	0.00207643	AT5G48530
	36.5956	1.07716	0.295727	3.64241	0.000270102	0.010508	AT5G48540
	46.3295	2.06844	0.366635	5.64168	1.68396e-08	3.25278e-06	AT5G49450
	15.8141	1.08636	0.332413	3.2681	0.00108272	0.0316657	AT5G50200
	23.7343	1.77438	0.318366	5.57339	2.49823e-08	4.663e-06	AT5G51390
	20.3636	-1.11151	0.322874	-3.44256	0.000576245	0.0189932	AT5G51460
	6.8512	4.01152	0.779189	5.14833	2.6281e-07	3.33267e-05	AT5G52050
	54.5321	1.16476	0.208065	5.59807	2.16757e-08	4.09178e-06	AT5G52750
	75.1223	0.829539	0.220827	3.75651	0.000172302	0.00728769	AT5G54170
	101.91	0.680135	0.195537	3.47829	0.000504631	0.017185	AT5G54510
	37.5921	1.40252	0.226895	6.18136	6.35512e-10	1.75952e-07	AT5G54710
	30.495	0.985701	0.217238	4.53743	5.69443e-06	0.000463705	AT5G54730
	771.748	0.601707	0.144972	4.1505	3.31751e-05	0.00186228	AT5G54940
	28.6151	0.883289	0.284826	3.10115	0.00192768	0.0497246	AT5G56100
	10.1911	2.15027	0.561706	3.8281	0.000129136	0.00575124	AT5G56870
	25.4715	1.16538	0.257034	4.53397	5.78861e-06	0.000466798	AT5G56980
	19.496	2.30317	0.493312	4.66879	3.02975e-06	0.000270592	AT5G57220
	454.6	2.40918	0.59114	4.07548	4.59201e-05	0.00243714	AT5G57560
	53.9198	0.638617	0.193634	3.29806	0.000973551	0.0288797	AT5G57630
	22.7178	1.89298	0.35207	5.3767	7.58635e-08	1.17242e-05	AT5G58120
	131.988	1.24546	0.218524	5.6994	1.20227e-08	2.43563e-06	AT5G58430
	25.0812	1.12586	0.277993	4.04994	5.12315e-05	0.00270177	AT5G58650
	150.74	0.895642	0.161728	5.53794	3.06047e-08	5.47212e-06	AT5G59080
	94.7295	-0.68355	0.184039	-3.71417	0.000203874	0.00840387	AT5G59310
	83.7742	1.77789	0.382752	4.64502	3.4005e-06	0.000297311	AT5G59550
	84.7252	0.970172	0.182268	5.32277	1.02199e-07	1.45105e-05	AT5G59730
	221.554	1.0034	0.269894	3.71775	0.000201002	0.00830609	AT5G60680
	92.0427	-0.790935	0.157038	-5.0366	4.7388e-07	5.39184e-05	AT5G61420
	377.001	1.08136	0.32349	3.34279	0.000829406	0.0254208	AT5G61590
	64.9541	0.876789	0.189287	4.63205	3.62055e-06	0.000312598	AT5G62360
	55.1255	0.825313	0.1874	4.40401	1.06267e-05	0.000741724	AT5G62470
	48.0394	0.938778	0.224559	4.18054	2.90823e-05	0.00168169	AT5G62570
	82.6663	0.694803	0.180845	3.84199	0.000122043	0.0055242	AT5G63790
	105.5	1.37603	0.220541	6.23937	4.3934e-10	1.32697e-07	AT5G64260
	24.6133	1.52514	0.301024	5.06649	4.05217e-07	4.67462e-05	AT5G64660
	5.99281	1.94427	0.534868	3.63505	0.000277926	0.01071	AT5G65070
	6.23376	2.85907	0.57714	4.95386	7.27553e-07	7.89942e-05	AT5G65080
	81.6611	1.52128	0.416571	3.6519	0.000260309	0.0101987	AT5G65207
	81.8409	-0.670678	0.159383	-4.20796	2.57691e-05	0.00153432	AT5G65310
	48.3706	0.64668	0.192407	3.361	0.000776594	0.0242041	AT5G65660
	83.187	1.51082	0.230431	6.55652	5.50793e-11	2.1613e-08	AT5G66070
	93.4449	2.11513	0.258095	8.19514	2.50294e-16	2.79776e-13	AT5G66210
	93.2612	1.13325	0.181277	6.2515	4.06534e-10	1.25062e-07	AT5G66675
	95.8426	0.678057	0.142023	4.77428	1.80354e-06	0.000169268	AT5G66880
	79.2481	-0.597257	0.161325	-3.70219	0.000213746	0.00872421	AT5G67280
	181.611	0.980718	0.300296	3.26583	0.00109143	0.0318084	AT5G67300
	122.385	0.796868	0.170999	4.66008	3.16092e-06	0.000280798	AT5G67420
	206.594	0.947629	0.195747	4.8411	1.29122e-06	0.000126922	ATCG00070
	639.943	1.04846	0.287564	3.64601	0.000266345	0.0103862	ATCG00080
	1031.08	1.0724	0.311448	3.44329	0.000574686	0.0189932	ATCG00090
	127.365	0.66866	0.134819	4.95969	7.06073e-07	7.71663e-05	ATCG00120
	34.3841	1.17135	0.371034	3.15699	0.00159406	0.0425048	ATCG00350
	14.2866	1.12125	0.353257	3.17405	0.00150327	0.0406716	ATCG00620

## Sheet: WT dS vs nS R
WT[dS]/WT[nS]	baseMean	log2FoldChange	lfcSE	stat	pvalue	padj	gene_id
Roots	33.8476	0.637292	0.216107	2.94896	0.00318847	0.0450119	AT1G01640
	158.272	-0.715609	0.108615	-6.5885	4.4429e-11	3.30135e-09	AT1G01720
	161.187	-0.743422	0.13878	-5.35683	8.46925e-08	3.95046e-06	AT1G02360
	211.625	0.58838	0.128794	4.56837	4.91536e-06	0.000167972	AT1G02520
	45.0941	-0.698202	0.183062	-3.81401	0.000136731	0.00326525	AT1G02816
	101.594	-0.592627	0.143107	-4.14114	3.45585e-05	0.000960176	AT1G02880
	629.059	-1.18432	0.105989	-11.174	5.46807e-29	1.49755e-26	AT1G02930
	31.3486	0.666748	0.225854	2.95212	0.00315603	0.0446938	AT1G02990
	23.0995	0.806212	0.276217	2.91876	0.00351427	0.0483648	AT1G04330
	174.672	1.11206	0.103163	10.7797	4.29493e-27	1.0834e-24	AT1G04770
	59.2589	-0.709304	0.164841	-4.30297	1.68525e-05	0.000509588	AT1G04980
	238.04	1.01408	0.118039	8.59106	8.617e-18	1.21468e-15	AT1G05060
	149.262	-1.47934	0.167529	-8.83034	1.04361e-18	1.62659e-16	AT1G05340
	20.8002	-1.83398	0.318727	-5.75409	8.71108e-09	4.85465e-07	AT1G05560
	5.46903	-3.4842	0.773765	-4.50291	6.70286e-06	0.000224259	AT1G05650
	26.0378	-1.51103	0.279621	-5.40384	6.52279e-08	3.14983e-06	AT1G05660
	89.4679	-1.24373	0.148745	-8.36147	6.1941e-17	7.9696e-15	AT1G05680
	44.0224	-0.73019	0.243676	-2.99656	0.00273048	0.0399283	AT1G06680
	42.1495	-0.663767	0.192	-3.45713	0.00054597	0.0106478	AT1G06983
	12.2301	-5.19984	0.89217	-5.8283	5.59947e-09	3.24312e-07	AT1G07367
	8.12235	-2.59973	0.519013	-5.00899	5.47157e-07	2.22708e-05	AT1G07400
	4.01607	2.55972	0.801985	3.19173	0.00141422	0.0232922	AT1G07550
	22.2442	0.872505	0.254623	3.42665	0.00061107	0.0117031	AT1G07560
	514.766	0.65392	0.0905297	7.22326	5.07553e-13	4.58976e-11	AT1G07920
	15.983	-1.43087	0.336382	-4.2537	2.10263e-05	0.000617296	AT1G08763
	428.153	-0.977744	0.279502	-3.49816	0.000468478	0.00934566	AT1G08830
	218.193	0.702302	0.097329	7.21576	5.36346e-13	4.82737e-11	AT1G08920
	17.7489	-3.7505	0.535649	-7.00178	2.52727e-12	2.11573e-10	AT1G09080
	8.65017	-1.28511	0.435119	-2.95347	0.00314221	0.0446006	AT1G09155
	6.82209	-1.68203	0.544794	-3.08746	0.00201874	0.0311605	AT1G09350
	65.2615	-1.0409	0.303931	-3.42477	0.000615319	0.0117727	AT1G10370
	435.992	-0.696294	0.0798539	-8.7196	2.79184e-18	4.18143e-16	AT1G10682
	39.1216	-1.28788	0.228709	-5.63111	1.79056e-08	9.56179e-07	AT1G10960
	37.2648	-0.629138	0.207528	-3.03158	0.00243278	0.0363016	AT1G10990
	13.6438	-1.4639	0.354254	-4.13235	3.5907e-05	0.000991892	AT1G11080
	27.9659	2.05383	0.285086	7.20428	5.83533e-13	5.22753e-11	AT1G12030
	261.359	-1.15469	0.129547	-8.91329	4.95391e-19	7.84887e-17	AT1G12090
	204.787	1.17444	0.105333	11.1498	7.1761e-29	1.91074e-26	AT1G12200
	108.457	0.614879	0.138926	4.42594	9.60211e-06	0.000308863	AT1G13420
	69.0893	-0.651445	0.163744	-3.97844	6.9369e-05	0.00178987	AT1G13590
	39.806	-2.64506	0.253719	-10.4252	1.90349e-25	4.29316e-23	AT1G14540
	9.41706	-1.90947	0.449907	-4.24414	2.19434e-05	0.000639712	AT1G14550
	32.481	0.638821	0.216022	2.9572	0.00310445	0.0443152	AT1G14780
	102.551	1.07159	0.151179	7.08822	1.35848e-12	1.16266e-10	AT1G14960
	6.2179	-1.94713	0.536426	-3.62982	0.000283617	0.00609554	AT1G15010
	16.4414	-0.989873	0.308115	-3.21267	0.00131507	0.0219228	AT1G15290
	241.255	-1.06744	0.104193	-10.2448	1.24826e-24	2.68881e-22	AT1G15380
	9.19152	1.69903	0.455013	3.73402	0.000188444	0.00425742	AT1G15540
	52.3551	-2.77096	0.22975	-12.0608	1.70212e-33	6.15687e-31	AT1G16400
	65.3469	-1.49111	0.174379	-8.551	1.22025e-17	1.67096e-15	AT1G17147
	609.597	-0.68824	0.0809403	-8.50305	1.84679e-17	2.47586e-15	AT1G17170
	531.428	-1.19212	0.122478	-9.73341	2.17188e-22	4.20577e-20	AT1G17180
	495.344	-1.27717	0.0808912	-15.7888	3.71764e-56	3.39385e-53	AT1G17860
	17.769	1.19076	0.31182	3.81872	0.000134146	0.00321062	AT1G18100
	65.4922	-1.80752	0.176491	-10.2415	1.29269e-24	2.75356e-22	AT1G18590
	107.408	2.15061	0.143231	15.015	5.85666e-51	4.49112e-48	AT1G18870
	378.419	-0.906921	0.101614	-8.92515	4.451e-19	7.11084e-17	AT1G19020
	15.7028	-1.57798	0.366604	-4.30432	1.67496e-05	0.000507446	AT1G19530
	4.08903	2.61479	0.823007	3.17712	0.00148745	0.024207	AT1G19790
	51.103	-1.09305	0.201934	-5.41291	6.20089e-08	3.00955e-06	AT1G19920
	99.9909	0.995083	0.134103	7.42027	1.16882e-13	1.161e-11	AT1G19960
	2.68965	-2.84763	0.909609	-3.13061	0.00174442	0.027661	AT1G19968
	57.5428	-0.908309	0.204917	-4.43257	9.31155e-06	0.000301032	AT1G20380
	582.825	0.625721	0.0881548	7.09798	1.26597e-12	1.09324e-10	AT1G20620
	126.077	-1.2622	0.141373	-8.92813	4.33258e-19	6.97982e-17	AT1G21120
	97.0645	-0.848463	0.158204	-5.36311	8.17997e-08	3.83419e-06	AT1G21130
	85.2246	-1.6367	0.150882	-10.8475	2.04897e-27	5.23744e-25	AT1G21440
	59.8418	-1.1938	0.171768	-6.95009	3.65065e-12	2.96553e-10	AT1G21550
	10.7128	1.65668	0.409579	4.04484	5.23585e-05	0.00139026	AT1G21890
	324.729	1.36171	0.0866005	15.7241	1.0341e-55	9.01121e-53	AT1G22065
	105.126	0.58979	0.128026	4.60679	4.08939e-06	0.000141257	AT1G22070
	17.7126	1.11626	0.297523	3.75186	0.000175527	0.00402034	AT1G22710
	15.0101	-1.94319	0.352729	-5.50901	3.6085e-08	1.81571e-06	AT1G22890
	28.6145	-0.850842	0.2286	-3.72197	0.000197675	0.00444271	AT1G23010
	39.8778	-0.920436	0.214782	-4.28544	1.82381e-05	0.000544614	AT1G23020
	143.502	5.33377	0.281417	18.9532	4.15299e-80	6.63475e-77	AT1G23730
	144.556	-0.729394	0.114983	-6.34349	2.24623e-10	1.53247e-08	AT1G24100
	43.1215	0.681846	0.214631	3.17684	0.00148891	0.0242103	AT1G24575
	109.972	-0.730397	0.132236	-5.52343	3.32442e-08	1.67717e-06	AT1G25275
	16.0386	1.06725	0.332321	3.21149	0.00132048	0.0219747	AT1G25422
	205.777	-0.657071	0.221162	-2.97099	0.00296844	0.0427238	AT1G26240
	809.81	0.950875	0.218918	4.34353	1.4021e-05	0.000434243	AT1G26250
	57.0135	-1.8665	0.218012	-8.56148	1.11426e-17	1.53715e-15	AT1G26380
	78.3271	-0.747143	0.152734	-4.89179	9.99209e-07	3.8777e-05	AT1G26410
	45.7105	-1.07104	0.212598	-5.03787	4.70733e-07	1.93657e-05	AT1G26420
	393.25	0.596404	0.0807802	7.38305	1.54709e-13	1.51323e-11	AT1G27030
	40.142	-0.86713	0.205353	-4.22263	2.4147e-05	0.000690929	AT1G27150
	35.601	0.765836	0.229526	3.33659	0.000848121	0.0152957	AT1G27510
	122.487	0.802102	0.139949	5.7314	9.96043e-09	5.51883e-07	AT1G28130
	40.3736	0.847646	0.212403	3.99074	6.58678e-05	0.00171104	AT1G28260
	17.0475	1.10442	0.321616	3.43398	0.000594788	0.011437	AT1G28660
	51.2698	1.00514	0.188168	5.34174	9.20601e-08	4.26301e-06	AT1G29020
	5.18546	1.96749	0.63769	3.08534	0.00203317	0.0313075	AT1G29100
	27.5994	0.81684	0.233758	3.49438	0.00047516	0.00944946	AT1G30500
	339.99	-0.593567	0.102018	-5.81827	5.94605e-09	3.43349e-07	AT1G30700
	51.9434	-0.633369	0.186542	-3.39531	0.000685507	0.0128213	AT1G31230
	8.15437	1.33715	0.454331	2.94312	0.00324919	0.0456462	AT1G31750
	47.4798	-0.676745	0.185715	-3.64401	0.000268427	0.00580814	AT1G32170
	52.8451	-0.677738	0.198709	-3.4107	0.000647965	0.0122992	AT1G32350
	63.0821	0.775549	0.165394	4.68909	2.74426e-06	9.87059e-05	AT1G32870
	14.5894	1.29337	0.345744	3.74083	0.000183413	0.00416613	AT1G34050
	23.8628	2.19449	0.302507	7.25434	4.03624e-13	3.72013e-11	AT1G35910
	179.814	2.32563	0.11851	19.6239	9.66719e-86	1.68482e-82	AT1G36370
	64.8799	-0.601892	0.169751	-3.54573	0.000391531	0.00801928	AT1G36640
	5.29805	-2.16331	0.631728	-3.42444	0.000616078	0.0117755	AT1G42550
	63.6886	1.1573	0.169508	6.82739	8.64758e-12	6.85053e-10	AT1G43910
	9.81223	1.43802	0.413848	3.47475	0.000511334	0.0100541	AT1G44050
	447.57	0.648993	0.0766319	8.46897	2.47574e-17	3.25085e-15	AT1G45201
	52.1563	-3.1762	0.276759	-11.4764	1.73367e-30	5.11326e-28	AT1G47395
	33.0973	-3.31187	0.325124	-10.1865	2.27877e-24	4.74851e-22	AT1G47400
	24.4288	-0.905225	0.255424	-3.54401	0.000394088	0.00805443	AT1G47410
	111.793	-0.690768	0.13612	-5.07468	3.88138e-07	1.62583e-05	AT1G47600
	254.765	-0.71269	0.0968036	-7.36222	1.8087e-13	1.75124e-11	AT1G48300
	4.89656	2.41844	0.69039	3.503	0.000460045	0.00919658	AT1G48325
	33.7164	-0.733787	0.226472	-3.24008	0.00119496	0.020291	AT1G48330
	36.2655	-0.668474	0.20694	-3.23028	0.00123668	0.0208517	AT1G48350
	15.6137	1.08436	0.328343	3.30254	0.000958143	0.0170079	AT1G48500
	203.527	-0.838496	0.0974316	-8.606	7.56549e-18	1.07436e-15	AT1G48750
	70.6177	-0.763549	0.182681	-4.17969	2.91908e-05	0.000818152	AT1G49570
	52.6078	1.91902	0.208407	9.20802	3.32206e-20	5.78975e-18	AT1G49860
	131.24	-0.60047	0.137454	-4.36851	1.25099e-05	0.000391835	AT1G51470
	13.2052	-1.31213	0.344734	-3.80621	0.00014111	0.00335636	AT1G51920
	144.541	-0.691269	0.153792	-4.49483	6.96266e-06	0.00023007	AT1G52060
	252.682	-0.774397	0.141651	-5.46692	4.5792e-08	2.2743e-06	AT1G52070
	2.61178	3.86095	1.09949	3.51157	0.000445467	0.00892377	AT1G52120
	11.643	3.22264	0.493915	6.52469	6.81438e-11	4.85645e-09	AT1G52130
	4.67429	-2.02064	0.684465	-2.95214	0.00315582	0.0446938	AT1G52220
	5.91819	1.79006	0.566478	3.15999	0.00157775	0.0254604	AT1G52790
	92.8223	0.587154	0.177599	3.30606	0.000946167	0.0168916	AT1G52820
	2.79489	-4.61166	1.18578	-3.88915	0.000100595	0.00250456	AT1G53540
	7.01925	-1.55318	0.521794	-2.97662	0.00291446	0.0420731	AT1G53610
	16.5085	-0.909813	0.294363	-3.09079	0.00199625	0.0309128	AT1G53620
	144.451	-1.05455	0.152408	-6.91926	4.53996e-12	3.66325e-10	AT1G53625
	5.52011	2.14977	0.614535	3.49821	0.000468387	0.00934566	AT1G53640
	76.4775	-0.695464	0.16415	-4.23675	2.26774e-05	0.000655728	AT1G54010
	26.0918	0.826132	0.25209	3.27713	0.00104867	0.0182764	AT1G54120
	81.9776	0.873675	0.146035	5.98264	2.19555e-09	1.34048e-07	AT1G54575
	37.0962	0.760652	0.201135	3.7818	0.0001557	0.00364015	AT1G55760
	133.005	-0.903672	0.133862	-6.75075	1.47082e-11	1.14622e-09	AT1G55850
	94.1977	-2.1944	0.173506	-12.6475	1.15545e-36	5.03435e-34	AT1G56430
	42.1817	-1.28511	0.238522	-5.3878	7.13256e-08	3.39509e-06	AT1G58320
	33.7134	1.42509	0.258816	5.5062	3.66668e-08	1.84015e-06	AT1G60095
	35.5763	-1.2146	0.21779	-5.57694	2.44786e-08	1.27349e-06	AT1G60740
	7.79177	-1.8099	0.491622	-3.68149	0.000231873	0.00508608	AT1G60750
	60.1737	-1.15318	0.176108	-6.54814	5.82596e-11	4.23066e-09	AT1G60950
	44.8299	0.733503	0.193283	3.79497	0.000147662	0.00348624	AT1G61050
	281.625	0.807223	0.0857813	9.41025	4.94957e-21	9.12386e-19	AT1G62180
	39.8957	0.775455	0.200348	3.87055	0.000108591	0.00266555	AT1G62370
	16.7954	-0.903944	0.307776	-2.93702	0.00331384	0.0463044	AT1G62510
	5.05714	-2.13742	0.605399	-3.53059	0.000414638	0.00841168	AT1G62560
	29.8559	0.828134	0.238659	3.46995	0.000520557	0.0102145	AT1G62710
	150.792	-0.77453	0.135518	-5.71535	1.09477e-08	6.03101e-07	AT1G63840
	173.062	1.34693	0.111561	12.0736	1.45699e-33	5.37153e-31	AT1G64170
	39.3755	0.939173	0.242494	3.87297	0.000107517	0.00264598	AT1G64660
	40.4967	0.755777	0.200815	3.76354	0.000167522	0.00387871	AT1G64900
	4.85269	-4.1295	1.10536	-3.73589	0.000187052	0.00423874	AT1G64940
	42.4271	-1.02887	0.22358	-4.60177	4.18914e-06	0.000144183	AT1G65060
	50.0348	-0.895535	0.228818	-3.91374	9.08791e-05	0.00228941	AT1G65481
	18.8995	-0.842275	0.282805	-2.97829	0.00289864	0.0419079	AT1G65485
	4.16126	2.25333	0.730174	3.08601	0.00202861	0.0312624	AT1G65680
	24.8709	-0.808368	0.269715	-2.99712	0.00272547	0.0398855	AT1G66090
	96.2522	-1.50072	0.249308	-6.01954	1.74919e-09	1.0923e-07	AT1G66700
	75.2145	1.14058	0.160647	7.09995	1.24802e-12	1.08261e-10	AT1G66760
	40.7234	1.22093	0.219468	5.56314	2.6496e-08	1.36915e-06	AT1G66800
	2.99546	-3.47363	0.97842	-3.55024	0.000384877	0.00793385	AT1G67270
	61.6305	-0.615315	0.173454	-3.54743	0.000389009	0.00798468	AT1G67810
	16.2619	-2.22611	0.386706	-5.7566	8.58232e-09	4.79684e-07	AT1G67980
	19.7016	-1.17948	0.295702	-3.98874	6.64256e-05	0.0017232	AT1G68238
	91.7847	-0.80777	0.155779	-5.18537	2.15584e-07	9.47925e-06	AT1G68450
	11.0874	1.24934	0.391935	3.18761	0.00143453	0.0235658	AT1G68530
	125.119	-0.697067	0.125136	-5.57045	2.54078e-08	1.31647e-06	AT1G68620
	47.8514	0.925905	0.182396	5.07635	3.84752e-07	1.62124e-05	AT1G68650
	47.1953	-0.639492	0.200839	-3.18411	0.00145201	0.0237919	AT1G68690
	102.749	0.779428	0.127217	6.12675	8.96949e-10	5.7318e-08	AT1G69850
	268.479	-0.587671	0.111846	-5.2543	1.48585e-07	6.67099e-06	AT1G70410
	2320.76	0.629828	0.0713712	8.82467	1.09783e-18	1.68373e-16	AT1G70850
	180.877	2.20289	0.120133	18.3371	4.18493e-75	5.73066e-72	AT1G70880
	31.0609	1.15358	0.237933	4.84834	1.24501e-06	4.74513e-05	AT1G72330
	20.4036	-1.66664	0.300506	-5.54611	2.92092e-08	1.49325e-06	AT1G72490
	36.9999	-0.674684	0.209525	-3.22007	0.0012816	0.0214547	AT1G72810
	72.2196	1.18473	0.157846	7.50557	6.11624e-14	6.27029e-12	AT1G72830
	6.09576	1.47357	0.506321	2.91035	0.00361028	0.049332	AT1G73040
	34.7327	-1.36781	0.257776	-5.30618	1.11948e-07	5.10987e-06	AT1G73120
	235.71	-0.674578	0.125846	-5.36033	8.30684e-08	3.88416e-06	AT1G73260
	4650.04	0.847325	0.0712458	11.893	1.28736e-32	4.36645e-30	AT1G73330
	9.70228	-1.52088	0.402212	-3.78128	0.000156025	0.00364331	AT1G74080
	91.9883	-1.13402	0.146665	-7.73208	1.05805e-14	1.16574e-12	AT1G74090
	285.395	-0.611477	0.0830824	-7.35989	1.84062e-13	1.77319e-11	AT1G74100
	18.241	-1.20492	0.359098	-3.3554	0.000792498	0.0144971	AT1G74310
	42.4615	-0.619463	0.211881	-2.92363	0.00345971	0.0478198	AT1G74360
	77.2817	-0.686692	0.149153	-4.60396	4.1454e-06	0.000142934	AT1G74458
	57.3102	-0.78827	0.181228	-4.3496	1.36389e-05	0.000423778	AT1G74470
	18.5018	1.00847	0.296775	3.39809	0.000678588	0.0127292	AT1G74710
	59.0488	-0.833109	0.171624	-4.85425	1.20841e-06	4.63327e-05	AT1G74770
	700.95	2.76382	0.105343	26.2365	1.02033e-151	6.52024e-148	AT1G75280
	24.734	2.53873	0.317819	7.98796	1.37186e-15	1.60366e-13	AT1G75290
	330.792	0.603997	0.0974475	6.19818	5.71197e-10	3.75015e-08	AT1G76490
	88.4206	-0.76042	0.16123	-4.71636	2.40104e-06	8.71786e-05	AT1G76520
	55.5349	-1.13199	0.183272	-6.17656	6.55133e-10	4.2431e-08	AT1G76600
	38.0748	-0.624881	0.212567	-2.93969	0.00328545	0.0460902	AT1G76700
	1101.4	-0.685983	0.0878512	-7.80846	5.78893e-15	6.52821e-13	AT1G76930
	30.0058	0.913844	0.278798	3.2778	0.00104618	0.0182555	AT1G77120
	101.313	-0.605883	0.129021	-4.696	2.65301e-06	9.57833e-05	AT1G77330
	47.4785	-0.661574	0.180598	-3.66325	0.00024904	0.00541922	AT1G77450
	42.7526	0.642387	0.196891	3.26265	0.00110374	0.0190629	AT1G77670
	940.049	0.811173	0.092572	8.76262	1.90761e-18	2.87959e-16	AT1G78000
	517.636	-0.599957	0.0834324	-7.19093	6.435e-13	5.71136e-11	AT1G78340
	6.77036	1.64556	0.533592	3.08392	0.00204291	0.0314071	AT1G78360
	82.4717	-1.82675	0.160412	-11.3879	4.80431e-30	1.39551e-27	AT1G78370
	2684.91	-1.02537	0.0666583	-15.3825	2.14548e-53	1.71379e-50	AT1G78380
	576.821	-0.618134	0.103548	-5.96954	2.37923e-09	1.44801e-07	AT1G78850
	136.956	-0.784258	0.169602	-4.6241	3.76223e-06	0.000131138	AT1G79040
	25.2817	0.830221	0.25372	3.2722	0.00106716	0.018548	AT1G79320
	27.7385	-1.44736	0.268227	-5.39601	6.81373e-08	3.26565e-06	AT1G79410
	31.6735	-0.961678	0.226835	-4.23955	2.23966e-05	0.000649568	AT1G80310
	13.8326	-1.13569	0.379528	-2.99238	0.00276813	0.0402945	AT1G80440
	157.288	-0.685621	0.13275	-5.16474	2.40768e-07	1.04904e-05	AT1G80920
	88.2567	0.693569	0.137944	5.02791	4.95848e-07	2.03118e-05	AT2G01150
	10.3871	-1.74768	0.425519	-4.10717	4.00532e-05	0.00109226	AT2G01300
	2727.33	1.11065	0.104968	10.5809	3.65436e-26	8.64911e-24	AT2G01520
	575.695	1.03959	0.184775	5.62627	1.84144e-08	9.80619e-07	AT2G01530
	49.9365	0.763878	0.21774	3.50821	0.000451128	0.00902775	AT2G01880
	537.482	-1.01788	0.0982087	-10.3644	3.59958e-25	8.02413e-23	AT2G02130
	19.9578	-1.02413	0.272821	-3.75385	0.000174138	0.00399808	AT2G02400
	5.14686	2.22739	0.689244	3.23164	0.00123082	0.0207895	AT2G02580
	115.059	-0.921183	0.14104	-6.53137	6.51726e-11	4.67949e-09	AT2G02850
	57.3617	0.628894	0.175141	3.59078	0.000329693	0.00699949	AT2G03200
	7.66448	2.97166	0.572488	5.19078	2.09414e-07	9.27179e-06	AT2G03230
	17.3581	-1.00091	0.297889	-3.36001	0.000779386	0.0142845	AT2G03505
	272.366	0.785495	0.118959	6.60305	4.02793e-11	3.01639e-09	AT2G03760
	147.894	1.70771	0.138963	12.2889	1.03851e-34	4.06312e-32	AT2G04050
	70.6444	1.68222	0.182573	9.21394	3.14377e-20	5.58048e-18	AT2G04070
	13.4906	1.0319	0.340654	3.02917	0.00245229	0.0364723	AT2G04090
	115.531	-0.929439	0.127853	-7.26958	3.60616e-13	3.3398e-11	AT2G04400
	25.6673	-1.30596	0.311647	-4.19051	2.78323e-05	0.000782365	AT2G05380
	8807.54	-0.815959	0.0943756	-8.64587	5.33982e-18	7.75529e-16	AT2G05440
	934.565	-1.26996	0.115596	-10.9861	4.45548e-28	1.17008e-25	AT2G05510
	54.0393	-0.948129	0.238054	-3.98283	6.81002e-05	0.00176426	AT2G06520
	6.76598	6.34282	1.07501	5.90023	3.63005e-09	2.15454e-07	AT2G06935
	17.6845	-6.08764	1.03665	-5.87245	4.2941e-09	2.50982e-07	AT2G14247
	13.5791	1.41489	0.378932	3.73389	0.000188542	0.00425742	AT2G14510
	20.3102	-1.40721	0.314156	-4.47934	7.4875e-06	0.000245793	AT2G15490
	54.1367	0.698641	0.182897	3.81986	0.00013353	0.00319987	AT2G16385
	65.7828	-0.590663	0.154607	-3.82041	0.00013323	0.00319668	AT2G16500
	37.3038	1.41368	0.219824	6.43097	1.26792e-10	8.80703e-09	AT2G17640
	41.9384	0.660284	0.203593	3.24315	0.00118216	0.020199	AT2G18170
	75.9989	-0.94189	0.163348	-5.76617	8.10933e-09	4.55906e-07	AT2G18400
	25.0002	-0.787213	0.270979	-2.90507	0.00367173	0.0498871	AT2G18700
	29.7511	-0.824115	0.231013	-3.56739	0.000360549	0.00752949	AT2G18800
	37.0222	0.68116	0.206234	3.30285	0.000957063	0.0170045	AT2G19970
	22.5409	-0.860708	0.26751	-3.21748	0.00129323	0.0216151	AT2G20562
	157.195	-0.731705	0.11279	-6.48734	8.73659e-11	6.13514e-09	AT2G20610
	7.23917	1.65635	0.487287	3.39914	0.000675992	0.0126929	AT2G20720
	7.68393	1.63097	0.463805	3.5165	0.000437272	0.00880561	AT2G20800
	37.2733	-0.715464	0.220233	-3.24867	0.00115944	0.0198638	AT2G20950
	14.5982	-1.0026	0.32311	-3.10296	0.00191598	0.0297901	AT2G21188
	175.772	1.63102	0.129362	12.6082	1.90343e-36	7.93274e-34	AT2G21640
	5.1089	2.02312	0.603623	3.35162	0.000803391	0.0146684	AT2G21900
	118.761	-0.666061	0.133835	-4.97673	6.46668e-07	2.58276e-05	AT2G21970
	22.0682	0.894057	0.262938	3.40026	0.000673216	0.0126905	AT2G22190
	53.1365	-2.63837	0.218866	-12.0548	1.83066e-33	6.49918e-31	AT2G22330
	89.9197	-1.25754	0.279414	-4.50062	6.77566e-06	0.0002263	AT2G22590
	22.7272	-0.930883	0.284416	-3.27297	0.00106425	0.0185142	AT2G22850
	97.1256	0.99157	0.147056	6.7428	1.55365e-11	1.20101e-09	AT2G23030
	48.9592	-0.931005	0.183209	-5.08165	3.74177e-07	1.58702e-05	AT2G23270
	38.2043	-1.49398	0.288013	-5.18721	2.13466e-07	9.4077e-06	AT2G23910
	25.0623	0.889201	0.248081	3.58432	0.000337952	0.00713533	AT2G24720
	45.0079	0.758775	0.206715	3.67063	0.000241954	0.00528303	AT2G24762
	16.9432	2.30831	0.399132	5.78331	7.32431e-09	4.1666e-07	AT2G24850
	35.9668	0.891064	0.210887	4.22532	2.38599e-05	0.000684503	AT2G25140
	15.9861	-1.25209	0.332835	-3.7619	0.000168626	0.00389162	AT2G25297
	407.547	-1.8498	0.0873371	-21.18	1.46063e-99	4.00024e-96	AT2G25450
	40.0838	0.770119	0.211327	3.64421	0.000268219	0.00580814	AT2G25790
	28.8303	1.32291	0.26732	4.94881	7.46699e-07	2.96991e-05	AT2G26370
	37.6998	1.53477	0.220755	6.95236	3.59231e-12	2.93056e-10	AT2G26400
	78.3953	-0.812359	0.159521	-5.09249	3.53386e-07	1.519e-05	AT2G27389
	127.82	-0.611839	0.157299	-3.88965	0.000100391	0.00250272	AT2G28190
	6.15542	-1.82315	0.565171	-3.22584	0.00125604	0.0211253	AT2G28210
	65.5303	-0.668241	0.178539	-3.74283	0.000181961	0.0041479	AT2G28570
	51.6384	-0.667565	0.187203	-3.56599	0.00036248	0.00756126	AT2G28780
	13.2628	2.35447	0.391891	6.00797	1.87856e-09	1.16174e-07	AT2G28815
	222.143	0.657356	0.0992496	6.62326	3.51353e-11	2.65189e-09	AT2G28840
	2.7902	3.37254	1.02012	3.30602	0.000946304	0.0168916	AT2G28860
	20.723	-1.18311	0.324964	-3.64074	0.000271853	0.00586242	AT2G29220
	41.1516	-1.21765	0.197897	-6.15295	7.60559e-10	4.90932e-08	AT2G29340
	183.337	-1.27003	0.108211	-11.7366	8.27191e-32	2.68781e-29	AT2G29420
	65.0191	-0.96115	0.170672	-5.63156	1.78583e-08	9.56179e-07	AT2G29450
	61.9763	-0.973535	0.168487	-5.77811	7.55434e-09	4.2721e-07	AT2G29460
	42.0106	-1.05425	0.201999	-5.21907	1.79821e-07	7.99847e-06	AT2G29480
	40.2014	-1.22644	0.21656	-5.66329	1.48497e-08	8.04193e-07	AT2G29500
	56.7916	-0.696698	0.170506	-4.08606	4.38768e-05	0.00118474	AT2G30520
	3.93647	2.94891	0.883151	3.33907	0.000840586	0.0151884	AT2G30540
	96.9431	1.09575	0.147724	7.41756	1.19299e-13	1.1789e-11	AT2G30550
	37.9214	1.01077	0.234831	4.30425	1.67552e-05	0.000507446	AT2G30660
	18.933	1.01991	0.293186	3.47872	0.000503806	0.00991628	AT2G30670
	18.1448	-4.99533	0.652559	-7.655	1.93316e-14	2.04755e-12	AT2G30766
	1644.83	-1.34732	0.0633131	-21.2802	1.73121e-100	5.53152e-97	AT2G30860
	8.13543	-1.52263	0.495744	-3.0714	0.0021306	0.0325723	AT2G31081
	11.11	-1.54039	0.43866	-3.51158	0.000445449	0.00892377	AT2G31083
	14.9502	-1.14189	0.339063	-3.36779	0.000757729	0.0139595	AT2G31085
	69.6353	-1.01998	0.164777	-6.19005	6.01452e-10	3.92191e-08	AT2G31750
	32.0137	-1.77266	0.249124	-7.11556	1.11462e-12	9.75723e-11	AT2G31790
	41.3828	-0.748613	0.201739	-3.71081	0.000206601	0.00463245	AT2G31865
	34.7458	-1.11192	0.219006	-5.07711	3.83227e-07	1.62124e-05	AT2G31945
	70.0084	-0.837876	0.163151	-5.1356	2.81245e-07	1.21436e-05	AT2G32190
	20.2492	-0.905922	0.27484	-3.29618	0.000980076	0.0173171	AT2G32210
	58.7676	3.25017	0.236009	13.7713	3.79119e-43	2.20245e-40	AT2G32487
	8.93565	-1.59037	0.455382	-3.49238	0.000478728	0.00951056	AT2G34810
	16.6139	1.05707	0.32132	3.28977	0.00100269	0.0176501	AT2G35270
	40.1831	0.600928	0.201955	2.97556	0.00292459	0.0421875	AT2G35940
	73.0306	-1.22172	0.184133	-6.63496	3.24595e-11	2.45961e-09	AT2G35980
	54.9034	0.761171	0.175941	4.32628	1.51649e-05	0.000465161	AT2G36090
	4.84388	-2.04298	0.68794	-2.9697	0.00298086	0.0428703	AT2G36260
	365.995	0.828992	0.0998639	8.30121	1.03052e-16	1.29125e-14	AT2G36460
	44.4134	0.612622	0.195958	3.1263	0.00177022	0.0279086	AT2G36570
	470.807	-0.643214	0.101868	-6.31422	2.71533e-10	1.82651e-08	AT2G36830
	29.2069	-0.708957	0.231168	-3.06685	0.00216328	0.0329669	AT2G36895
	53.4725	-1.04106	0.195836	-5.31601	1.06069e-07	4.87639e-06	AT2G37180
	32.7061	1.80077	0.240468	7.4886	6.96112e-14	7.09849e-12	AT2G37330
	108.764	0.896426	0.13342	6.71884	1.83181e-11	1.41035e-09	AT2G37460
	62.4095	0.586621	0.172313	3.40439	0.000663115	0.0125371	AT2G37710
	40.3117	-1.394	0.247255	-5.63789	1.72144e-08	9.27012e-07	AT2G37870
	287.978	0.679745	0.114145	5.95512	2.59878e-09	1.56671e-07	AT2G38390
	210.04	-0.592587	0.128072	-4.62699	3.71016e-06	0.000129795	AT2G38470
	11.8795	-1.60505	0.385328	-4.16541	3.10796e-05	0.000869821	AT2G38600
	185.956	1.35772	0.127426	10.6549	1.65363e-26	3.96272e-24	AT2G38823
	210.682	-1.0046	0.119648	-8.39636	4.6054e-17	5.96554e-15	AT2G38860
	180.224	-1.62611	0.123262	-13.1923	9.71649e-40	5.1743e-37	AT2G38870
	111.713	0.900332	0.124535	7.22954	4.84646e-13	4.40339e-11	AT2G39210
	175.561	-1.11255	0.134011	-8.30194	1.02423e-16	1.29125e-14	AT2G39530
	26.4614	0.984253	0.262497	3.74958	0.000177133	0.00405229	AT2G39650
	34.5253	0.983152	0.230399	4.26717	1.97966e-05	0.000584699	AT2G40080
	56.945	-1.12703	0.1779	-6.3352	2.37041e-10	1.61146e-08	AT2G40200
	15.642	1.18811	0.341077	3.4834	0.000495083	0.00977471	AT2G40300
	15.9634	-0.989541	0.306992	-3.22334	0.00126705	0.0212331	AT2G40340
	72.6788	-0.607694	0.165013	-3.6827	0.000230779	0.00507952	AT2G40460
	46.9096	0.795851	0.194651	4.08861	4.33973e-05	0.00117344	AT2G40750
	7.4283	1.32303	0.455018	2.90765	0.00364159	0.0496183	AT2G41090
	187.002	-0.680052	0.0977468	-6.95728	3.46905e-12	2.8421e-10	AT2G41380
	218.351	0.872885	0.113258	7.70704	1.28765e-14	1.40259e-12	AT2G41730
	68.4001	-0.688644	0.158657	-4.34046	1.42187e-05	0.000439656	AT2G41800
	13.8885	-1.68871	0.37802	-4.46725	7.92316e-06	0.000258765	AT2G41850
	6.0388	2.5593	0.597523	4.28319	1.84236e-05	0.000549297	AT2G42065
	66.8703	0.647434	0.199679	3.24237	0.0011854	0.0202182	AT2G42250
	53.6007	-1.16479	0.186509	-6.24522	4.23198e-10	2.80731e-08	AT2G43000
	80.3958	-1.60813	0.152565	-10.5406	5.61201e-26	1.31045e-23	AT2G43100
	77.6968	-0.767685	0.163086	-4.70725	2.5108e-06	9.09915e-05	AT2G43340
	545.643	-0.708458	0.162244	-4.36663	1.2618e-05	0.000393973	AT2G43590
	597.16	-0.966984	0.0798508	-12.1099	9.36349e-34	3.51976e-31	AT2G43610
	18.7831	-1.32053	0.293632	-4.49723	6.88458e-06	0.000228742	AT2G43620
	26.97	-0.899211	0.296433	-3.03344	0.00241782	0.0361843	AT2G43880
	3.3529	-4.19998	1.12229	-3.74233	0.00018232	0.0041509	AT2G43890
	50.9917	-0.797864	0.208627	-3.82437	0.000131109	0.00314973	AT2G44370
	192.47	7.53056	0.508544	14.8081	1.29876e-49	8.58573e-47	AT2G44460
	714.08	-0.99808	0.105636	-9.44827	3.44466e-21	6.41142e-19	AT2G44790
	73.5754	0.786431	0.155135	5.06933	3.99222e-07	1.66743e-05	AT2G44940
	79.7966	-0.777847	0.138271	-5.62554	1.8493e-08	9.82078e-07	AT2G46495
	126.55	-0.631573	0.117227	-5.38759	7.1409e-08	3.39509e-06	AT2G46650
	227.597	0.900221	0.102279	8.80161	1.3487e-18	2.05206e-16	AT2G46680
	62.5328	-0.666565	0.17897	-3.72445	0.000195744	0.00440447	AT2G46740
	33.3951	-0.699306	0.221561	-3.15627	0.001598	0.0257222	AT2G47140
	50.846	-0.643937	0.196929	-3.26989	0.00107588	0.0186489	AT2G47485
	49.1786	-0.654986	0.188176	-3.4807	0.000500099	0.00986358	AT2G47490
	1788.07	-0.807077	0.0709144	-11.381	5.19977e-30	1.48783e-27	AT2G47730
	360.543	-0.683318	0.07916	-8.63211	6.02306e-18	8.68181e-16	AT3G01120
	53.857	-0.716447	0.186699	-3.83744	0.000124323	0.00300934	AT3G01260
	31.075	-0.714897	0.219831	-3.25203	0.00114583	0.0196482	AT3G01435
	84.6745	0.585695	0.137561	4.2577	2.06544e-05	0.000608243	AT3G01860
	51.4407	-2.34923	0.227155	-10.342	4.55063e-25	1.00276e-22	AT3G02020
	39.3818	-0.79977	0.201317	-3.97268	7.10682e-05	0.00182634	AT3G02240
	4.09654	-2.28635	0.702975	-3.2524	0.00114436	0.0196406	AT3G02242
	201.23	0.697568	0.111296	6.26769	3.66445e-10	2.45634e-08	AT3G02910
	20.9494	-2.25973	0.337722	-6.69111	2.21485e-11	1.69844e-09	AT3G03190
	19.0555	0.854619	0.281198	3.0392	0.00237205	0.0356104	AT3G03650
	120.219	0.788153	0.121809	6.47043	9.77272e-11	6.83769e-09	AT3G04070
	2.51526	-2.76022	0.939971	-2.9365	0.00331943	0.0463221	AT3G04475
	33.8772	-1.06219	0.218911	-4.85217	1.22119e-06	4.67293e-05	AT3G04480
	297.048	-0.665733	0.0855223	-7.78432	7.00911e-15	7.81231e-13	AT3G04730
	13.833	1.45685	0.371485	3.92169	8.79286e-05	0.002218	AT3G05160
	323.984	1.19843	0.0917369	13.0637	5.306e-39	2.60824e-36	AT3G05165
	73.1062	2.9871	0.199536	14.9702	1.14904e-50	8.4724e-48	AT3G05400
	92.7372	1.09786	0.144083	7.61965	2.5437e-14	2.67941e-12	AT3G05690
	163.096	0.606962	0.14597	4.15813	3.20864e-05	0.000894082	AT3G06355
	39.8378	-0.69202	0.195056	-3.54781	0.000388452	0.0079832	AT3G06460
	33.5613	0.815116	0.246617	3.30519	0.000949114	0.0168946	AT3G07540
	66.5078	-0.961946	0.171745	-5.60103	2.13082e-08	1.11918e-06	AT3G07720
	27.594	-0.996914	0.239475	-4.16292	3.1421e-05	0.000878094	AT3G08040
	546.512	0.640154	0.0860076	7.44299	9.84307e-14	9.87966e-12	AT3G08590
	183.983	3.05318	0.143456	21.283	1.63107e-100	5.53152e-97	AT3G08860
	16.2941	-1.88137	0.358963	-5.24114	1.59591e-07	7.14841e-06	AT3G08970
	392.795	-1.04241	0.0771972	-13.5032	1.49644e-41	8.43772e-39	AT3G09270
	47.725	-0.620601	0.180683	-3.43476	0.000593077	0.0114155	AT3G10520
	79.2461	-1.18246	0.154239	-7.66644	1.7683e-14	1.88334e-12	AT3G10720
	7.68018	1.91563	0.51173	3.74343	0.000181525	0.00414287	AT3G12230
	47.9727	2.13773	0.214765	9.9538	2.42734e-23	4.79738e-21	AT3G12520
	69.2945	-0.605929	0.208619	-2.90448	0.00367869	0.049911	AT3G12580
	26.0778	0.777725	0.251696	3.08993	0.002002	0.0309769	AT3G13730
	42.6322	0.596116	0.203131	2.93464	0.00333933	0.0465434	AT3G13940
	13.4736	1.10348	0.352959	3.12636	0.00176986	0.0279086	AT3G14020
	82.887	-1.11976	0.159663	-7.01329	2.3278e-12	1.95729e-10	AT3G14280
	18.9637	-1.06705	0.309792	-3.44441	0.000572309	0.0110602	AT3G14620
	69.5328	-1.14096	0.165951	-6.87532	6.18506e-12	4.94057e-10	AT3G14660
	134.781	-0.751972	0.13395	-5.61382	1.97914e-08	1.04812e-06	AT3G14690
	37.1862	0.633848	0.215855	2.93645	0.00331994	0.0463221	AT3G14890
	14.6987	-1.04011	0.345488	-3.01057	0.00260761	0.0384595	AT3G15340
	119.271	-0.875013	0.148469	-5.89356	3.77972e-09	2.23645e-07	AT3G15450
	14.4927	-1.60573	0.356936	-4.49867	6.83812e-06	0.000227989	AT3G15500
	29.0481	1.33479	0.244749	5.45371	4.93292e-08	2.43734e-06	AT3G16390
	684.218	0.675612	0.1037	6.51508	7.26511e-11	5.1585e-09	AT3G16400
	38.7469	0.911976	0.216878	4.20503	2.6105e-05	0.000737054	AT3G16410
	19.1188	-1.14118	0.324768	-3.51382	0.000441707	0.00887628	AT3G16530
	33.2499	0.675614	0.218169	3.09674	0.00195658	0.0303476	AT3G16690
	55.594	-0.792902	0.181517	-4.36819	1.25279e-05	0.000391835	AT3G17609
	21.2325	-1.10935	0.28856	-3.84444	0.000120829	0.00293588	AT3G18200
	46.2048	-0.731328	0.192178	-3.80548	0.00014153	0.00336161	AT3G18250
	41.1822	-0.694016	0.196863	-3.52538	0.000422882	0.00855177	AT3G18290
	10.8094	-1.48714	0.403096	-3.68928	0.000224886	0.00497265	AT3G19615
	85.917	-4.20689	0.244931	-17.1758	4.02979e-66	4.54442e-63	AT3G19710
	3.57181	-2.68307	0.838208	-3.20096	0.00136968	0.0226951	AT3G20360
	223.078	-0.909603	0.105023	-8.66102	4.67565e-18	6.84251e-16	AT3G20390
	59.8692	0.595168	0.167991	3.54285	0.000395823	0.00807269	AT3G21230
	38.6291	-0.683032	0.21079	-3.24033	0.0011939	0.020291	AT3G21250
	49.7719	0.639582	0.174223	3.67105	0.000241557	0.00528039	AT3G21420
	83.0793	-0.960376	0.145567	-6.59749	4.18169e-11	3.11934e-09	AT3G22240
	28.7524	0.710558	0.233883	3.03809	0.00238081	0.0356582	AT3G22550
	21.197	-0.909124	0.265617	-3.42269	0.000620047	0.0118396	AT3G22750
	102.266	-0.839461	0.166459	-5.04306	4.58144e-07	1.8929e-05	AT3G22840
	52.8686	-1.20348	0.182785	-6.58411	4.57613e-11	3.38722e-09	AT3G23530
	111.394	-0.816977	0.128072	-6.37904	1.78198e-10	1.22886e-08	AT3G23570
	31.8303	0.756311	0.22581	3.34933	0.00081008	0.0147764	AT3G24310
	55.3868	-0.696201	0.232372	-2.99606	0.0027349	0.0399624	AT3G24500
	79.576	-0.825906	0.155823	-5.30027	1.1563e-07	5.26541e-06	AT3G24670
	64.6844	-1.24111	0.174693	-7.10453	1.20733e-12	1.05208e-10	AT3G25190
	113.337	0.612806	0.122428	5.00544	5.57341e-07	2.25894e-05	AT3G25290
	28.1411	0.881963	0.239199	3.68715	0.000226777	0.00500292	AT3G25655
	11.5489	1.63969	0.40425	4.05612	4.98953e-05	0.00133223	AT3G25770
	52.6258	0.879879	0.189734	4.63743	3.5276e-06	0.000124087	AT3G26590
	44.9701	-0.903667	0.187563	-4.81795	1.45043e-06	5.47366e-05	AT3G26830
	53.0523	1.30258	0.179042	7.27526	3.45761e-13	3.21776e-11	AT3G27150
	67.3149	-1.62949	0.175557	-9.28187	1.66532e-20	2.98373e-18	AT3G28210
	460.977	1.02436	0.20147	5.08444	3.68721e-07	1.57433e-05	AT3G28510
	40.5156	1.19474	0.202344	5.90448	3.53751e-09	2.10614e-07	AT3G28580
	56.8411	-2.27794	0.22629	-10.0665	7.77271e-24	1.55219e-21	AT3G28740
	359.69	0.592633	0.108819	5.44605	5.15006e-08	2.53809e-06	AT3G29250
	20.0461	-0.856071	0.291281	-2.93899	0.00329285	0.0461456	AT3G30875
	33.8168	0.807483	0.248596	3.24817	0.0011615	0.0198758	AT3G32040
	8.29687	2.02337	0.524241	3.85963	0.00011356	0.00278041	AT3G43190
	19.8733	0.823084	0.276191	2.98012	0.00288135	0.0417523	AT3G43270
	66.2984	0.980119	0.163173	6.00664	1.89407e-09	1.16756e-07	AT3G43670
	215.91	1.15005	0.107923	10.6563	1.6303e-26	3.95627e-24	AT3G43800
	108.99	-0.703881	0.129535	-5.43389	5.51374e-08	2.71036e-06	AT3G44190
	183.69	0.890236	0.104497	8.51925	1.60588e-17	2.16805e-15	AT3G44320
	69.9643	0.611306	0.151781	4.02755	5.63619e-05	0.00149242	AT3G45070
	11.723	1.39806	0.38331	3.64735	0.000264963	0.00574617	AT3G45080
	12.5651	-1.74971	0.429854	-4.07048	4.69164e-05	0.00126148	AT3G45700
	137.243	0.796329	0.153502	5.18776	2.12838e-07	9.40167e-06	AT3G45710
	63.7394	1.4597	0.173777	8.39986	4.4702e-17	5.8298e-15	AT3G45730
	16.9723	-1.4442	0.310296	-4.65427	3.25134e-06	0.000115124	AT3G46080
	13.3378	-2.48082	0.439156	-5.64907	1.61317e-08	8.71156e-07	AT3G46230
	145.779	-1.15001	0.121417	-9.47155	2.75711e-21	5.18201e-19	AT3G46280
	134.28	1.1835	0.126391	9.36374	7.69631e-21	1.4052e-18	AT3G46700
	10.5338	-2.01366	0.447956	-4.49521	6.95011e-06	0.00023007	AT3G46880
	33.1087	2.40729	0.46563	5.16996	2.34148e-07	1.02252e-05	AT3G46900
	11.759	-1.30742	0.398124	-3.28396	0.00102361	0.0179211	AT3G47380
	60.5694	0.887384	0.166072	5.34337	9.12319e-08	4.24516e-06	AT3G47960
	325.47	0.744885	0.0832507	8.94749	3.63643e-19	5.90797e-17	AT3G48340
	205.473	2.54951	0.13664	18.6585	1.07659e-77	1.58763e-74	AT3G49570
	981.481	2.25143	0.0976986	23.0446	1.66434e-117	7.97678e-114	AT3G49580
	44.4086	-0.802953	0.199564	-4.02353	5.73332e-05	0.0015098	AT3G49760
	72.4434	-0.721418	0.153497	-4.6999	2.60292e-06	9.4152e-05	AT3G49780
	108.379	-0.723577	0.130346	-5.5512	2.83717e-08	1.45821e-06	AT3G49845
	100.932	1.00693	0.125693	8.01101	1.13774e-15	1.34777e-13	AT3G50350
	212.641	0.714596	0.132011	5.41314	6.19296e-08	3.00955e-06	AT3G50740
	12.0653	1.64163	0.381607	4.3019	1.69341e-05	0.000511249	AT3G50770
	130.849	-0.669208	0.118139	-5.6646	1.47368e-08	8.00337e-07	AT3G50900
	176.054	-0.880125	0.239154	-3.68015	0.000233094	0.00510702	AT3G51240
	84.8482	-1.69693	0.318058	-5.33529	9.53933e-08	4.40671e-06	AT3G51600
	58.2263	-0.649176	0.18206	-3.56572	0.000362859	0.00756126	AT3G52740
	3.54929	3.88511	1.05889	3.66905	0.000243458	0.00530379	AT3G52780
	15.0389	1.49103	0.358266	4.16179	3.15763e-05	0.00088115	AT3G52970
	24.12	-0.849749	0.267224	-3.17992	0.00147318	0.0240156	AT3G53650
	3.04736	-3.67818	1.13517	-3.24019	0.00119448	0.020291	AT3G53820
	55.2621	0.673849	0.169267	3.98098	6.86319e-05	0.00177324	AT3G54140
	10.1515	1.90544	0.426395	4.46873	7.86844e-06	0.000257416	AT3G54450
	34.3564	2.85364	0.278254	10.2555	1.11787e-24	2.43531e-22	AT3G54520
	76.3385	2.15683	0.185162	11.6484	2.33939e-31	7.23363e-29	AT3G54530
	39.7341	-2.09511	0.246791	-8.4894	2.07701e-17	2.76517e-15	AT3G54600
	295.215	-1.04161	0.098828	-10.5396	5.67355e-26	1.31045e-23	AT3G54640
	30.9486	0.830684	0.232263	3.57649	0.000348242	0.00730431	AT3G54720
	159.991	-0.937925	0.247174	-3.79459	0.000147889	0.00348732	AT3G55120
	54.3498	0.644531	0.174526	3.69304	0.000221591	0.00490546	AT3G56090
	89.3504	1.1097	0.149181	7.43857	1.01782e-13	1.01628e-11	AT3G56200
	166.838	-0.952549	0.109437	-8.70408	3.20155e-18	4.7579e-16	AT3G56360
	10.9587	1.59303	0.411453	3.87171	0.000108074	0.00265626	AT3G56620
	31.5911	-5.21848	0.547888	-9.52472	1.6549e-21	3.1412e-19	AT3G56970
	56.0746	-4.42695	0.340724	-12.9928	1.34409e-38	6.44188e-36	AT3G56980
	88.832	-1.6726	0.149779	-11.1671	5.90762e-29	1.59514e-26	AT3G57010
	28.8265	-1.02985	0.243745	-4.22512	2.38811e-05	0.000684503	AT3G57157
	140.24	0.644883	0.130551	4.9397	7.82437e-07	3.08644e-05	AT3G57520
	56.768	0.818781	0.181429	4.51295	6.39314e-06	0.000214646	AT3G57540
	50.3964	-2.67942	0.225307	-11.8923	1.29825e-32	4.36645e-30	AT3G58990
	25.1114	-0.816308	0.261589	-3.12058	0.00180498	0.0283169	AT3G59140
	51.7311	0.62517	0.180453	3.46445	0.000531311	0.0103908	AT3G59820
	2828.9	-1.37167	0.362964	-3.77908	0.000157408	0.00367113	AT3G59930
	229.99	2.07888	0.203461	10.2176	1.65422e-24	3.48496e-22	AT3G60140
	38.6111	-2.08143	0.273244	-7.61749	2.58656e-14	2.70967e-12	AT3G61390
	18.4019	-0.938893	0.300156	-3.12801	0.00175992	0.027792	AT3G61590
	40.35	0.87591	0.215354	4.06729	4.75621e-05	0.00127686	AT3G61630
	50.9173	0.975862	0.182948	5.3341	9.60171e-08	4.42486e-06	AT3G61890
	61.4691	-0.685779	0.161657	-4.24217	2.21365e-05	0.000643975	AT3G62190
	162.905	0.653204	0.105496	6.19172	5.95127e-10	3.89392e-08	AT3G62270
	59.4621	-0.808826	0.167811	-4.81986	1.43657e-06	5.44277e-05	AT4G00080
	55.0537	0.687008	0.193237	3.55527	0.000377595	0.00780893	AT4G00670
	68.0407	0.705929	0.16052	4.39777	1.09369e-05	0.000345991	AT4G00700
	29.2709	-0.935651	0.256894	-3.64217	0.000270352	0.00583661	AT4G01150
	54.2818	1.07629	0.175809	6.12194	9.24404e-10	5.86813e-08	AT4G01380
	8.89975	-1.39809	0.473937	-2.94994	0.00317837	0.0449024	AT4G01430
	46.615	0.966122	0.187578	5.1505	2.59796e-07	1.12938e-05	AT4G01440
	31.4414	-2.23605	0.280882	-7.96083	1.70884e-15	1.98546e-13	AT4G01630
	95.7851	-0.673703	0.144536	-4.66114	3.14469e-06	0.000111849	AT4G01700
	98.3601	-1.77568	0.145808	-12.1782	4.05977e-34	1.5566e-31	AT4G01870
	78.7008	-0.698231	0.1473	-4.74019	2.13522e-06	7.82681e-05	AT4G03190
	8.37833	1.39781	0.446174	3.13288	0.00173103	0.0274942	AT4G04710
	61.4169	0.685732	0.155872	4.39933	1.08588e-05	0.00034409	AT4G04770
	66.7885	0.77147	0.165527	4.66069	3.15149e-06	0.000111884	AT4G04810
	1148.27	1.09759	0.0780817	14.0569	6.98378e-45	4.18394e-42	AT4G04830
	15.8727	-2.86307	0.436463	-6.55972	5.39092e-11	3.92963e-09	AT4G04840
	42.6502	-0.777751	0.228208	-3.40807	0.000654232	0.0123936	AT4G07820
	37.9629	-0.977151	0.220231	-4.43693	9.12518e-06	0.000295505	AT4G08300
	132.907	-0.896863	0.132581	-6.76464	1.3364e-11	1.05e-09	AT4G08555
	80.6724	3.57115	0.219713	16.2537	2.10179e-59	2.12071e-56	AT4G08620
	93.6052	0.714	0.157606	4.53028	5.89046e-06	0.000199516	AT4G08770
	78.05	1.54152	0.196274	7.85391	4.03271e-15	4.60185e-13	AT4G10500
	32.7111	0.742947	0.221019	3.36146	0.000775317	0.0142645	AT4G10770
	20.2488	1.01347	0.31424	3.22514	0.00125911	0.0211253	AT4G10860
	30.6009	-1.85841	0.254692	-7.29672	2.94868e-13	2.77104e-11	AT4G11170
	2719.23	0.632163	0.0736669	8.58138	9.37416e-18	1.31177e-15	AT4G11320
	214.573	0.883951	0.094846	9.31985	1.165e-20	2.10699e-18	AT4G11360
	32.3134	-1.19646	0.238915	-5.0079	5.50272e-07	2.23501e-05	AT4G12030
	31.3248	0.867727	0.235954	3.67752	0.000235513	0.00515412	AT4G12050
	4.56149	1.88285	0.631436	2.98186	0.00286501	0.0415784	AT4G12170
	34.6957	-0.731662	0.23059	-3.173	0.00150872	0.0244495	AT4G12400
	34.4421	0.811712	0.266161	3.04971	0.00229064	0.0346597	AT4G12470
	118.528	1.14887	0.141068	8.1441	3.8212e-16	4.69591e-14	AT4G12735
	46.6332	0.626596	0.185187	3.38358	0.000715476	0.0133169	AT4G12910
	246.309	-0.981547	0.0919855	-10.6707	1.3961e-26	3.43137e-24	AT4G13180
	28.4276	0.897544	0.245983	3.64881	0.000263455	0.00571993	AT4G13250
	18.0122	1.33012	0.311481	4.27032	1.95189e-05	0.000578357	AT4G13420
	321.387	-0.670991	0.08079	-8.30537	9.95082e-17	1.26336e-14	AT4G13430
	131.622	-2.02559	0.162206	-12.4877	8.70817e-36	3.55201e-33	AT4G13770
	309.814	1.03847	0.0821385	12.6429	1.22418e-36	5.21528e-34	AT4G14030
	9.08722	-1.88753	0.460545	-4.09847	4.15888e-05	0.00112932	AT4G14040
	257.213	0.725423	0.107579	6.74318	1.5496e-11	1.20101e-09	AT4G14060
	13.5855	-0.978729	0.334889	-2.92255	0.00347183	0.0478494	AT4G14100
	40.9832	0.87352	0.193987	4.50299	6.70043e-06	0.000224259	AT4G14680
	148.777	-0.775457	0.134685	-5.75756	8.53378e-09	4.78366e-07	AT4G15160
	43.3538	0.814372	0.197095	4.13188	3.59804e-05	0.000992489	AT4G15380
	683.882	0.88003	0.0968866	9.08309	1.05531e-19	1.77469e-17	AT4G15390
	174.32	1.84657	0.123648	14.9341	1.97641e-50	1.40333e-47	AT4G15393
	23.139	-1.54413	0.314652	-4.90741	9.22878e-07	3.59603e-05	AT4G15480
	43.3737	-1.14384	0.212017	-5.39504	6.85092e-08	3.27529e-06	AT4G15550
	29.8929	-0.940097	0.281464	-3.34002	0.000837722	0.0151516	AT4G15990
	78.8844	-2.22206	0.17402	-12.769	2.44372e-37	1.0895e-34	AT4G16370
	88.176	1.10046	0.147552	7.45812	8.77625e-14	8.90209e-12	AT4G17030
	182.449	-0.677351	0.113507	-5.96747	2.40964e-09	1.46187e-07	AT4G17215
	19.3327	0.99195	0.287261	3.45314	0.000554109	0.0107846	AT4G18550
	224.655	0.992019	0.0981118	10.1111	4.93241e-24	1.00595e-21	AT4G19160
	83.3219	-1.49888	0.314326	-4.76854	1.85566e-06	6.84133e-05	AT4G19690
	31.3657	0.827669	0.217012	3.81393	0.000136773	0.00326525	AT4G19700
	429.885	-1.05483	0.0879094	-11.999	3.59504e-33	1.2531e-30	AT4G19880
	50.744	1.85275	0.206056	8.9915	2.43877e-19	3.99604e-17	AT4G20820
	575.649	-0.793783	0.0740286	-10.7227	7.9679e-27	1.9838e-24	AT4G20830
	30.7523	0.679501	0.232495	2.92265	0.00347072	0.0478494	AT4G20880
	24.5792	0.903016	0.248822	3.62916	0.00028434	0.00610423	AT4G21903
	85.7606	0.949597	0.17775	5.34231	9.1772e-08	4.25995e-06	AT4G22214
	119.751	-0.675087	0.133457	-5.05847	4.22626e-07	1.75752e-05	AT4G22240
	88.7935	-0.997145	0.147071	-6.78003	1.20153e-11	9.47924e-10	AT4G22530
	61.3046	0.841391	0.20395	4.12549	3.69954e-05	0.00101756	AT4G22610
	24.6039	-0.739299	0.249448	-2.96374	0.00303929	0.0436124	AT4G22745
	215.587	-0.644859	0.097471	-6.6159	3.69291e-11	2.77635e-09	AT4G23100
	31.573	0.728525	0.226627	3.21464	0.00130607	0.0218107	AT4G23920
	90.7414	0.759921	0.143989	5.27762	1.30875e-07	5.93144e-06	AT4G23980
	195.372	-0.965138	0.0992952	-9.71989	2.48053e-22	4.75543e-20	AT4G24160
	26.5113	1.25512	0.260467	4.81874	1.44467e-06	5.46268e-05	AT4G25010
	27.523	-0.926137	0.231052	-4.00834	6.11459e-05	0.00159922	AT4G25070
	627.091	1.04794	0.269705	3.88551	0.000102113	0.00253577	AT4G25100
	29.6003	1.02013	0.300481	3.395	0.000686286	0.0128234	AT4G25220
	36.7193	-0.801015	0.224689	-3.56499	0.000363872	0.00757339	AT4G25250
	11.4415	-1.51705	0.397796	-3.81363	0.000136939	0.00326525	AT4G25380
	28.0146	-1.02216	0.267246	-3.8248	0.000130876	0.00314973	AT4G25434
	15.0108	1.00729	0.309071	3.25908	0.00111776	0.019253	AT4G25760
	7.25734	-1.67015	0.516012	-3.23665	0.00120941	0.020482	AT4G25835
	31.3086	-0.695857	0.218281	-3.18789	0.00143314	0.0235632	AT4G27070
	17.2523	-0.888999	0.292505	-3.03926	0.00237159	0.0356104	AT4G27400
	24.7989	-1.68115	0.287507	-5.84733	4.99514e-09	2.91069e-07	AT4G27450
	19.481	0.942298	0.294869	3.19565	0.00139515	0.0230176	AT4G27710
	6.21455	2.1939	0.666435	3.29199	0.000994814	0.0175452	AT4G28530
	23.6881	1.2924	0.263759	4.89992	9.58743e-07	3.72821e-05	AT4G29340
	88.0434	-0.67125	0.189979	-3.53328	0.000410437	0.00833527	AT4G29905
	135.893	-0.676768	0.12917	-5.23936	1.61138e-07	7.20088e-06	AT4G30280
	98.8112	-0.772954	0.152873	-5.05619	4.27706e-07	1.7748e-05	AT4G30450
	266.858	-0.694995	0.0943634	-7.3651	1.77016e-13	1.72263e-11	AT4G30460
	177.855	-0.900959	0.111679	-8.06739	7.18146e-16	8.65885e-14	AT4G30660
	444.285	1.65124	0.0830547	19.8813	5.90746e-88	1.25835e-84	AT4G31290
	44.9921	-0.832055	0.185031	-4.49684	6.89714e-06	0.000228763	AT4G31320
	89.7553	3.38355	0.208563	16.2231	3.4608e-59	3.31735e-56	AT4G31330
	38.4332	-0.976038	0.203146	-4.8046	1.55058e-06	5.81724e-05	AT4G31470
	347.524	-1.39588	0.0904363	-15.435	9.52679e-54	7.94078e-51	AT4G31500
	46.1491	0.667807	0.225662	2.95932	0.00308318	0.0440497	AT4G31570
	23.214	1.06451	0.274457	3.87862	0.000105051	0.00259194	AT4G31800
	67.9192	-0.744187	0.156569	-4.75309	2.00329e-06	7.35729e-05	AT4G31860
	62.3564	-0.613642	0.168464	-3.64257	0.000269925	0.00583398	AT4G31920
	30.928	-1.91489	0.254251	-7.53149	5.01648e-14	5.19843e-12	AT4G31940
	10.6707	1.39586	0.3905	3.57454	0.000350838	0.00735072	AT4G32810
	14.939	1.09398	0.3305	3.31008	0.000932709	0.0166956	AT4G33330
	18.8111	0.889664	0.295551	3.01019	0.00261084	0.0384595	AT4G33490
	41.0714	-0.668804	0.190072	-3.51869	0.000433683	0.00875173	AT4G33540
	3.31113	-2.84516	0.868033	-3.27771	0.00104652	0.0182555	AT4G33610
	70.7644	1.29596	0.167681	7.7287	1.0865e-14	1.19025e-12	AT4G33960
	94.5823	-1.16149	0.142769	-8.13544	4.10429e-16	5.01168e-14	AT4G34131
	100.955	-1.46816	0.162446	-9.03786	1.59774e-19	2.64053e-17	AT4G34135
	69.9269	-1.75606	0.172563	-10.1764	2.5284e-24	5.21203e-22	AT4G34138
	9.98082	2.72327	0.516198	5.27562	1.32308e-07	5.96817e-06	AT4G35190
	26.0195	2.23053	0.290298	7.68358	1.54709e-14	1.65694e-12	AT4G35640
	20.0609	0.932866	0.276273	3.37661	0.000733852	0.0136061	AT4G35720
	34.8227	2.24831	0.262609	8.56146	1.11451e-17	1.53715e-15	AT4G36220
	25.8949	-1.21199	0.26254	-4.6164	3.90447e-06	0.000135602	AT4G36570
	23.8231	-1.97859	0.340968	-5.80285	6.5196e-09	3.74213e-07	AT4G36880
	24.1622	-2.78567	0.326596	-8.52939	1.47126e-17	2.0004e-15	AT4G37290
	271.769	-0.76449	0.103895	-7.35831	1.86257e-13	1.77648e-11	AT4G37520
	47.5787	-0.756647	0.185031	-4.0893	4.32685e-05	0.00117161	AT4G37610
	36.5407	-0.624734	0.21423	-2.91619	0.00354339	0.0487306	AT4G37660
	63.6129	-0.696713	0.169703	-4.10548	4.03483e-05	0.00109875	AT4G37730
	40.6086	-0.631919	0.192399	-3.28441	0.00102195	0.0179084	AT4G37900
	11.5878	1.2261	0.393423	3.1165	0.00183013	0.0286646	AT4G38210
	12.0966	1.08174	0.371965	2.90818	0.00363538	0.0495688	AT4G38410
	75.0945	0.781026	0.182499	4.27961	1.87221e-05	0.000557333	AT4G38470
	41.0361	0.605367	0.200243	3.02317	0.00250146	0.0370885	AT4G39140
	12.4663	1.12131	0.358	3.13214	0.00173536	0.0275402	AT4G39235
	53.9504	-1.08964	0.177691	-6.13224	8.66498e-10	5.57438e-08	AT4G39670
	27.0031	0.885568	0.236821	3.7394	0.000184461	0.00418497	AT4G39740
	164.171	-1.39532	0.107804	-12.9432	2.56729e-38	1.20043e-35	AT4G39940
	144.499	-2.33772	0.143038	-16.3433	4.85271e-60	5.16841e-57	AT4G39950
	42.4054	-0.884924	0.205249	-4.31146	1.6218e-05	0.000494301	AT5G01500
	156.59	1.04735	0.132695	7.89291	2.95227e-15	3.3891e-13	AT5G01600
	3.09857	-4.37875	1.16544	-3.75716	0.000171855	0.00395515	AT5G01835
	9.3813	1.6663	0.422683	3.9422	8.0738e-05	0.00205282	AT5G01900
	52.3823	0.694208	0.196247	3.53742	0.000404051	0.00822299	AT5G02230
	137.508	-0.636346	0.118616	-5.36475	8.1062e-08	3.81788e-06	AT5G02260
	10.1281	-1.22121	0.400984	-3.04554	0.00232263	0.0350332	AT5G02430
	49.9602	-0.646567	0.179169	-3.60871	0.000307728	0.00656225	AT5G02490
	29.1992	1.06466	0.228759	4.65405	3.25477e-06	0.000115124	AT5G02580
	200.475	1.17691	0.102445	11.4881	1.5135e-30	4.53364e-28	AT5G02780
	94.1779	0.815203	0.169625	4.80593	1.54036e-06	5.79023e-05	AT5G03545
	159.332	2.59432	0.257146	10.0889	6.18592e-24	1.24832e-21	AT5G04120
	10.904	-5.06159	0.875872	-5.77892	7.51828e-09	4.26429e-07	AT5G04150
	340.854	-0.631332	0.0852138	-7.4088	1.27446e-13	1.25296e-11	AT5G04750
	273.197	0.698043	0.116638	5.98471	2.16769e-09	1.3277e-07	AT5G04950
	52.2757	-0.647703	0.186721	-3.46883	0.000522724	0.0102466	AT5G04960
	47.9112	0.711808	0.187981	3.7866	0.000152725	0.00357932	AT5G05190
	27.726	-3.11478	0.338346	-9.2059	3.38816e-20	5.85176e-18	AT5G05250
	171.974	-0.726967	0.152145	-4.77812	1.76942e-06	6.54855e-05	AT5G05270
	45.4275	-1.19833	0.247232	-4.847	1.25342e-06	4.76772e-05	AT5G05410
	87.657	-0.882837	0.179739	-4.91177	9.02589e-07	3.52414e-05	AT5G05600
	77.6751	-0.608753	0.151654	-4.01409	5.96766e-05	0.00156292	AT5G05730
	39.8059	-0.615086	0.194941	-3.15525	0.0016036	0.0257691	AT5G06270
	27.5254	1.46135	0.257799	5.66857	1.43992e-08	7.84227e-07	AT5G06510
	496.276	-1.48718	0.0996101	-14.9301	2.10061e-50	1.43825e-47	AT5G06860
	4.83441	-1.99463	0.669859	-2.97769	0.00290431	0.0419581	AT5G06865
	12.1061	1.67675	0.392071	4.27665	1.89724e-05	0.000563906	AT5G06905
	6.56763	1.53152	0.498478	3.07239	0.00212354	0.0324903	AT5G07050
	179.537	-0.80759	0.110828	-7.28691	3.17147e-13	2.96587e-11	AT5G07322
	32.5035	-1.18316	0.224456	-5.27122	1.35517e-07	6.09857e-06	AT5G07860
	55.9124	-0.600732	0.177532	-3.38379	0.000714919	0.0133169	AT5G07870
	14.9461	-1.82591	0.374412	-4.87674	1.07852e-06	4.16024e-05	AT5G07990
	301.709	-0.752475	0.232793	-3.23237	0.00122766	0.0207545	AT5G08640
	54.81	0.719953	0.180067	3.99824	6.38139e-05	0.00166446	AT5G09290
	49.5557	2.18134	0.21968	9.92965	3.09325e-23	6.0511e-21	AT5G09570
	80.7689	-0.694403	0.165515	-4.1954	2.72388e-05	0.000766807	AT5G10130
	93.2209	0.814048	0.145839	5.58183	2.38006e-08	1.24327e-06	AT5G10170
	217.022	2.12825	0.107292	19.8361	1.45364e-87	2.78678e-84	AT5G10180
	35.1908	0.663972	0.212703	3.12159	0.00179874	0.0282653	AT5G10190
	45.3856	-1.00888	0.210089	-4.80213	1.56987e-06	5.8591e-05	AT5G10695
	86.7562	0.595287	0.161684	3.68179	0.000231607	0.00508608	AT5G11920
	7.83964	-3.016	0.582638	-5.17646	2.26131e-07	9.8976e-06	AT5G12030
	62.8631	1.79629	0.198582	9.04555	1.48919e-19	2.48255e-17	AT5G13210
	176.735	0.791373	0.115726	6.83836	8.01054e-12	6.3722e-10	AT5G13550
	46.7486	-0.869398	0.197418	-4.40384	1.0635e-05	0.000337556	AT5G13740
	367.676	-0.601672	0.0857247	-7.01865	2.24017e-12	1.8919e-10	AT5G13750
	1446.13	-0.759268	0.200763	-3.7819	0.000155633	0.00364015	AT5G13930
	291.89	-1.76972	0.101254	-17.4779	2.10951e-68	2.52759e-65	AT5G14200
	26.4149	0.794848	0.266443	2.98318	0.00285267	0.0414307	AT5G14930
	108.421	0.820563	0.139593	5.87826	4.14592e-09	2.44558e-07	AT5G15180
	623.926	-0.760322	0.065906	-11.5365	8.64125e-31	2.62955e-28	AT5G15230
	38.0169	0.667294	0.205901	3.24085	0.00119174	0.0202903	AT5G16380
	30.5342	0.885011	0.234568	3.77295	0.000161331	0.00375806	AT5G16570
	31.197	-1.29343	0.261593	-4.94443	7.63681e-07	3.03116e-05	AT5G16970
	72.3273	-0.839224	0.213212	-3.9361	8.28171e-05	0.00210011	AT5G17050
	27.5915	-0.798008	0.250684	-3.18332	0.00145598	0.0238162	AT5G17700
	49.233	0.818676	0.190948	4.28743	1.80755e-05	0.000541445	AT5G17760
	26.8081	0.86089	0.242413	3.55133	0.000383283	0.0079095	AT5G17800
	86.5443	-0.835563	0.14914	-5.60253	2.11251e-08	1.11261e-06	AT5G17990
	32.2201	1.44215	0.249291	5.78501	7.2509e-09	4.14011e-07	AT5G18290
	48.4078	1.18374	0.182293	6.49361	8.38034e-11	5.9066e-09	AT5G18840
	250.28	-0.677179	0.125227	-5.4076	6.38744e-08	3.09226e-06	AT5G19240
	147.659	-0.673761	0.107538	-6.26533	3.72042e-10	2.47654e-08	AT5G19250
	285.936	0.665471	0.0877271	7.5857	3.30702e-14	3.44559e-12	AT5G19550
	15.4847	-1.78982	0.362244	-4.94093	7.77521e-07	3.07337e-05	AT5G20230
	281.742	0.963785	0.104659	9.20879	3.29831e-20	5.78975e-18	AT5G20700
	19.9179	0.942969	0.273359	3.44956	0.000561507	0.0108844	AT5G21950
	113.08	-0.804917	0.13787	-5.83825	5.27532e-09	3.06464e-07	AT5G22020
	119.41	-0.995519	0.132345	-7.52212	5.38939e-14	5.55484e-12	AT5G22140
	11.5363	-2.99631	0.509843	-5.87693	4.17956e-09	2.45786e-07	AT5G22300
	160.067	0.875471	0.108311	8.0829	6.32422e-16	7.67352e-14	AT5G22500
	10.6853	1.25554	0.402287	3.121	0.00180236	0.0282989	AT5G22580
	40.8478	-4.35786	0.369256	-11.8017	3.82386e-32	1.26392e-29	AT5G23010
	161.386	-2.28424	0.129723	-17.6085	2.11805e-69	2.707e-66	AT5G23020
	50.9838	1.35996	0.195307	6.96316	3.32724e-12	2.73762e-10	AT5G23050
	74.7571	0.645697	0.162553	3.97222	7.12062e-05	0.00182743	AT5G23220
	63.7041	1.1399	0.197048	5.78489	7.25615e-09	4.14011e-07	AT5G23840
	51.1781	2.50747	0.581249	4.31393	1.60375e-05	0.000490358	AT5G23980
	9.01021	4.81178	0.867839	5.54455	2.94706e-08	1.50261e-06	AT5G23990
	9.28879	-1.79006	0.448182	-3.99405	6.49551e-05	0.00168963	AT5G24070
	265.942	0.640993	0.0926422	6.91902	4.54777e-12	3.66325e-10	AT5G24530
	90.1758	1.19308	0.153352	7.78005	7.24957e-15	8.03361e-13	AT5G24640
	308.681	1.59424	0.0772794	20.6296	1.49003e-94	3.57067e-91	AT5G24660
	8.00533	2.25717	0.522931	4.31638	1.58606e-05	0.000485725	AT5G24860
	27.1248	1.1181	0.239485	4.66876	3.03025e-06	0.000108181	AT5G25110
	67.7054	0.650313	0.153918	4.22507	2.38867e-05	0.000684503	AT5G25220
	55.345	-0.804352	0.191103	-4.20899	2.56513e-05	0.000727458	AT5G25250
	18.3233	-1.07001	0.317367	-3.37151	0.000747562	0.0138202	AT5G25260
	240.657	-0.636737	0.100596	-6.32966	2.45708e-10	1.66448e-08	AT5G25460
	100.674	-0.6097	0.134296	-4.53996	5.62645e-06	0.000191249	AT5G25930
	403.376	4.23014	0.133813	31.6125	2.48982e-219	2.38661e-215	AT5G26220
	22.4017	1.60864	0.329524	4.88171	1.05172e-06	4.06503e-05	AT5G26270
	67.5326	-0.882942	0.167349	-5.27605	1.31995e-07	5.96812e-06	AT5G26600
	36.3036	0.690655	0.219958	3.13994	0.0016898	0.026951	AT5G26690
	144.404	-0.613958	0.151774	-4.04521	5.22766e-05	0.00139026	AT5G26920
	140.14	0.991429	0.118874	8.34014	7.42035e-17	9.4837e-15	AT5G27350
	199.103	-0.663201	0.108319	-6.12268	9.20127e-10	5.86038e-08	AT5G27760
	8.61134	-1.49092	0.437301	-3.40936	0.000651144	0.0123473	AT5G27765
	75.6605	0.669609	0.15112	4.43097	9.38092e-06	0.000302764	AT5G28020
	1565.67	-1.3956	0.477105	-2.92514	0.00344307	0.0476929	AT5G33355
	229.327	1.18497	0.0922395	12.8467	8.97956e-38	4.09874e-35	AT5G36130
	13.4244	1.2345	0.344684	3.58153	0.000341587	0.00720414	AT5G36140
	39.232	1.25832	0.201641	6.24041	4.36421e-10	2.88505e-08	AT5G36150
	6.35321	2.04683	0.537268	3.8097	0.000139133	0.00331345	AT5G37970
	40.1976	1.8214	0.226231	8.05104	8.20924e-16	9.83621e-14	AT5G37980
	1420.76	1.19617	0.0887433	13.479	2.07848e-41	1.13847e-38	AT5G37990
	56.4136	1.25632	0.178905	7.02229	2.18267e-12	1.8515e-10	AT5G38000
	165.739	0.677908	0.11434	5.92888	3.05011e-09	1.8273e-07	AT5G38030
	44.8707	-0.88701	0.191597	-4.62955	3.66456e-06	0.000128434	AT5G38200
	1185.31	0.89206	0.260684	3.42199	0.000621645	0.0118465	AT5G38910
	47.4572	-0.882271	0.199243	-4.42812	9.50586e-06	0.00030628	AT5G39050
	22.8784	1.30866	0.30778	4.25193	2.11938e-05	0.000621262	AT5G39130
	9.80306	1.38593	0.423433	3.27307	0.00106385	0.0185142	AT5G39160
	27.1525	0.907792	0.253719	3.57794	0.000346316	0.00727188	AT5G39190
	15.6223	1.48435	0.353436	4.19977	2.67188e-05	0.000753274	AT5G40000
	120.701	0.878911	0.125779	6.98777	2.793e-12	2.32802e-10	AT5G40240
	151.072	1.11745	0.106139	10.5281	6.41082e-26	1.46312e-23	AT5G40510
	210.973	0.844903	0.0970873	8.70251	3.24635e-18	4.78736e-16	AT5G40670
	25.5751	1.07955	0.303628	3.55549	0.000377277	0.00780893	AT5G41280
	20.7233	0.922252	0.277795	3.3199	0.000900498	0.0161643	AT5G41410
	36.0787	-1.13858	0.22609	-5.03595	4.75476e-07	1.9519e-05	AT5G41750
	18.6852	-1.74678	0.306756	-5.69435	1.23845e-08	6.80296e-07	AT5G42380
	64.4086	2.25975	0.207164	10.908	1.05545e-27	2.73434e-25	AT5G42580
	88.9118	0.935156	0.189943	4.92336	8.50719e-07	3.3352e-05	AT5G42590
	47.9407	1.05274	0.250274	4.20633	2.59557e-05	0.000733918	AT5G42600
	63.2153	-0.873325	0.15941	-5.47847	4.29021e-08	2.1363e-06	AT5G43180
	45.6412	-0.769712	0.206508	-3.72728	0.00019356	0.00436558	AT5G43520
	40.0117	-1.0873	0.215746	-5.03972	4.66224e-07	1.92215e-05	AT5G43570
	544.371	-1.09917	0.0938721	-11.7092	1.14342e-31	3.59353e-29	AT5G43580
	126.027	-1.5641	0.13356	-11.7108	1.12161e-31	3.58372e-29	AT5G43780
	68.9286	-0.632538	0.14916	-4.24067	2.22858e-05	0.000647336	AT5G44110
	32.4857	-1.06745	0.225538	-4.73292	2.21315e-06	8.0662e-05	AT5G44567
	27.5181	0.845861	0.242442	3.48892	0.00048498	0.00960491	AT5G44578
	39.8783	-1.14565	0.22516	-5.08814	3.61602e-07	1.54738e-05	AT5G44585
	129.376	-0.666618	0.114666	-5.81358	6.11517e-09	3.52054e-07	AT5G44720
	119.716	0.997158	0.13551	7.35858	1.85871e-13	1.77648e-11	AT5G44920
	19.8862	-0.964196	0.288351	-3.34383	0.00082631	0.0150011	AT5G45000
	144.052	0.701682	0.11764	5.96463	2.4519e-09	1.48282e-07	AT5G45070
	28.4053	0.852598	0.249725	3.41415	0.000639825	0.0121567	AT5G45080
	2.2347	3.39815	1.15952	2.93066	0.00338238	0.0469901	AT5G46240
	8.01843	-1.38601	0.450507	-3.07656	0.00209403	0.03209	AT5G46350
	56.8747	0.603025	0.173883	3.46799	0.000524374	0.0102684	AT5G47230
	70.2935	0.938633	0.180663	5.1955	2.04171e-07	9.06058e-06	AT5G47980
	603.375	1.56292	0.213609	7.31671	2.54133e-13	2.39999e-11	AT5G47990
	407.667	1.722	0.131025	13.1425	1.87816e-39	9.73139e-37	AT5G48000
	531.21	1.76012	0.122691	14.346	1.1287e-46	6.98007e-44	AT5G48010
	497.124	1.25586	0.0863335	14.5467	6.13098e-48	3.9179e-45	AT5G48180
	31.3574	-2.61762	0.294147	-8.89902	5.63407e-19	8.85334e-17	AT5G48430
	165.56	-0.693491	0.114934	-6.0338	1.60145e-09	1.0066e-07	AT5G48540
	567.164	3.99625	0.122569	32.6041	3.58834e-233	6.87921e-229	AT5G48850
	15.8173	-1.47037	0.328467	-4.47646	7.58922e-06	0.000248706	AT5G49450
	458.022	-0.590414	0.0899364	-6.56479	5.21048e-11	3.84193e-09	AT5G49480
	80.1378	1.05409	0.151197	6.97159	3.13382e-12	2.58959e-10	AT5G49630
	28.3604	1.84857	0.264989	6.97603	3.03643e-12	2.51997e-10	AT5G50260
	24.1896	0.790549	0.256278	3.08473	0.00203739	0.0313474	AT5G50800
	56.9759	-0.817318	0.177125	-4.61435	3.94331e-06	0.000136704	AT5G51060
	10.7741	1.17387	0.40309	2.91217	0.00358924	0.0490793	AT5G51270
	45.6559	-1.27088	0.228513	-5.56154	2.67408e-08	1.37809e-06	AT5G52640
	8.03107	2.08023	0.540355	3.84976	0.000118236	0.00288384	AT5G52710
	18.8727	0.948827	0.314883	3.01326	0.00258453	0.0381726	AT5G52720
	9.46682	1.53015	0.47042	3.25274	0.001143	0.0196348	AT5G52760
	5.92966	2.85341	0.691341	4.12736	3.66953e-05	0.00101075	AT5G52930
	13.2321	3.88136	0.593956	6.53476	6.37129e-11	4.59188e-09	AT5G52940
	70.5888	-0.903497	0.163415	-5.52885	3.22344e-08	1.63051e-06	AT5G53450
	31.8403	-0.763101	0.214762	-3.55324	0.000380515	0.00786083	AT5G53990
	27.8509	0.764876	0.243674	3.13894	0.00169562	0.0270214	AT5G54040
	165.279	1.1049	0.121208	9.11571	7.81552e-20	1.32594e-17	AT5G54100
	92.4541	1.06661	0.136421	7.81856	5.3433e-15	6.06133e-13	AT5G54390
	438.552	-0.609704	0.0840974	-7.24998	4.16827e-13	3.82344e-11	AT5G54500
	3.08078	3.65368	1.0767	3.3934	0.000690299	0.0128858	AT5G54550
	2.3117	3.73792	1.14624	3.26102	0.00111012	0.0191558	AT5G54560
	253.89	-0.999923	0.0888936	-11.2485	2.35467e-29	6.54222e-27	AT5G54810
	44.1088	-0.609956	0.182253	-3.34676	0.000817633	0.0148859	AT5G54860
	16.5401	1.89368	0.33828	5.59798	2.16862e-08	1.13592e-06	AT5G55620
	11.7285	1.12643	0.384391	2.93043	0.00338497	0.0469901	AT5G56270
	165.945	-1.07494	0.135735	-7.91939	2.38675e-15	2.75641e-13	AT5G56540
	103.584	-0.740195	0.150513	-4.91782	8.75139e-07	3.42394e-05	AT5G57090
	74.6093	-1.21998	0.158472	-7.69837	1.37811e-14	1.48425e-12	AT5G57220
	27.7489	-1.13273	0.272543	-4.15617	3.23622e-05	0.000900459	AT5G57510
	56.4623	-0.974191	0.177771	-5.48004	4.25236e-08	2.12297e-06	AT5G57785
	13.2918	-1.11835	0.376358	-2.97151	0.00296335	0.0427043	AT5G59510
	140.686	-0.880279	0.118229	-7.44553	9.6553e-14	9.7422e-12	AT5G59820
	31.0969	-0.904768	0.227586	-3.97549	7.02338e-05	0.00180975	AT5G60520
	179.591	-0.810913	0.113154	-7.16647	7.69578e-13	6.79889e-11	AT5G60530
	105.253	-0.622708	0.133272	-4.67247	2.97603e-06	0.000106776	AT5G60890
	75.4885	0.721706	0.150226	4.80413	1.55429e-06	5.81979e-05	AT5G61420
	352.622	-0.904462	0.0796602	-11.354	7.08467e-30	1.99736e-27	AT5G61820
	16.9761	-1.42379	0.394707	-3.6072	0.000309516	0.00659013	AT5G62210
	471.516	1.06328	0.0813319	13.0733	4.67679e-39	2.35944e-36	AT5G62480
	33.7121	0.786748	0.208687	3.77	0.00016325	0.00379814	AT5G63760
	173.999	-0.699609	0.106855	-6.54728	5.85961e-11	4.23904e-09	AT5G63790
	75.1921	-1.0108	0.16215	-6.23376	4.55382e-10	3.00004e-08	AT5G63980
	70.621	-2.4335	0.196307	-12.3964	2.73331e-35	1.09167e-32	AT5G64120
	238.971	-0.791434	0.0932359	-8.48851	2.09299e-17	2.76722e-15	AT5G64250
	72.7654	0.798505	0.157299	5.07634	3.84781e-07	1.62124e-05	AT5G64410
	8.19935	-1.75678	0.469469	-3.74205	0.000182526	0.0041509	AT5G64510
	9.65905	1.22816	0.399367	3.07528	0.00210308	0.032203	AT5G64530
	39.5003	0.932545	0.201142	4.63626	3.54765e-06	0.000124564	AT5G64550
	30.3094	-0.795768	0.240913	-3.30313	0.000956104	0.0170032	AT5G64905
	24.0358	1.29201	0.266374	4.85036	1.23236e-06	4.7063e-05	AT5G65140
	25.9644	1.09086	0.249591	4.37057	1.23925e-05	0.000389469	AT5G65980
	271.545	0.727373	0.107578	6.76137	1.36697e-11	1.06964e-09	AT5G66170
	15.3233	0.951336	0.327118	2.90824	0.00363474	0.0495688	AT5G66480
	23.3474	-1.01921	0.260691	-3.90963	9.24375e-05	0.00232561	AT5G66590
	6.46062	1.5443	0.490729	3.14695	0.00164985	0.0263578	AT5G66670
	16.2438	0.899617	0.306988	2.93046	0.00338457	0.0469901	AT5G66815
	59.8139	-0.738295	0.171193	-4.31264	1.61315e-05	0.000492449	AT5G67330
	52.7378	1.06947	0.18804	5.68749	1.28919e-08	7.04131e-07	AT5G67430
	55.5894	1.17965	0.223235	5.28433	1.26163e-07	5.73143e-06	ATCG00180
	63.6507	0.627222	0.177517	3.5333	0.000410401	0.00833527	ATCG00330
	100.069	0.951412	0.189748	5.01409	5.32853e-07	2.17347e-05	ATCG00360
	28.2533	0.869833	0.25824	3.36831	0.000756315	0.0139551	ATCG00440
	408.99	0.700349	0.098992	7.07481	1.49656e-12	1.27514e-10	ATCG00470
	110.36	0.720021	0.130148	5.53233	3.16007e-08	1.60269e-06	ATCG00670
	17.086	1.19818	0.356776	3.35836	0.000784061	0.0143565	ATCG00770
	303.04	0.692179	0.120988	5.72105	1.05869e-08	5.84903e-07	ATCG00790
	121.316	1.23316	0.148577	8.29978	1.04306e-16	1.29848e-14	ATCG00820
	136.071	0.765534	0.12028	6.36458	1.9582e-10	1.34073e-08	ATCG01020
	15.9652	-1.08038	0.339633	-3.18103	0.00146754	0.023944	ATCG01090
	52.5474	1.15941	0.200893	5.77129	7.86683e-09	4.43573e-07	ATMG01380

## Sheet: q-lsu-KO dS vs nS R
q-lsu-KO[dS]/q-lsu-KO[nS]	baseMean	log2FoldChange	lfcSE	stat	pvalue	padj	gene_id
Roots	26.2341	-1.38094	0.370248	-3.72978	0.00019165	0.00451094	AT1G01580
	33.8476	0.747587	0.234108	3.19334	0.00140638	0.0229966	AT1G01640
	158.272	-0.702957	0.114733	-6.12691	8.96047e-10	6.40563e-08	AT1G01720
	113.815	-0.618539	0.186589	-3.31497	0.000916514	0.0165336	AT1G01750
	161.187	-0.763368	0.149726	-5.09842	3.42493e-07	1.64587e-05	AT1G02360
	7.02656	2.35341	0.653689	3.60019	0.000317983	0.0068083	AT1G02450
	211.625	0.623999	0.135426	4.60768	4.07192e-06	0.000150766	AT1G02520
	76.0537	-0.684544	0.173104	-3.95452	7.669e-05	0.00211601	AT1G03850
	174.672	0.826966	0.110224	7.50256	6.25836e-14	7.07645e-12	AT1G04770
	238.04	0.926783	0.12444	7.44762	9.50403e-14	1.05397e-11	AT1G05060
	149.262	-1.27074	0.173817	-7.31079	2.6557e-13	2.83603e-11	AT1G05340
	5.46903	-5.08265	1.12027	-4.53699	5.70626e-06	0.000203964	AT1G05650
	26.0378	-1.43918	0.285402	-5.04264	4.59157e-07	2.1502e-05	AT1G05660
	89.4679	-0.931461	0.162422	-5.73483	9.76108e-09	6.09627e-07	AT1G05680
	23.9436	0.846749	0.288564	2.93436	0.00334235	0.0456735	AT1G06190
	55.2445	-0.596222	0.182275	-3.271	0.00107169	0.0187143	AT1G06430
	25.919	-1.04962	0.286475	-3.66393	0.000248376	0.00557316	AT1G06463
	44.0224	-1.09211	0.255865	-4.26831	1.96959e-05	0.000619525	AT1G06680
	17.5269	-1.08352	0.311281	-3.48085	0.000499829	0.00993912	AT1G06690
	17.5882	-0.963733	0.32095	-3.00275	0.00267551	0.0387658	AT1G06830
	42.1495	-0.744672	0.211866	-3.51482	0.000440053	0.00904146	AT1G06983
	12.2301	-7.26049	1.07105	-6.77888	1.21113e-11	1.12648e-09	AT1G07367
	8.12235	-1.78897	0.540567	-3.30944	0.00093484	0.0168194	AT1G07400
	22.2442	1.02349	0.318922	3.2092	0.00133105	0.0220567	AT1G07560
	45.8615	0.802647	0.208387	3.85171	0.000117298	0.00303327	AT1G07640
	32.3639	0.770141	0.254083	3.03106	0.00243699	0.0360034	AT1G07660
	514.766	0.719598	0.0939835	7.65665	1.90846e-14	2.23084e-12	AT1G07920
	556.68	0.632242	0.08111	7.79486	6.44775e-15	7.91107e-13	AT1G07940
	15.983	-1.25967	0.368062	-3.42245	0.000620593	0.0119958	AT1G08763
	17.7489	-5.10183	0.700953	-7.27842	3.37763e-13	3.54139e-11	AT1G09080
	8.65017	-1.79856	0.479217	-3.75312	0.000174648	0.00419059	AT1G09155
	65.2615	-0.893283	0.3043	-2.93554	0.00332971	0.0455368	AT1G10370
	55.489	-0.586215	0.186588	-3.14177	0.00167932	0.0266046	AT1G10480
	435.992	-0.83123	0.0835885	-9.94431	2.67015e-23	6.41577e-21	AT1G10682
	46.6354	-0.701971	0.215188	-3.26213	0.00110578	0.0191671	AT1G10900
	39.1216	-1.45125	0.242933	-5.97385	2.31721e-09	1.54184e-07	AT1G10960
	85.8855	-1.05205	0.157412	-6.6834	2.33457e-11	2.13693e-09	AT1G10970
	20.7322	-0.917115	0.313327	-2.92702	0.00342223	0.0464248	AT1G11530
	109.497	-0.662406	0.137374	-4.8219	1.42196e-06	5.88515e-05	AT1G11670
	27.9659	2.24129	0.361389	6.20188	5.57918e-10	4.07257e-08	AT1G12030
	261.359	-0.654126	0.130468	-5.01369	5.33967e-07	2.44382e-05	AT1G12090
	204.787	1.10943	0.113726	9.75529	1.75099e-22	4.09354e-20	AT1G12200
	78.9489	-0.810999	0.169473	-4.78541	1.70638e-06	6.94596e-05	AT1G12560
	29.2554	-0.803812	0.255952	-3.14048	0.00168669	0.0266725	AT1G14220
	39.806	-2.55853	0.293634	-8.71334	2.95062e-18	5.26244e-16	AT1G14540
	9.41706	-1.95947	0.498248	-3.93272	8.39901e-05	0.00227748	AT1G14550
	102.551	0.673873	0.167802	4.01587	5.92258e-05	0.00168798	AT1G14960
	49.1413	0.610719	0.207167	2.94795	0.0031989	0.0441349	AT1G15250
	241.255	-0.97652	0.109339	-8.93115	4.21589e-19	7.92771e-17	AT1G15380
	9.19152	1.92674	0.644678	2.98868	0.00280188	0.0400089	AT1G15540
	52.3551	-2.78321	0.242704	-11.4675	1.92101e-30	8.10571e-28	AT1G16400
	36.8235	-0.638636	0.220203	-2.90021	0.00372907	0.0494731	AT1G16720
	65.3469	-0.864784	0.176754	-4.89259	9.95168e-07	4.27206e-05	AT1G17147
	531.428	-0.68584	0.125245	-5.476	4.35044e-08	2.41226e-06	AT1G17180
	23.8651	-0.885067	0.302076	-2.92994	0.00339024	0.046182	AT1G17285
	19.7392	0.959868	0.328166	2.92495	0.00344515	0.0465633	AT1G17590
	495.344	-1.10089	0.0836061	-13.1675	1.3496e-39	8.98002e-37	AT1G17860
	65.4922	-1.37481	0.176557	-7.78674	6.87577e-15	8.37682e-13	AT1G18590
	107.408	1.66272	0.163067	10.1965	2.05508e-24	5.64331e-22	AT1G18870
	378.419	-0.838455	0.106034	-7.90738	2.62864e-15	3.34379e-13	AT1G19020
	58.3408	-0.946087	0.195616	-4.83645	1.3218e-06	5.5638e-05	AT1G19050
	51.103	-1.13985	0.215157	-5.29775	1.17238e-07	6.03637e-06	AT1G19920
	99.9909	1.21331	0.156358	7.75984	8.50393e-15	1.02165e-12	AT1G19960
	80.661	0.625113	0.168838	3.70245	0.000213531	0.00489932	AT1G20160
	57.5428	-1.73572	0.23147	-7.49869	6.44612e-14	7.1947e-12	AT1G20380
	126.077	-0.662476	0.150223	-4.40996	1.03392e-05	0.00034935	AT1G21120
	85.2246	-1.27582	0.158177	-8.06576	7.27806e-16	9.83675e-14	AT1G21440
	59.8418	-1.10656	0.190649	-5.80419	6.46775e-09	4.09861e-07	AT1G21550
	10.7128	1.93793	0.521545	3.71574	0.000202609	0.00471121	AT1G21890
	324.729	1.45384	0.0958539	15.1672	5.8296e-52	6.72347e-49	AT1G22065
	29.3177	-0.763943	0.257151	-2.9708	0.00297023	0.0417765	AT1G22500
	17.7126	1.11486	0.33718	3.30643	0.000944941	0.0169404	AT1G22710
	15.0101	-1.4017	0.369008	-3.79857	0.000145536	0.00359169	AT1G22890
	39.8778	-0.73666	0.240718	-3.06026	0.00221146	0.0332391	AT1G23020
	1389.61	-1.42014	0.391885	-3.62387	0.000290231	0.00631572	AT1G23720
	143.502	5.68601	0.395241	14.3862	6.31868e-47	5.75333e-44	AT1G23730
	144.556	-0.767953	0.121821	-6.30394	2.90171e-10	2.27147e-08	AT1G24100
	109.972	-0.595526	0.137057	-4.34509	1.39217e-05	0.00045357	AT1G25275
	50.3719	-0.600523	0.193057	-3.1106	0.00186708	0.028981	AT1G25390
	16.0386	1.04429	0.351405	2.97175	0.00296104	0.0417149	AT1G25422
	809.81	1.32436	0.220335	6.01066	1.84764e-09	1.26842e-07	AT1G26250
	57.0135	-1.14108	0.2263	-5.04234	4.5987e-07	2.1502e-05	AT1G26380
	393.25	0.592814	0.0863098	6.86844	6.49078e-12	6.34409e-10	AT1G27030
	18.3092	-1.01994	0.317016	-3.2173	0.00129405	0.0216092	AT1G28070
	122.487	0.779936	0.151171	5.15931	2.47863e-07	1.22515e-05	AT1G28130
	51.2698	1.27765	0.226493	5.64099	1.6908e-08	1.01214e-06	AT1G29020
	27.3841	-1.35648	0.34609	-3.91945	8.87501e-05	0.00239155	AT1G30380
	27.5994	0.834058	0.265554	3.14083	0.00168472	0.0266657	AT1G30500
	30.3598	-1.33217	0.262579	-5.0734	3.90773e-07	1.85725e-05	AT1G30530
	339.99	-0.749688	0.10781	-6.95375	3.55691e-12	3.53647e-10	AT1G30700
	47.183	-0.900028	0.200656	-4.48542	7.27689e-06	0.000254839	AT1G30720
	136.124	-0.622579	0.155333	-4.00802	6.12299e-05	0.00173085	AT1G30870
	63.0821	0.98732	0.189537	5.20912	1.89742e-07	9.54228e-06	AT1G32870
	41.3941	0.664949	0.228879	2.90524	0.0036697	0.0489482	AT1G33170
	1703.05	-1.40091	0.39709	-3.52794	0.0004188	0.00869776	AT1G34047
	96.5908	-0.868413	0.143674	-6.04431	1.50046e-09	1.04669e-07	AT1G35260
	23.8628	1.54962	0.331661	4.67232	2.97823e-06	0.000115265	AT1G35910
	179.814	1.67594	0.125298	13.3756	8.39308e-41	6.31305e-38	AT1G36370
	63.6886	1.3484	0.198528	6.792	1.10587e-11	1.03975e-09	AT1G43910
	447.57	0.61328	0.081773	7.49979	6.39216e-14	7.1808e-12	AT1G45201
	46.6353	0.713352	0.209195	3.40999	0.000649658	0.012474	AT1G45332
	52.1563	-3.01526	0.268735	-11.2202	3.24492e-29	1.24749e-26	AT1G47395
	33.0973	-3.31576	0.328977	-10.079	6.84259e-24	1.76682e-21	AT1G47400
	13.3747	-1.18507	0.395867	-2.99361	0.00275696	0.0395843	AT1G47590
	111.793	-0.888668	0.147156	-6.03895	1.55117e-09	1.07772e-07	AT1G47600
	254.765	-0.900485	0.0994007	-9.05914	1.31488e-19	2.61464e-17	AT1G48300
	15.6137	1.00243	0.3436	2.91743	0.00352924	0.0475143	AT1G48500
	203.527	-0.673914	0.104897	-6.42453	1.3228e-10	1.10553e-08	AT1G48750
	52.6078	1.46915	0.227419	6.46012	1.04619e-10	8.82886e-09	AT1G49860
	48.1768	-0.674516	0.207093	-3.25706	0.00112571	0.0193972	AT1G51850
	11.643	4.12386	0.884621	4.66172	3.1357e-06	0.000120311	AT1G52130
	23.0705	-0.957693	0.308372	-3.10564	0.00189866	0.0293276	AT1G52410
	92.8223	0.657406	0.197334	3.33143	0.000863999	0.0157837	AT1G52820
	144.451	-1.01275	0.162673	-6.22565	4.79565e-10	3.56072e-08	AT1G53625
	7.31109	1.99794	0.630555	3.16854	0.00153207	0.0245415	AT1G54160
	23.9022	0.903842	0.290782	3.10832	0.00188154	0.0290891	AT1G55120
	371.085	-0.672198	0.0937472	-7.17033	7.48156e-13	7.65863e-11	AT1G55330
	133.005	-0.905927	0.140207	-6.46135	1.0377e-10	8.82886e-09	AT1G55850
	94.1977	-2.82887	0.203473	-13.9029	6.08114e-44	5.0097e-41	AT1G56430
	127.903	-0.843528	0.176429	-4.78112	1.74318e-06	7.07911e-05	AT1G56660
	42.1817	-0.77518	0.263949	-2.93685	0.0033156	0.0454156	AT1G58320
	33.7134	0.79578	0.250131	3.18146	0.00146535	0.0236701	AT1G60095
	33.3031	0.859268	0.261871	3.28127	0.00103342	0.0181873	AT1G60390
	50.9348	0.908689	0.213128	4.26358	2.01178e-05	0.000630505	AT1G60470
	35.5763	-1.18188	0.240949	-4.9051	9.33805e-07	4.02863e-05	AT1G60740
	7.79177	-2.356	0.55364	-4.25547	2.0861e-05	0.000647928	AT1G60750
	60.1737	-0.902285	0.189514	-4.76105	1.92587e-06	7.78448e-05	AT1G60950
	49.7563	-0.683698	0.208715	-3.27575	0.00105382	0.0185087	AT1G61795
	311.444	-0.618694	0.111024	-5.57262	2.50937e-08	1.44707e-06	AT1G62480
	29.8559	0.860734	0.269219	3.19715	0.00138792	0.0227377	AT1G62710
	29.2265	-0.761962	0.261306	-2.91598	0.00354579	0.0476999	AT1G62750
	43.6932	-0.610198	0.204482	-2.98411	0.00284403	0.0403624	AT1G62820
	150.792	-0.92873	0.139177	-6.67301	2.50617e-11	2.26999e-09	AT1G63840
	173.062	1.34413	0.125503	10.7099	9.14347e-27	3.10161e-24	AT1G64170
	39.3755	1.31234	0.271882	4.82687	1.38696e-06	5.75405e-05	AT1G64660
	4.85269	-2.32927	0.660682	-3.52556	0.000422592	0.0087555	AT1G64940
	60.628	-0.66052	0.174642	-3.78214	0.000155489	0.00381013	AT1G64950
	42.4271	-1.08697	0.219475	-4.95258	7.32353e-07	3.28231e-05	AT1G65060
	31.9901	-0.77453	0.252512	-3.0673	0.00216001	0.0326644	AT1G65500
	158.482	-0.701882	0.123736	-5.67241	1.40806e-08	8.48761e-07	AT1G65845
	24.8709	-0.955022	0.309435	-3.08634	0.00202639	0.0308811	AT1G66090
	48.0332	-0.592469	0.204246	-2.90076	0.0037226	0.0494631	AT1G66400
	75.2145	0.802881	0.170237	4.71626	2.40224e-06	9.51e-05	AT1G66760
	40.7234	0.823556	0.239997	3.43152	0.000600199	0.011674	AT1G66800
	51.9726	0.721181	0.199104	3.62212	0.000292193	0.00635043	AT1G67120
	16.2619	-1.42611	0.360163	-3.95961	7.50726e-05	0.00207469	AT1G67980
	19.7016	-1.06116	0.316881	-3.34878	0.000811672	0.0150181	AT1G68238
	47.1953	-0.763088	0.21272	-3.58729	0.000334137	0.00711016	AT1G68690
	13.4686	1.54472	0.419582	3.68156	0.000231813	0.00528232	AT1G69490
	22.094	-1.03545	0.29549	-3.50418	0.000458017	0.00925524	AT1G69750
	60.0369	-0.680027	0.179682	-3.78461	0.000153951	0.0037778	AT1G69760
	102.749	0.870712	0.1399	6.22382	4.85192e-10	3.5871e-08	AT1G69850
	7.11085	-1.79954	0.556083	-3.23611	0.00121172	0.0204915	AT1G70185
	268.479	-0.755313	0.120219	-6.28282	3.32485e-10	2.56786e-08	AT1G70410
	180.877	2.00405	0.130652	15.3389	4.20482e-53	5.59564e-50	AT1G70880
	64.8728	0.677066	0.225782	2.99876	0.00271084	0.0391466	AT1G70890
	22.9689	-0.976308	0.298814	-3.26728	0.00108587	0.0188799	AT1G71740
	31.0609	1.76299	0.281118	6.27137	3.57895e-10	2.73964e-08	AT1G72330
	20.4036	-1.63614	0.332568	-4.9197	8.66774e-07	3.78666e-05	AT1G72490
	72.2196	1.17312	0.180004	6.51721	7.16253e-11	6.22672e-09	AT1G72830
	6.09576	2.23065	0.688779	3.23855	0.00120138	0.0203764	AT1G73040
	34.7327	-2.3351	0.314901	-7.41535	1.21305e-13	1.33668e-11	AT1G73120
	4650.04	0.605945	0.0716585	8.456	2.76701e-17	4.43234e-15	AT1G73330
	91.9883	-1.33482	0.15796	-8.45037	2.90371e-17	4.56675e-15	AT1G74090
	18.241	-1.38684	0.381405	-3.63612	0.000276776	0.00608415	AT1G74310
	57.3102	-0.894331	0.19056	-4.69318	2.68988e-06	0.000105761	AT1G74470
	59.0488	-0.826808	0.185694	-4.45253	8.48643e-06	0.000291879	AT1G74770
	71.8078	-0.65485	0.171085	-3.82763	0.000129384	0.00328106	AT1G74790
	700.95	2.4355	0.109398	22.2628	8.47553e-110	4.88756e-106	AT1G75280
	24.734	2.48739	0.359295	6.92296	4.42289e-12	4.37234e-10	AT1G75290
	13.1733	1.45031	0.448804	3.2315	0.00123143	0.0207638	AT1G75520
	88.4206	-0.779713	0.16665	-4.67873	2.88653e-06	0.000112602	AT1G76520
	55.5349	-1.143	0.190615	-5.99636	2.01788e-09	1.35834e-07	AT1G76600
	30.0058	0.93661	0.285053	3.28574	0.00101714	0.0179556	AT1G77120
	47.4785	-0.748213	0.198832	-3.76303	0.000167864	0.0040673	AT1G77450
	57.535	0.59965	0.19121	3.13608	0.00171225	0.0270027	AT1G77920
	18.4499	-0.914496	0.313746	-2.91476	0.00355957	0.0478109	AT1G78090
	29.0833	0.983588	0.289694	3.39527	0.00068562	0.013063	AT1G78110
	44.0757	-0.681992	0.210651	-3.23754	0.00120566	0.0204263	AT1G78260
	517.636	-0.637301	0.0867166	-7.34923	1.99346e-13	2.16899e-11	AT1G78340
	82.4717	-1.52351	0.177694	-8.57383	1.00098e-17	1.69773e-15	AT1G78370
	2684.91	-1.02218	0.0672772	-15.1936	3.90042e-52	4.81981e-49	AT1G78380
	95.1037	0.727136	0.149242	4.87219	1.10367e-06	4.71446e-05	AT1G78780
	28.9827	-1.2168	0.264966	-4.59229	4.38411e-06	0.00016103	AT1G78830
	576.821	-0.655408	0.106471	-6.15576	7.47166e-10	5.36347e-08	AT1G78850
	136.956	-0.978236	0.173799	-5.62855	1.81734e-08	1.07671e-06	AT1G79040
	56.7284	0.707014	0.193277	3.65804	0.00025415	0.00566961	AT1G79090
	27.7385	-1.37894	0.269771	-5.11151	3.19592e-07	1.54872e-05	AT1G79410
	61.678	-0.694961	0.190613	-3.64593	0.000266426	0.00590163	AT1G80240
	13.8326	-1.44528	0.360429	-4.00989	6.07467e-05	0.00172	AT1G80440
	157.288	-0.596715	0.135966	-4.38869	1.14036e-05	0.000378661	AT1G80920
	88.2567	0.603785	0.150191	4.0201	5.81724e-05	0.0016607	AT2G01150
	2727.33	0.888909	0.105466	8.42843	3.5033e-17	5.41135e-15	AT2G01520
	575.695	0.634565	0.185882	3.4138	0.000640637	0.0123556	AT2G01530
	55.9728	-0.867344	0.225547	-3.84551	0.000120303	0.0030971	AT2G01610
	49.9365	0.796296	0.243764	3.26667	0.00108822	0.0189018	AT2G01880
	537.482	-0.880664	0.100951	-8.72364	2.69391e-18	4.85465e-16	AT2G02130
	7.66448	2.72707	0.726058	3.756	0.000172654	0.00414849	AT2G03230
	272.366	1.34987	0.131381	10.2745	9.18406e-25	2.60466e-22	AT2G03760
	147.894	2.44439	0.172752	14.1497	1.8763e-45	1.623e-42	AT2G04050
	70.6444	2.10498	0.218686	9.6256	6.23404e-22	1.43799e-19	AT2G04070
	13.4906	1.28241	0.40441	3.17107	0.00151878	0.0243738	AT2G04090
	115.531	-0.633758	0.138682	-4.56987	4.88032e-06	0.000177001	AT2G04400
	25.6673	-1.56196	0.33386	-4.67849	2.88989e-06	0.000112602	AT2G05380
	8807.54	-0.803281	0.0943979	-8.50951	1.74665e-17	2.85066e-15	AT2G05440
	934.565	-1.41253	0.115648	-12.214	2.6175e-34	1.46073e-31	AT2G05510
	61.4747	0.61144	0.176701	3.46031	0.000539551	0.0106071	AT2G05790
	54.0393	-0.828119	0.248832	-3.32802	0.000874641	0.0159277	AT2G06520
	6.76598	4.9393	1.07818	4.58113	4.62459e-06	0.000169145	AT2G06935
	17.6845	-7.96397	1.04543	-7.6179	2.57832e-14	2.95397e-12	AT2G14247
	20.3102	-1.51232	0.323384	-4.67655	2.91745e-06	0.000113192	AT2G15490
	54.1367	0.788246	0.201348	3.91485	9.04604e-05	0.00242821	AT2G16385
	83.5468	-0.634824	0.162166	-3.91466	9.05317e-05	0.00242821	AT2G16790
	5.5262	2.32913	0.705397	3.30188	0.000960407	0.017182	AT2G17040
	37.3038	1.48445	0.255558	5.80866	6.29743e-09	4.00535e-07	AT2G17640
	42.3389	-0.743174	0.211588	-3.51236	0.00044414	0.00908331	AT2G17705
	84.9827	-0.647264	0.173208	-3.73693	0.000186282	0.00441464	AT2G18050
	249.856	0.790928	0.123874	6.38492	1.71491e-10	1.39286e-08	AT2G18193
	75.9989	-0.604302	0.168763	-3.58077	0.000342588	0.0072632	AT2G18400
	8.53694	2.15959	0.567832	3.80321	0.000142831	0.00354007	AT2G18660
	29.7511	-0.835807	0.245595	-3.40319	0.00066603	0.0127319	AT2G18800
	37.0222	0.768947	0.240247	3.20066	0.00137114	0.0225482	AT2G19970
	7.62914	-1.49617	0.500981	-2.98649	0.00282204	0.0401491	AT2G20260
	157.195	-0.654031	0.121768	-5.37113	7.82431e-08	4.15217e-06	AT2G20610
	7.23917	1.93964	0.616652	3.14544	0.00165837	0.026345	AT2G20720
	45.077	-0.946405	0.215155	-4.3987	1.08899e-05	0.000365109	AT2G20750
	7.68393	2.24125	0.643414	3.48338	0.000495131	0.00986839	AT2G20800
	37.2733	-0.677809	0.229122	-2.95829	0.00309352	0.0429172	AT2G20950
	175.772	2.27815	0.1575	14.4645	2.03214e-47	1.95311e-44	AT2G21640
	5.1089	2.62601	0.822696	3.19195	0.00141314	0.0230666	AT2G21900
	118.761	-0.601593	0.144979	-4.14951	3.33193e-05	0.000995552	AT2G21970
	22.0682	1.09726	0.307312	3.57051	0.000356286	0.00751678	AT2G22190
	53.1365	-2.13013	0.211576	-10.0679	7.65731e-24	1.91988e-21	AT2G22330
	19.9148	1.36254	0.333375	4.0871	4.36792e-05	0.00127644	AT2G22450
	89.9197	-1.21874	0.284983	-4.27655	1.89813e-05	0.000599226	AT2G22590
	97.1256	0.877907	0.156827	5.59792	2.16942e-08	1.25522e-06	AT2G23030
	48.9592	-0.719674	0.201968	-3.5633	0.000366223	0.00769825	AT2G23270
	24.5036	-1.07243	0.287685	-3.72779	0.000193164	0.0045281	AT2G23290
	11.7664	-1.14504	0.393833	-2.90744	0.00364404	0.0486853	AT2G23410
	38.2043	-1.27673	0.290485	-4.39518	1.10682e-05	0.000369651	AT2G23910
	21.0969	-1.04385	0.296148	-3.52475	0.000423884	0.00877177	AT2G24100
	16.9432	1.21286	0.380645	3.18631	0.00144099	0.0233856	AT2G24850
	35.9668	0.670114	0.224529	2.98454	0.00284009	0.0403395	AT2G25140
	407.547	-1.56819	0.0870726	-18.0101	1.62215e-72	7.01579e-69	AT2G25450
	40.0838	0.664813	0.223576	2.97354	0.00294387	0.0415747	AT2G25790
	167.895	-0.632052	0.122083	-5.17723	2.25201e-07	1.12276e-05	AT2G25810
	14.3397	-1.15939	0.376048	-3.08309	0.00204865	0.0311712	AT2G25900
	28.8303	1.10008	0.288211	3.81695	0.000135114	0.00337785	AT2G26370
	37.6998	2.3273	0.286203	8.13163	4.23563e-16	5.95744e-14	AT2G26400
	78.3953	-0.682313	0.17511	-3.89647	9.76036e-05	0.00257793	AT2G27389
	6.15542	-2.443	0.622906	-3.92194	8.78373e-05	0.00237435	AT2G28210
	119.935	-0.653298	0.143423	-4.55505	5.23737e-06	0.000188764	AT2G28470
	13.2628	3.18703	0.651303	4.89331	9.91562e-07	4.26717e-05	AT2G28815
	222.143	0.781586	0.108246	7.22049	5.17999e-13	5.3661e-11	AT2G28840
	41.1516	-0.91634	0.22098	-4.1467	3.37295e-05	0.00100434	AT2G29340
	183.337	-1.26061	0.113378	-11.1186	1.01822e-28	3.74793e-26	AT2G29420
	65.0191	-1.17591	0.184111	-6.38697	1.6921e-10	1.38687e-08	AT2G29450
	61.9763	-0.911218	0.180515	-5.04789	4.46726e-07	2.1001e-05	AT2G29460
	42.0106	-1.23967	0.218394	-5.67632	1.37619e-08	8.32452e-07	AT2G29480
	40.2014	-1.15004	0.224521	-5.12219	3.02002e-07	1.47173e-05	AT2G29500
	96.9431	0.807114	0.163497	4.93658	7.95062e-07	3.5178e-05	AT2G30550
	21.9289	-1.53655	0.383773	-4.00379	6.23368e-05	0.00175926	AT2G30570
	35.3076	0.7414	0.232859	3.1839	0.00145303	0.0235293	AT2G30590
	37.9214	1.02665	0.287663	3.56893	0.000358444	0.00755309	AT2G30660
	18.933	1.76535	0.40636	4.3443	1.39721e-05	0.000454356	AT2G30670
	18.1448	-6.09156	1.02075	-5.96772	2.40595e-09	1.59475e-07	AT2G30766
	1644.83	-1.12867	0.0640232	-17.6291	1.47322e-69	3.64096e-66	AT2G30860
	8.13543	-1.57825	0.492644	-3.20363	0.00135708	0.0223808	AT2G31081
	14.9502	-1.11347	0.34884	-3.19192	0.00141333	0.0230666	AT2G31085
	69.6353	-0.867135	0.174857	-4.9591	7.08204e-07	3.19061e-05	AT2G31750
	32.0137	-2.11438	0.276358	-7.65088	1.99608e-14	2.3176e-12	AT2G31790
	41.3828	-0.789341	0.22632	-3.48773	0.000487145	0.00975419	AT2G31865
	34.7458	-0.844642	0.234265	-3.6055	0.000311558	0.00669124	AT2G31945
	70.0084	-1.20814	0.188312	-6.41562	1.4025e-10	1.1665e-08	AT2G32190
	399.634	-0.642775	0.126018	-5.10067	3.38451e-07	1.63098e-05	AT2G32270
	34.865	-0.695152	0.234105	-2.96941	0.00298375	0.0419325	AT2G32295
	58.7676	2.73976	0.258427	10.6017	2.92644e-26	9.37543e-24	AT2G32487
	39.5143	0.67366	0.222654	3.02559	0.00248149	0.036443	AT2G32810
	10.1691	-1.46996	0.492947	-2.98199	0.00286379	0.0405763	AT2G33110
	33.6592	0.760162	0.255025	2.98074	0.00287551	0.040709	AT2G33530
	36.4069	-0.92251	0.241417	-3.82122	0.000132792	0.00333909	AT2G34910
	73.0306	-1.08052	0.197701	-5.46545	4.61734e-08	2.54395e-06	AT2G35980
	55.9981	-0.636953	0.183445	-3.47218	0.000516248	0.0102186	AT2G36220
	1819.5	-2.03359	0.390157	-5.21225	1.86567e-07	9.43744e-06	AT2G36255
	4.84388	-2.48554	0.810745	-3.06575	0.00217122	0.0327767	AT2G36260
	54.0405	-0.657478	0.186788	-3.51992	0.000431676	0.00890107	AT2G36300
	365.995	1.07815	0.106098	10.1618	2.93663e-24	7.81594e-22	AT2G36460
	44.4134	0.777605	0.214999	3.61678	0.000298293	0.00645615	AT2G36570
	470.807	-0.802773	0.104542	-7.67894	1.60406e-14	1.88777e-12	AT2G36830
	53.4725	-1.20933	0.211353	-5.72183	1.05381e-08	6.5344e-07	AT2G37180
	32.7061	0.873922	0.248107	3.52236	0.000427731	0.00883024	AT2G37330
	108.764	0.707131	0.14129	5.00481	5.59186e-07	2.55248e-05	AT2G37460
	40.3117	-1.51139	0.283397	-5.33311	9.65464e-08	5.01577e-06	AT2G37870
	287.978	0.813918	0.119771	6.79562	1.0785e-11	1.02517e-09	AT2G38390
	11.8795	-2.76942	0.571731	-4.84392	1.27302e-06	5.39786e-05	AT2G38600
	185.956	1.48947	0.142363	10.4625	1.28411e-25	3.967e-23	AT2G38823
	180.224	-1.47703	0.13294	-11.1105	1.11521e-28	4.01939e-26	AT2G38870
	59.1322	-0.604508	0.180081	-3.35687	0.000788292	0.0146894	AT2G38940
	111.713	0.738288	0.145047	5.08998	3.581e-07	1.71136e-05	AT2G39210
	59.3554	-0.718391	0.209873	-3.42297	0.000619399	0.0119861	AT2G39518
	175.561	-1.14945	0.140791	-8.16425	3.23425e-16	4.58627e-14	AT2G39530
	34.5253	0.994612	0.225669	4.40739	1.04625e-05	0.000352523	AT2G40080
	56.945	-1.23657	0.188067	-6.57517	4.85981e-11	4.31152e-09	AT2G40200
	15.642	1.39768	0.377333	3.70412	0.000212127	0.00488655	AT2G40300
	187.002	-0.638947	0.109209	-5.85069	4.89533e-09	3.17188e-07	AT2G41380
	218.351	1.04325	0.123899	8.42018	3.75918e-17	5.70472e-15	AT2G41730
	6.0388	3.28906	0.914054	3.59832	0.00032028	0.006849	AT2G42065
	66.8703	0.710473	0.221615	3.2059	0.00134642	0.0222263	AT2G42250
	22.7836	0.858707	0.293414	2.9266	0.00342685	0.0464248	AT2G42400
	53.6007	-0.798671	0.205534	-3.88583	0.000101982	0.00268129	AT2G43000
	80.3958	-1.48257	0.164905	-8.99049	2.46129e-19	4.73114e-17	AT2G43100
	77.6968	-0.665017	0.178844	-3.71841	0.000200478	0.00466792	AT2G43340
	597.16	-0.88115	0.082301	-10.7064	9.49577e-27	3.15917e-24	AT2G43610
	18.7831	-1.9537	0.340179	-5.74316	9.29273e-09	5.82479e-07	AT2G43620
	26.0654	-0.814687	0.271406	-3.00173	0.00268451	0.0388636	AT2G44130
	192.47	5.46212	0.373872	14.6096	2.43929e-48	2.48234e-45	AT2G44460
	22.1672	-1.18036	0.285341	-4.13665	3.52406e-05	0.00104753	AT2G44480
	40.8724	-0.780995	0.231227	-3.37761	0.000731178	0.0138094	AT2G45180
	1377.99	-0.728062	0.0652206	-11.1631	6.18291e-29	2.32531e-26	AT2G45960
	15.7689	-1.13846	0.339114	-3.35716	0.000787475	0.0146894	AT2G46240
	62.5328	-0.85128	0.188951	-4.50529	6.62833e-06	0.000233069	AT2G46740
	33.3951	-0.944362	0.234397	-4.0289	5.60376e-05	0.00160771	AT2G47140
	50.846	-1.0155	0.21003	-4.83504	1.33116e-06	5.57605e-05	AT2G47485
	10.9349	1.88619	0.483502	3.90111	9.57539e-05	0.00254853	AT2G47520
	1788.07	-0.816733	0.0719839	-11.346	7.75976e-30	3.05099e-27	AT2G47730
	32.319	-0.781248	0.252069	-3.09934	0.0019395	0.0298517	AT2G47930
	53.857	-1.11717	0.198939	-5.61565	1.9583e-08	1.14069e-06	AT3G01260
	44.529	0.624281	0.215192	2.90104	0.00371925	0.0494566	AT3G01820
	51.4407	-2.07387	0.23721	-8.74274	2.27524e-18	4.14334e-16	AT3G02020
	39.3818	-1.42026	0.222989	-6.36918	1.9004e-10	1.52208e-08	AT3G02240
	201.23	0.644345	0.122561	5.25734	1.46154e-07	7.4586e-06	AT3G02910
	20.9494	-2.04823	0.339282	-6.03695	1.57054e-09	1.08682e-07	AT3G03190
	120.219	1.12067	0.139699	8.022	1.04036e-15	1.38448e-13	AT3G04070
	33.8772	-0.927829	0.246367	-3.76605	0.000165853	0.00403235	AT3G04480
	297.048	-0.814686	0.0907187	-8.98035	2.69897e-19	5.13101e-17	AT3G04730
	13.833	1.19076	0.390936	3.04592	0.00231972	0.034566	AT3G05160
	323.984	0.935069	0.0986879	9.47501	2.66737e-21	5.8412e-19	AT3G05165
	73.1062	2.85745	0.245146	11.6561	2.1357e-31	9.47374e-29	AT3G05400
	92.7372	1.18632	0.16295	7.28027	3.33155e-13	3.51438e-11	AT3G05690
	780.994	-0.681131	0.0809331	-8.41597	3.89645e-17	5.86161e-15	AT3G05890
	104.894	-0.65474	0.167318	-3.91314	9.11026e-05	0.00243974	AT3G05900
	66.4458	-0.674309	0.173749	-3.88095	0.000104051	0.00272326	AT3G05920
	7.8039	-1.62577	0.526493	-3.08792	0.00201562	0.0307497	AT3G06070
	163.096	0.739996	0.153138	4.83223	1.35011e-06	5.64175e-05	AT3G06355
	163.108	-0.7828	0.125233	-6.25074	4.08511e-10	3.08613e-08	AT3G06420
	39.8378	-0.807192	0.216932	-3.72094	0.000198481	0.00463391	AT3G06460
	66.5078	-1.30921	0.184251	-7.10559	1.19807e-12	1.21921e-10	AT3G07720
	27.594	-1.36453	0.277044	-4.92534	8.42155e-07	3.69779e-05	AT3G08040
	546.512	0.636897	0.0903945	7.04575	1.84464e-12	1.86621e-10	AT3G08590
	183.983	2.65117	0.154146	17.1991	2.69567e-66	5.82938e-63	AT3G08860
	11.5562	-1.40641	0.426433	-3.29808	0.000973489	0.0173801	AT3G08940
	16.2941	-2.16043	0.384083	-5.6249	1.85616e-08	1.08899e-06	AT3G08970
	392.795	-0.810891	0.0795982	-10.1873	2.25946e-24	6.1076e-22	AT3G09270
	104.051	-0.856476	0.184966	-4.63045	3.64868e-06	0.000136628	AT3G09925
	79.2461	-0.915478	0.166141	-5.51023	3.58357e-08	2.02601e-06	AT3G10720
	7.81797	2.01173	0.608214	3.3076	0.000940994	0.0168871	AT3G11050
	7.68018	2.5351	0.69273	3.65958	0.000252627	0.00564658	AT3G12230
	47.9727	1.51858	0.223927	6.78158	1.18867e-11	1.11157e-09	AT3G12520
	69.2945	-0.648949	0.214303	-3.02819	0.00246022	0.0362537	AT3G12580
	102.245	-0.829023	0.153949	-5.38506	7.24186e-08	3.8549e-06	AT3G12750
	26.7641	-1.03516	0.268518	-3.85509	0.000115685	0.00300503	AT3G12830
	20.8571	-0.999287	0.307326	-3.25155	0.00114776	0.0196792	AT3G13620
	13.4736	1.17488	0.390679	3.00728	0.00263598	0.0383213	AT3G14020
	82.887	-1.18787	0.174781	-6.79634	1.07308e-11	1.02517e-09	AT3G14280
	69.5328	-1.02297	0.170715	-5.99224	2.06964e-09	1.38778e-07	AT3G14660
	15.9477	-1.05575	0.329925	-3.19996	0.00137448	0.0225816	AT3G14780
	14.6987	-1.24983	0.372996	-3.35079	0.000805822	0.0149579	AT3G15340
	12.58	-1.34211	0.390146	-3.44002	0.000581675	0.011345	AT3G15354
	14.4927	-1.09379	0.365875	-2.98952	0.00279418	0.0399499	AT3G15500
	29.0481	1.28967	0.278303	4.63406	3.58556e-06	0.000134556	AT3G16390
	684.218	0.635755	0.10601	5.9971	2.00868e-09	1.35834e-07	AT3G16400
	38.7469	0.974555	0.241936	4.02815	5.62176e-05	0.00161021	AT3G16410
	103.023	-0.76147	0.166789	-4.56547	4.98379e-06	0.000180376	AT3G16440
	19.1188	-1.19351	0.347912	-3.4305	0.000602471	0.0116978	AT3G16530
	21.2325	-1.17073	0.335642	-3.48804	0.00048658	0.00975414	AT3G18200
	46.2048	-0.918859	0.2082	-4.41334	1.01787e-05	0.000344602	AT3G18250
	41.1822	-0.788411	0.218309	-3.61144	0.000304499	0.00657656	AT3G18290
	72.6545	-0.590594	0.173402	-3.40592	0.000659421	0.0126307	AT3G18560
	70.7764	-0.588116	0.174625	-3.36788	0.000757497	0.0142442	AT3G19660
	85.917	-3.71961	0.246061	-15.1166	1.25815e-51	1.36037e-48	AT3G19710
	223.078	-0.625547	0.109832	-5.69551	1.23007e-08	7.51948e-07	AT3G20390
	185.105	-0.59848	0.153291	-3.90422	9.45308e-05	0.00251985	AT3G20470
	5.62016	-1.90135	0.655874	-2.89895	0.0037441	0.0495964	AT3G20557
	16.9707	-1.29287	0.33932	-3.81019	0.00013886	0.0034615	AT3G21305
	49.7719	0.790621	0.206308	3.83224	0.000126982	0.00323534	AT3G21420
	17.7793	-0.9563	0.325224	-2.94043	0.00327752	0.0450367	AT3G21805
	83.0793	-0.886346	0.160356	-5.52737	3.25065e-08	1.84988e-06	AT3G22240
	28.7524	1.09141	0.273803	3.98611	6.71644e-05	0.00188322	AT3G22550
	700.701	-0.619948	0.0763827	-8.11634	4.80456e-16	6.64952e-14	AT3G22600
	52.8686	-1.06024	0.201065	-5.27314	1.34109e-07	6.88453e-06	AT3G23530
	27.2519	-0.84692	0.2641	-3.20681	0.00134213	0.0221766	AT3G23800
	31.8303	0.849105	0.241871	3.51057	0.000447143	0.00909313	AT3G24310
	55.3868	-0.781863	0.238404	-3.27957	0.00103965	0.0182784	AT3G24500
	79.576	-0.628244	0.169263	-3.71164	0.00020592	0.00476896	AT3G24670
	14.8994	-1.25353	0.387448	-3.23535	0.00121492	0.0205256	AT3G24750
	64.6844	-0.914953	0.185455	-4.93354	8.07508e-07	3.56375e-05	AT3G25190
	7.56848	-1.46356	0.490778	-2.98213	0.00286252	0.0405763	AT3G26570
	52.6258	0.688093	0.209154	3.28988	0.0010023	0.0178005	AT3G26590
	37.237	-0.746144	0.235643	-3.16642	0.0015433	0.0246757	AT3G27030
	18.5506	1.09962	0.338509	3.24842	0.00116048	0.0198418	AT3G27070
	53.0523	1.03836	0.202868	5.11839	3.08148e-07	1.49746e-05	AT3G27150
	66.359	-0.686352	0.178222	-3.8511	0.000117589	0.00303626	AT3G27880
	67.3149	-1.42966	0.182875	-7.8177	5.37981e-15	6.69573e-13	AT3G28210
	68.0856	-0.785113	0.165178	-4.75315	2.00273e-06	8.03881e-05	AT3G28345
	460.977	1.2048	0.20568	5.85767	4.69397e-09	3.05284e-07	AT3G28510
	40.5156	1.5733	0.247349	6.36066	2.00891e-10	1.60157e-08	AT3G28580
	56.8411	-2.172	0.216978	-10.0102	1.37417e-23	3.39616e-21	AT3G28740
	113.447	-0.592665	0.130323	-4.54766	5.42456e-06	0.000194296	AT3G29350
	8.56751	1.73178	0.534496	3.24001	0.00119525	0.0202922	AT3G30725
	19.8733	1.45511	0.337089	4.3167	1.58379e-05	0.000505528	AT3G43270
	66.2984	0.804001	0.176782	4.54798	5.41623e-06	0.000194296	AT3G43670
	215.91	0.931901	0.118382	7.872	3.49029e-15	4.37551e-13	AT3G43800
	183.69	1.17516	0.118015	9.95771	2.33367e-23	5.68625e-21	AT3G44320
	12.5651	-1.8495	0.412083	-4.48817	7.18372e-06	0.000252086	AT3G45700
	63.7394	1.76492	0.207275	8.51487	1.66772e-17	2.74776e-15	AT3G45730
	13.3378	-2.37314	0.472487	-5.02267	5.09591e-07	2.34466e-05	AT3G46230
	145.779	-1.26549	0.13168	-9.61031	7.23343e-22	1.64656e-19	AT3G46280
	134.28	0.697077	0.138742	5.02426	5.0538e-07	2.33149e-05	AT3G46700
	10.5338	-2.14841	0.461956	-4.65069	3.30828e-06	0.000125237	AT3G46880
	57.976	0.813809	0.216395	3.76076	0.000169397	0.00409298	AT3G47340
	11.759	-1.56257	0.408846	-3.8219	0.000132428	0.00333807	AT3G47380
	122.631	-0.810501	0.2516	-3.22139	0.0012757	0.0213895	AT3G47470
	60.5694	0.856312	0.184071	4.65208	3.28601e-06	0.000124941	AT3G47960
	325.47	0.777524	0.0927191	8.3858	5.0381e-17	7.4495e-15	AT3G48340
	63.4	-0.653022	0.179681	-3.63434	0.000278693	0.00611551	AT3G48690
	1237.64	0.633265	0.0796275	7.95284	1.82279e-15	2.37099e-13	AT3G49120
	23.5368	-1.16424	0.295286	-3.94276	8.05503e-05	0.00220145	AT3G49190
	205.473	2.11162	0.133059	15.8698	1.02531e-56	1.77379e-53	AT3G49570
	981.481	1.70114	0.0953782	17.8358	3.72815e-71	1.07495e-67	AT3G49580
	72.4434	-1.01474	0.16904	-6.00295	1.93769e-09	1.31977e-07	AT3G49780
	108.379	-0.929868	0.143271	-6.49027	8.56833e-11	7.37473e-09	AT3G49845
	100.932	0.921806	0.143716	6.41407	1.41689e-10	1.17283e-08	AT3G50350
	51.1756	-0.736602	0.218915	-3.36479	0.00076602	0.0143733	AT3G50640
	136.815	0.814127	0.141465	5.75496	8.66636e-09	5.45193e-07	AT3G50930
	176.054	-0.961157	0.240515	-3.99624	6.43565e-05	0.0018133	AT3G51240
	84.8482	-1.21078	0.321524	-3.76577	0.000166039	0.00403235	AT3G51600
	12.1823	-1.46163	0.420647	-3.47472	0.000511385	0.010134	AT3G53160
	55.2621	0.782412	0.186585	4.19333	2.7489e-05	0.000837252	AT3G54140
	10.1515	1.93583	0.58295	3.32075	0.000897767	0.0162803	AT3G54450
	34.3564	2.81604	0.355412	7.92332	2.31253e-15	2.98558e-13	AT3G54520
	76.3385	2.59904	0.253202	10.2647	1.01657e-24	2.83655e-22	AT3G54530
	39.7341	-1.90271	0.259465	-7.3332	2.24716e-13	2.42975e-11	AT3G54600
	295.215	-0.648824	0.10433	-6.21897	5.00436e-10	3.68406e-08	AT3G54640
	43.8821	-0.666174	0.215676	-3.08877	0.00200987	0.0307433	AT3G54770
	159.991	-0.763501	0.247398	-3.08613	0.0020278	0.0308811	AT3G55120
	30.2153	-1.26523	0.272758	-4.63866	3.5067e-06	0.00013217	AT3G55150
	54.3498	0.866353	0.194225	4.46056	8.17472e-06	0.000282845	AT3G56090
	89.3504	1.09375	0.169196	6.4644	1.01701e-10	8.70999e-09	AT3G56200
	859.576	-0.655548	0.158805	-4.128	3.65932e-05	0.00108401	AT3G56240
	42.0878	-0.812351	0.221826	-3.66211	0.000250151	0.00560571	AT3G56290
	166.838	-1.32557	0.11662	-11.3665	6.13737e-30	2.52801e-27	AT3G56360
	10.9587	1.45145	0.492364	2.94793	0.00319915	0.0441349	AT3G56620
	31.5911	-6.09259	0.750311	-8.12009	4.65823e-16	6.49898e-14	AT3G56970
	56.0746	-4.79044	0.363651	-13.1732	1.25186e-39	8.66285e-37	AT3G56980
	88.832	-1.52488	0.162424	-9.38827	6.09925e-21	1.30268e-18	AT3G57010
	57.5325	-0.59952	0.184726	-3.24546	0.00117262	0.020026	AT3G57040
	56.768	0.964541	0.20591	4.68429	2.80928e-06	0.000109956	AT3G57540
	33.5039	-0.72979	0.24966	-2.92314	0.00346526	0.046762	AT3G58120
	8.60493	3.08618	0.810612	3.80722	0.000140538	0.00348825	AT3G58150
	50.3964	-1.76694	0.213519	-8.27535	1.28079e-16	1.84647e-14	AT3G58990
	51.7311	0.725619	0.201082	3.60857	0.000307893	0.00663332	AT3G59820
	2828.9	-2.75815	0.363453	-7.58875	3.2301e-14	3.67637e-12	AT3G59930
	229.99	2.75363	0.225658	12.2026	3.00937e-34	1.62694e-31	AT3G60140
	25.5818	0.865338	0.28236	3.06467	0.00217914	0.0328676	AT3G60380
	7.36311	1.8255	0.601827	3.03327	0.00241921	0.0358325	AT3G60470
	21.5121	-1.08305	0.292989	-3.69656	0.000218537	0.00500092	AT3G60540
	39.037	-0.699728	0.211443	-3.30931	0.000935274	0.0168194	AT3G60690
	38.6111	-1.40196	0.28377	-4.94049	7.79262e-07	3.45673e-05	AT3G61390
	730.614	-0.628804	0.0925572	-6.79369	1.09302e-11	1.03329e-09	AT3G61430
	40.35	0.814108	0.2319	3.51061	0.000447088	0.00909313	AT3G61630
	61.4691	-0.587801	0.169331	-3.47132	0.000517906	0.0102397	AT3G62190
	9.81277	1.55657	0.52613	2.95853	0.00309113	0.0429172	AT4G00165
	22.8044	0.892078	0.303826	2.93615	0.00332316	0.0454831	AT4G00200
	55.0537	0.882202	0.207177	4.25821	2.06069e-05	0.00064234	AT4G00670
	79.1873	-0.70066	0.207548	-3.37589	0.000735781	0.0138811	AT4G00680
	29.2709	-0.868303	0.263529	-3.29491	0.000984542	0.0175232	AT4G01150
	54.2818	0.783587	0.189911	4.12608	3.69007e-05	0.00108939	AT4G01380
	46.615	1.11909	0.217615	5.14253	2.71064e-07	1.32844e-05	AT4G01440
	31.4414	-2.42653	0.272661	-8.89946	5.61179e-19	1.04391e-16	AT4G01630
	95.7851	-0.654653	0.157643	-4.15277	3.28481e-05	0.000983171	AT4G01700
	98.3601	-1.25289	0.148233	-8.45215	2.85992e-17	4.53913e-15	AT4G01870
	25.1392	-0.858673	0.26696	-3.21649	0.00129769	0.021649	AT4G02075
	52.8018	0.920105	0.202038	4.55412	5.26053e-06	0.000189204	AT4G02600
	26.233	0.82879	0.275651	3.00666	0.00264136	0.0383674	AT4G04700
	66.7885	0.882545	0.180748	4.88273	1.04625e-06	4.48021e-05	AT4G04810
	1148.27	0.939765	0.0796252	11.8024	3.79507e-32	1.77445e-29	AT4G04830
	15.8727	-3.12968	0.428907	-7.29688	2.9452e-13	3.12589e-11	AT4G04840
	47.8683	-0.597329	0.204303	-2.92374	0.00345854	0.0467078	AT4G05010
	11.1913	-1.52208	0.434874	-3.50005	0.000465166	0.00936831	AT4G05170
	42.6502	-0.825989	0.241689	-3.41757	0.000631825	0.0121993	AT4G07820
	132.907	-0.656003	0.14096	-4.65381	3.25851e-06	0.000124442	AT4G08555
	80.6724	2.84719	0.25081	11.352	7.25024e-30	2.91696e-27	AT4G08620
	78.05	2.03561	0.237629	8.56632	1.06843e-17	1.79455e-15	AT4G10500
	30.6009	-1.16233	0.272695	-4.26236	2.02275e-05	0.000632797	AT4G11170
	214.573	0.821899	0.103776	7.9199	2.37711e-15	3.04622e-13	AT4G11360
	302.49	-2.60374	0.464358	-5.60719	2.05641e-08	1.19382e-06	AT4G11393
	32.3134	-1.10065	0.264527	-4.16083	3.17098e-05	0.000950744	AT4G12030
	34.6957	-0.931528	0.242901	-3.83502	0.000125556	0.00320372	AT4G12400
	211.392	-0.78304	0.125544	-6.23719	4.45507e-10	3.35099e-08	AT4G12510
	118.528	1.07858	0.15385	7.01058	2.37329e-12	2.37329e-10	AT4G12735
	246.309	-1.13283	0.096781	-11.7051	1.20062e-31	5.46599e-29	AT4G13180
	28.4276	0.911378	0.269773	3.37832	0.000729304	0.013789	AT4G13250
	18.0122	1.05626	0.360986	2.92603	0.00343315	0.0464738	AT4G13420
	131.622	-1.69497	0.167264	-10.1335	3.92491e-24	1.0288e-21	AT4G13770
	43.1446	0.656902	0.211773	3.10192	0.0019227	0.029646	AT4G14020
	309.814	1.11611	0.0918625	12.1498	5.75205e-34	2.92678e-31	AT4G14030
	257.213	0.726624	0.115826	6.27342	3.53202e-10	2.71573e-08	AT4G14060
	7.59181	-1.61577	0.503603	-3.20842	0.00133469	0.0220958	AT4G14640
	40.9832	1.24287	0.232554	5.34441	9.07102e-08	4.72677e-06	AT4G14680
	13.1684	-1.25227	0.403823	-3.10104	0.00192843	0.0297077	AT4G14940
	148.777	-0.906605	0.141961	-6.3863	1.69952e-10	1.38687e-08	AT4G15160
	43.3538	0.916278	0.229743	3.98826	6.65584e-05	0.00187229	AT4G15380
	683.882	0.617605	0.10008	6.17109	6.78198e-10	4.88868e-08	AT4G15390
	174.32	1.75317	0.138623	12.647	1.16186e-36	6.93108e-34	AT4G15393
	23.139	-1.74066	0.325439	-5.34864	8.8617e-08	4.63165e-06	AT4G15480
	42.5668	0.690612	0.233124	2.96243	0.00305224	0.0425836	AT4G15500
	43.3737	-1.21604	0.225806	-5.38532	7.2317e-08	3.8549e-06	AT4G15550
	9.50647	-1.42242	0.448125	-3.17416	0.00150272	0.0242058	AT4G16270
	78.8844	-2.2625	0.178968	-12.642	1.2393e-36	7.14661e-34	AT4G16370
	88.176	0.895702	0.163003	5.49499	3.90727e-08	2.18051e-06	AT4G17030
	182.449	-0.607351	0.119815	-5.06906	3.99787e-07	1.8897e-05	AT4G17215
	70.3951	0.795191	0.173738	4.57696	4.71784e-06	0.000172191	AT4G17260
	15.3735	-2.10811	0.383638	-5.49507	3.90562e-08	2.18051e-06	AT4G18510
	19.3649	-1.01971	0.34384	-2.96567	0.00302025	0.0423423	AT4G18760
	6.26177	-2.00509	0.677005	-2.96171	0.00305936	0.0426313	AT4G18940
	224.655	0.838353	0.104638	8.01196	1.12893e-15	1.49088e-13	AT4G19160
	83.3219	-1.73351	0.329351	-5.26341	1.41406e-07	7.23766e-06	AT4G19690
	31.3657	0.707296	0.243415	2.90572	0.00366412	0.0489115	AT4G19700
	15.1874	1.15918	0.394274	2.94003	0.00328186	0.0450604	AT4G19720
	326.756	0.743999	0.0921985	8.06954	7.05643e-16	9.61231e-14	AT4G19810
	429.885	-0.957303	0.0905462	-10.5725	3.99549e-26	1.25676e-23	AT4G19880
	14.1344	1.68566	0.431078	3.91034	9.21679e-05	0.00246446	AT4G19920
	35.7737	-0.854899	0.222724	-3.83837	0.000123852	0.00317862	AT4G20460
	50.744	0.931052	0.207656	4.48362	7.33877e-06	0.000256486	AT4G20820
	575.649	-0.698867	0.0769198	-9.08565	1.03078e-19	2.09794e-17	AT4G20830
	439.304	-0.682415	0.0792022	-8.61611	6.92646e-18	1.18641e-15	AT4G20860
	65.2711	-0.622252	0.170799	-3.64318	0.000269293	0.00594024	AT4G21910
	119.751	-0.633339	0.138479	-4.57355	4.79522e-06	0.000174647	AT4G22240
	29.4077	-0.908071	0.279885	-3.24444	0.00117682	0.0200755	AT4G22460
	88.7935	-0.931429	0.15984	-5.82726	5.63434e-09	3.62357e-07	AT4G22530
	79.877	-0.636483	0.203418	-3.12894	0.0017544	0.0275169	AT4G22666
	215.587	-0.819422	0.104065	-7.87418	3.42994e-15	4.33124e-13	AT4G23100
	16.1251	-1.09662	0.343817	-3.18954	0.00142498	0.0232348	AT4G23493
	13.9729	1.37617	0.422507	3.25715	0.00112539	0.0193972	AT4G23510
	195.372	-0.821853	0.102408	-8.0253	1.01282e-15	1.35828e-13	AT4G24160
	26.5113	1.64556	0.334864	4.91411	8.91868e-07	3.87671e-05	AT4G25010
	36.7193	-1.11351	0.251269	-4.43156	9.3555e-06	0.000318603	AT4G25250
	91.1042	-0.746894	0.144647	-5.16356	2.42291e-07	1.20104e-05	AT4G25400
	7.25734	-2.26396	0.56815	-3.98479	6.75406e-05	0.0018907	AT4G25835
	91.2785	-0.695126	0.158259	-4.39234	1.12136e-05	0.000373787	AT4G26320
	13.0332	-1.21639	0.384078	-3.16703	0.00154004	0.0246464	AT4G27030
	86.9807	0.703293	0.158262	4.44386	8.83579e-06	0.000302093	AT4G27585
	36.5028	-0.923443	0.263382	-3.5061	0.000454726	0.00921167	AT4G27652
	88.0434	-1.05828	0.193556	-5.46753	4.56342e-08	2.52227e-06	AT4G29905
	127.635	0.832316	0.254364	3.27215	0.00106734	0.0186892	AT4G30140
	135.893	-0.841061	0.138537	-6.07103	1.27096e-09	8.93808e-08	AT4G30280
	177.855	-0.965227	0.117075	-8.24451	1.65839e-16	2.37108e-14	AT4G30660
	444.285	1.61134	0.0901645	17.8711	1.97992e-71	6.85052e-68	AT4G31290
	44.9921	-0.812492	0.20832	-3.90021	9.6108e-05	0.00255402	AT4G31320
	89.7553	3.44059	0.25014	13.7547	4.77381e-43	3.75395e-40	AT4G31330
	38.4332	-0.822189	0.224863	-3.65639	0.00025579	0.00569519	AT4G31470
	347.524	-1.14187	0.0936364	-12.1947	3.31757e-34	1.73921e-31	AT4G31500
	30.928	-2.03229	0.307274	-6.61394	3.74216e-11	3.33708e-09	AT4G31940
	10.6707	1.43158	0.477508	2.99802	0.00271741	0.0392087	AT4G32810
	38.8203	-2.05387	0.473767	-4.33518	1.45638e-05	0.000471822	AT4G33020
	24.8528	-0.896917	0.300211	-2.98762	0.00281154	0.0400956	AT4G33880
	70.7644	0.967594	0.174177	5.55522	2.77261e-08	1.59356e-06	AT4G33960
	94.5823	-0.958428	0.148354	-6.46041	1.04422e-10	8.82886e-09	AT4G34131
	100.955	-0.992327	0.157857	-6.28624	3.25255e-10	2.52328e-08	AT4G34135
	69.9269	-1.50727	0.16522	-9.12279	7.32126e-20	1.50834e-17	AT4G34138
	44.3093	-0.697156	0.200127	-3.48357	0.00049478	0.00986839	AT4G34630
	9.98082	2.14634	0.532018	4.03434	5.47554e-05	0.00157878	AT4G35190
	26.0195	2.11267	0.331396	6.37506	1.82887e-10	1.4716e-08	AT4G35640
	193.049	-0.602701	0.123912	-4.86396	1.15058e-06	4.90272e-05	AT4G36040
	34.8227	2.00216	0.29993	6.67544	2.46487e-11	2.24433e-09	AT4G36220
	25.8949	-0.919647	0.282414	-3.25637	0.00112846	0.0194251	AT4G36570
	23.8231	-1.7097	0.332788	-5.13749	2.78432e-07	1.3607e-05	AT4G36880
	24.1622	-2.91883	0.377955	-7.72267	1.13917e-14	1.35915e-12	AT4G37290
	63.6129	-0.807932	0.178097	-4.53648	5.71999e-06	0.000204033	AT4G37730
	12.0966	1.47432	0.429988	3.42874	0.000606381	0.0117605	AT4G38410
	75.0945	0.605234	0.186117	3.2519	0.00114637	0.0196748	AT4G38470
	95.1002	-0.627842	0.150359	-4.17561	2.97184e-05	0.000898826	AT4G38620
	12.4663	1.45535	0.445072	3.26992	0.00107576	0.0187419	AT4G39235
	53.9504	-0.785791	0.188474	-4.16924	3.05623e-05	0.000919526	AT4G39670
	19.2165	-1.72828	0.3433	-5.03432	4.7955e-07	2.22419e-05	AT4G39675
	27.0031	1.25616	0.291058	4.31584	1.58998e-05	0.000506569	AT4G39740
	164.171	-1.07633	0.11325	-9.50402	2.01948e-21	4.4791e-19	AT4G39940
	144.499	-1.72236	0.143862	-11.9723	4.96262e-33	2.45295e-30	AT4G39950
	18.6322	-1.01932	0.351436	-2.90045	0.00372631	0.0494731	AT4G40020
	42.4054	-0.772042	0.221487	-3.48572	0.000490821	0.00981642	AT5G01500
	156.59	1.6325	0.156295	10.445	1.54473e-25	4.6884e-23	AT5G01600
	21.888	-1.05223	0.2962	-3.55244	0.000381673	0.00798422	AT5G01840
	9.3813	2.43681	0.63234	3.85363	0.000116378	0.00301398	AT5G01900
	19.7964	-0.925708	0.317845	-2.91245	0.00358607	0.0480294	AT5G02020
	52.3823	0.6393	0.212079	3.01444	0.00257455	0.0375546	AT5G02230
	41.2345	-1.06231	0.21987	-4.83154	1.35481e-06	5.64774e-05	AT5G02575
	29.1992	0.913575	0.271464	3.36536	0.00076443	0.014359	AT5G02580
	200.475	1.03227	0.114515	9.01427	1.9819e-19	3.89624e-17	AT5G02780
	94.1779	1.35916	0.186894	7.27234	3.53309e-13	3.68207e-11	AT5G03545
	159.332	2.36368	0.273151	8.65339	4.99936e-18	8.73625e-16	AT5G04120
	10.904	-3.96726	0.655292	-6.05418	1.41133e-09	9.88501e-08	AT5G04150
	340.854	-0.714865	0.0898778	-7.95375	1.80952e-15	2.37099e-13	AT5G04750
	52.2757	-0.762937	0.211515	-3.607	0.000309755	0.00666514	AT5G04960
	27.726	-3.18936	0.343242	-9.29187	1.51606e-20	3.19852e-18	AT5G05250
	45.4275	-1.304	0.251513	-5.1846	2.1648e-07	1.0824e-05	AT5G05410
	84.4549	-0.718256	0.180287	-3.98396	6.77763e-05	0.00189423	AT5G05500
	87.657	-0.799953	0.187174	-4.27385	1.92129e-05	0.000605432	AT5G05600
	27.5254	1.44251	0.293377	4.9169	8.79277e-07	3.83161e-05	AT5G06510
	74.1339	-0.594778	0.174413	-3.41017	0.000649225	0.012474	AT5G06845
	496.276	-1.32177	0.102128	-12.9423	2.59885e-38	1.60572e-35	AT5G06860
	6.56763	3.40728	0.914821	3.72453	0.00019568	0.00458088	AT5G07050
	179.537	-0.922154	0.118297	-7.79524	6.42882e-15	7.91107e-13	AT5G07322
	32.5035	-0.807164	0.237655	-3.39637	0.000682865	0.0130249	AT5G07860
	55.9124	-0.87967	0.186918	-4.70618	2.524e-06	9.96923e-05	AT5G07870
	14.9461	-1.55091	0.380186	-4.07934	4.5163e-05	0.00131535	AT5G07990
	39.1879	0.737229	0.2383	3.0937	0.00197675	0.0302903	AT5G08620
	301.709	-0.776069	0.233173	-3.3283	0.000873789	0.0159277	AT5G08640
	81.6932	0.600393	0.156117	3.84579	0.000120165	0.0030971	AT5G09460
	49.5557	3.57781	0.392185	9.12276	7.32376e-20	1.50834e-17	AT5G09570
	217.022	2.04694	0.126361	16.1991	5.11546e-59	9.83305e-56	AT5G10180
	50.0625	-1.28816	0.218638	-5.89173	3.82182e-09	2.495e-07	AT5G10210
	45.3856	-1.07254	0.222033	-4.83052	1.3618e-06	5.66326e-05	AT5G10695
	86.7562	1.07589	0.182165	5.90613	3.50245e-09	2.29517e-07	AT5G11920
	7.83964	-3.10137	0.653896	-4.7429	2.10677e-06	8.39794e-05	AT5G12030
	73.6193	-0.586971	0.179544	-3.26923	0.0010784	0.0187689	AT5G12880
	62.8631	1.92867	0.227352	8.48319	2.1911e-17	3.54262e-15	AT5G13210
	176.735	0.617949	0.121086	5.10339	3.33629e-07	1.61223e-05	AT5G13550
	367.676	-0.642386	0.0895317	-7.17496	7.23292e-13	7.44818e-11	AT5G13750
	45.8432	-0.730613	0.212798	-3.43337	0.000596134	0.0116139	AT5G13910
	1446.13	-0.701785	0.200781	-3.49527	0.000473577	0.00952661	AT5G13930
	5.61986	-1.68843	0.540431	-3.12422	0.00178276	0.0278607	AT5G14070
	291.89	-1.61257	0.105072	-15.3473	3.69125e-53	5.32155e-50	AT5G14200
	108.421	0.648129	0.157404	4.11761	3.82819e-05	0.00112632	AT5G15180
	623.926	-0.649896	0.0690034	-9.41833	4.58336e-21	9.91151e-19	AT5G15230
	73.4194	0.693616	0.167172	4.1491	3.3378e-05	0.000995586	AT5G16070
	30.5342	0.834735	0.26403	3.16152	0.00156949	0.0250481	AT5G16570
	31.197	-1.68539	0.280758	-6.00302	1.93679e-09	1.31977e-07	AT5G16970
	72.3273	-0.785583	0.222961	-3.52341	0.000426032	0.00880568	AT5G17050
	5.3565	-2.18896	0.669222	-3.27091	0.00107201	0.0187143	AT5G17220
	11.0183	-1.3374	0.439857	-3.04054	0.00236153	0.0351284	AT5G17390
	27.5915	-0.762889	0.261838	-2.9136	0.00357293	0.047916	AT5G17700
	49.233	0.766426	0.204883	3.7408	0.000183433	0.00436505	AT5G17760
	32.2201	1.47955	0.278081	5.32056	1.03446e-07	5.35811e-06	AT5G18290
	48.4078	1.09322	0.209779	5.21127	1.87551e-07	9.45958e-06	AT5G18840
	13.7886	-1.13895	0.361453	-3.15102	0.00162699	0.0258941	AT5G19190
	170.953	-0.615092	0.139337	-4.4144	1.01288e-05	0.000343586	AT5G19230
	31.0794	1.13291	0.297564	3.80727	0.000140511	0.00348825	AT5G19260
	57.1901	-0.624671	0.200551	-3.11478	0.00184083	0.0286905	AT5G19340
	285.936	0.843277	0.100129	8.42193	3.70335e-17	5.66973e-15	AT5G19550
	37.0542	-0.781061	0.269356	-2.89973	0.00373483	0.0495115	AT5G19790
	21.7508	0.942445	0.308456	3.05537	0.00224787	0.033757	AT5G19890
	41.3146	-1.08121	0.258972	-4.17498	2.98011e-05	0.000899755	AT5G21940
	19.9179	1.03024	0.321205	3.20742	0.00133932	0.0221512	AT5G21950
	113.08	-0.749283	0.136123	-5.50446	3.70304e-08	2.08673e-06	AT5G22020
	119.41	-1.09345	0.135246	-8.08493	6.21982e-16	8.5399e-14	AT5G22140
	11.5363	-2.38203	0.469785	-5.07046	3.96845e-07	1.88094e-05	AT5G22300
	160.067	0.727935	0.119502	6.0914	1.1193e-09	7.9036e-08	AT5G22500
	6.73425	1.948	0.585837	3.32515	0.000883706	0.0160758	AT5G22530
	40.8478	-3.90722	0.353774	-11.0444	2.33295e-28	8.072e-26	AT5G23010
	161.386	-2.10067	0.134694	-15.5959	7.76236e-55	1.22081e-51	AT5G23020
	50.9838	1.30839	0.217088	6.02698	1.67048e-09	1.15137e-07	AT5G23050
	10.9222	-1.24315	0.417915	-2.97465	0.00293319	0.0414577	AT5G23120
	25.6227	-0.89835	0.294222	-3.0533	0.00226339	0.0339019	AT5G23210
	63.7041	0.62463	0.200344	3.11779	0.00182212	0.0284244	AT5G23840
	9.01021	4.06959	1.09162	3.72802	0.000192989	0.0045281	AT5G23990
	9.28879	-1.55354	0.462499	-3.35901	0.000782215	0.0146148	AT5G24070
	66.1808	0.713739	0.183837	3.88245	0.000103411	0.00271473	AT5G24620
	90.1758	1.70759	0.17496	9.75989	1.67337e-22	3.96565e-20	AT5G24640
	84.6542	2.37538	0.181277	13.1036	3.14166e-39	2.01299e-36	AT5G24655
	308.681	1.50448	0.394145	3.81706	0.000135052	0.00337785	AT5G24660
	8.00533	1.57854	0.534519	2.95321	0.00314492	0.0435257	AT5G24860
	27.1248	1.18129	0.277322	4.25962	2.04772e-05	0.000639449	AT5G25110
	240.657	-0.60997	0.10704	-5.69854	1.20836e-08	7.43939e-07	AT5G25460
	15.1473	1.26265	0.37616	3.35669	0.000788815	0.0146894	AT5G25620
	43.6574	0.796863	0.222033	3.58894	0.000332022	0.00708259	AT5G25757
	403.376	3.63696	0.141223	25.7532	2.96541e-146	2.56508e-142	AT5G26220
	67.5326	-1.11185	0.174851	-6.35885	2.03273e-10	1.61313e-08	AT5G26600
	36.3036	1.00473	0.266205	3.77428	0.000160468	0.00391551	AT5G26690
	22.4445	-0.833604	0.283707	-2.93825	0.00330066	0.0452827	AT5G26820
	45.5116	0.862432	0.210059	4.10566	4.03165e-05	0.00118216	AT5G26860
	31.3015	0.834861	0.251531	3.31911	0.000903045	0.0163417	AT5G27030
	140.14	0.855341	0.12923	6.61874	3.62263e-11	3.24722e-09	AT5G27350
	57.3526	-0.739812	0.193213	-3.82899	0.000128668	0.00327042	AT5G27920
	75.6605	0.624399	0.16727	3.73287	0.000189308	0.00446797	AT5G28020
	1565.67	-3.19625	0.478048	-6.68603	2.293e-11	2.11005e-09	AT5G33355
	41.5685	0.660035	0.219966	3.00062	0.00269431	0.0389403	AT5G35910
	229.327	0.904213	0.105604	8.56231	1.10624e-17	1.84019e-15	AT5G36130
	60.4533	-0.802415	0.187455	-4.28057	1.86414e-05	0.000590224	AT5G36160
	6.35321	2.07197	0.706283	2.93363	0.00335023	0.0457451	AT5G37970
	40.1976	1.42655	0.24547	5.81151	6.19111e-09	3.95226e-07	AT5G37980
	1420.76	0.96831	0.0907737	10.6673	1.44777e-26	4.72576e-24	AT5G37990
	56.4136	1.13485	0.214007	5.30288	1.13988e-07	5.88656e-06	AT5G38000
	44.8707	-0.962046	0.208807	-4.60734	4.07852e-06	0.000150766	AT5G38200
	1185.31	0.976917	0.262018	3.72843	0.000192675	0.0045281	AT5G38910
	47.4572	-0.786281	0.206898	-3.80033	0.000144504	0.00357132	AT5G39050
	22.8784	1.88981	0.346152	5.45947	4.77548e-08	2.62272e-06	AT5G39130
	9.80306	1.4828	0.488981	3.03243	0.00242591	0.035901	AT5G39160
	27.1525	1.06074	0.278438	3.80959	0.000139196	0.00346487	AT5G39190
	45.006	0.653592	0.216296	3.02175	0.00251318	0.036877	AT5G39610
	15.6223	1.15826	0.386965	2.99319	0.0027608	0.0396035	AT5G40000
	151.072	0.646244	0.118445	5.45607	4.86799e-08	2.66507e-06	AT5G40510
	25.9671	-1.03658	0.289222	-3.58403	0.000338331	0.00719058	AT5G40590
	210.973	0.679451	0.106452	6.3827	1.73988e-10	1.40654e-08	AT5G40670
	296.162	-0.766761	0.136317	-5.62483	1.85695e-08	1.08899e-06	AT5G40730
	25.5751	1.24389	0.335027	3.7128	0.000204982	0.00475958	AT5G41280
	18.6852	-1.19318	0.335213	-3.55949	0.000371583	0.00779416	AT5G42380
	64.4086	1.40911	0.216042	6.5224	6.91898e-11	6.04537e-09	AT5G42580
	47.9407	1.24933	0.269456	4.63649	3.54378e-06	0.000133277	AT5G42600
	63.2153	-0.949459	0.172552	-5.50247	3.74511e-08	2.10359e-06	AT5G43180
	45.6412	-0.714122	0.21727	-3.28679	0.00101337	0.0179073	AT5G43520
	40.0117	-0.841182	0.242557	-3.46797	0.000524404	0.0103564	AT5G43570
	544.371	-0.926999	0.0965764	-9.5986	8.10347e-22	1.82065e-19	AT5G43580
	126.027	-1.47206	0.143139	-10.2841	8.30731e-25	2.39527e-22	AT5G43780
	346.889	-0.692431	0.128015	-5.40898	6.33855e-08	3.42678e-06	AT5G44020
	39.8783	-0.823604	0.227017	-3.62794	0.000285689	0.00624042	AT5G44585
	22.1954	1.06561	0.334276	3.18782	0.00143352	0.0233152	AT5G44820
	119.716	0.668634	0.143704	4.65285	3.27385e-06	0.000124753	AT5G44920
	144.052	0.659252	0.133219	4.94863	7.47358e-07	3.3409e-05	AT5G45070
	161.438	-0.802906	0.159618	-5.03017	4.90043e-07	2.26678e-05	AT5G46890
	158.825	-0.832715	0.142919	-5.8265	5.66025e-09	3.62675e-07	AT5G46900
	14.4792	1.32213	0.394683	3.34984	0.000808579	0.0149929	AT5G47920
	603.375	1.0557	0.215214	4.90536	9.32559e-07	4.02863e-05	AT5G47990
	407.667	1.21456	0.134854	9.00652	2.12703e-19	4.13456e-17	AT5G48000
	531.21	1.26646	0.125708	10.0746	7.15754e-24	1.82096e-21	AT5G48010
	497.124	1.08264	0.0913483	11.8518	2.10704e-32	1.01255e-29	AT5G48180
	23.2532	-0.923423	0.283162	-3.26111	0.00110976	0.0191797	AT5G48400
	31.3574	-2.53811	0.302287	-8.39638	4.60441e-17	6.86692e-15	AT5G48430
	165.56	-0.805114	0.123307	-6.52932	6.60675e-11	5.80186e-09	AT5G48540
	567.164	3.29285	0.125988	26.1361	1.41842e-150	2.45387e-146	AT5G48850
	15.8173	-1.41503	0.346778	-4.08052	4.4935e-05	0.00131092	AT5G49450
	458.022	-0.820577	0.0936551	-8.76169	1.92346e-18	3.53999e-16	AT5G49480
	80.1378	0.830816	0.165645	5.01564	5.28577e-07	2.42557e-05	AT5G49630
	28.3604	1.64195	0.317206	5.17629	2.26343e-07	1.12521e-05	AT5G50260
	133.401	-0.747531	0.132706	-5.63299	1.7711e-08	1.05292e-06	AT5G50400
	56.9759	-0.800561	0.188339	-4.25064	2.13162e-05	0.000658517	AT5G51060
	5.43321	-2.04627	0.704431	-2.90486	0.00367415	0.048963	AT5G52020
	87.8967	0.647774	0.174737	3.70713	0.000209618	0.00483518	AT5G52310
	45.6559	-0.77468	0.241256	-3.21103	0.00132259	0.0219375	AT5G52640
	11.0237	1.63269	0.50262	3.24837	0.00116069	0.0198418	AT5G52670
	18.8727	1.34252	0.350844	3.82656	0.000129948	0.0032867	AT5G52720
	9.46682	1.76772	0.487645	3.62502	0.000288939	0.00629553	AT5G52760
	5.92966	3.35392	0.937373	3.578	0.000346232	0.00732252	AT5G52930
	13.2321	3.84524	0.71731	5.36064	8.29271e-08	4.3739e-06	AT5G52940
	14.2587	-1.15414	0.37117	-3.10945	0.00187433	0.0290035	AT5G53020
	126.083	-0.683059	0.146693	-4.65637	3.21829e-06	0.000123178	AT5G53250
	70.5888	-1.37151	0.176669	-7.76316	8.28369e-15	1.00215e-12	AT5G53450
	165.279	1.15052	0.136393	8.43527	3.3043e-17	5.14995e-15	AT5G54100
	36.4449	-1.26574	0.421789	-3.00088	0.00269203	0.0389398	AT5G54270
	92.4541	0.97289	0.155172	6.26975	3.61638e-10	2.75609e-08	AT5G54390
	4.7481	-1.85582	0.626629	-2.96159	0.00306058	0.0426313	AT5G54790
	253.89	-0.703869	0.0954241	-7.37622	1.62848e-13	1.78308e-11	AT5G54810
	16.5401	2.53437	0.473145	5.35644	8.48793e-08	4.46326e-06	AT5G55620
	26.0565	-1.08971	0.277336	-3.92923	8.52194e-05	0.00230719	AT5G56320
	165.945	-1.32117	0.145575	-9.07554	1.13116e-19	2.27548e-17	AT5G56540
	74.6093	-0.825185	0.167408	-4.92918	8.25753e-07	3.63499e-05	AT5G57220
	35.7325	0.705271	0.237989	2.96346	0.00304199	0.0425109	AT5G57340
	37.6704	0.760573	0.236724	3.21291	0.00131396	0.0218153	AT5G57350
	27.7489	-0.935057	0.296093	-3.15798	0.00158866	0.0253307	AT5G57510
	29.2523	-0.808233	0.269158	-3.00282	0.00267495	0.0387658	AT5G57770
	56.4623	-1.21963	0.189314	-6.44236	1.17633e-10	9.87891e-09	AT5G57785
	43.3637	-0.982193	0.260035	-3.77716	0.000158628	0.00388157	AT5G58010
	140.686	-0.724852	0.127253	-5.69614	1.22551e-08	7.51819e-07	AT5G59820
	179.591	-1.00991	0.120488	-8.38184	5.21088e-17	7.63969e-15	AT5G60530
	105.253	-0.831823	0.146288	-5.68621	1.29887e-08	7.88437e-07	AT5G60890
	75.4885	0.604964	0.161965	3.73514	0.000187609	0.00443999	AT5G61420
	27.6229	-1.02034	0.265947	-3.83663	0.000124736	0.00319222	AT5G61580
	352.622	-0.950167	0.0825051	-11.5165	1.09002e-30	4.71432e-28	AT5G61820
	16.9761	-1.40146	0.372737	-3.75992	0.00016997	0.00410109	AT5G62210
	7.12693	2.69105	0.738309	3.64489	0.000267504	0.00591793	AT5G62470
	471.516	1.18643	0.0898425	13.2057	8.13137e-40	5.86136e-37	AT5G62480
	70.621	-2.32413	0.20973	-11.0815	1.54244e-28	5.44575e-26	AT5G64120
	238.971	-0.833503	0.0966291	-8.6258	6.36444e-18	1.10105e-15	AT5G64250
	8.19935	-1.48305	0.47649	-3.11244	0.00185548	0.0288927	AT5G64510
	9.65905	1.76002	0.512923	3.43136	0.000600572	0.011674	AT5G64530
	39.5003	1.21826	0.241812	5.03803	4.70354e-07	2.1874e-05	AT5G64550
	25.7045	-1.02748	0.283754	-3.62103	0.000293434	0.00636141	AT5G64940
	12.6502	-1.22121	0.417251	-2.9268	0.00342466	0.0464248	AT5G65600
	80.3574	0.752096	0.171974	4.37332	1.22369e-05	0.000404004	AT5G65700
	68.3436	-0.691609	0.190586	-3.62885	0.000284685	0.00622637	AT5G65870
	271.545	0.685394	0.115224	5.94836	2.70851e-09	1.78164e-07	AT5G66170
	15.3233	1.1164	0.380947	2.93059	0.00338318	0.0461221	AT5G66480
	6.46062	2.24871	0.687148	3.27253	0.0010659	0.0186829	AT5G66670
	22.0289	1.15113	0.309436	3.72008	0.000199158	0.00464345	AT5G66700
	44.8523	-0.738506	0.219238	-3.36851	0.000755754	0.0142269	AT5G67140
	59.8139	-0.639093	0.180348	-3.54367	0.000394598	0.00822475	AT5G67330
	52.7378	0.88273	0.209351	4.21651	2.48114e-05	0.000759713	AT5G67430
	55.5894	0.687266	0.219735	3.12771	0.00176174	0.027607	ATCG00180
	63.6507	0.590375	0.192369	3.06897	0.00214797	0.0325392	ATCG00330
	19.4305	-1.50602	0.38154	-3.94722	7.90635e-05	0.00216767	ATCG00630
	15.9058	1.22106	0.373234	3.27156	0.00106955	0.0187091	ATCG00730
	289.619	0.676625	0.0993268	6.81211	9.61752e-12	9.24351e-10	ATCG00740
	303.04	0.835159	0.127215	6.56494	5.20539e-11	4.59456e-09	ATCG00790
	121.316	0.918277	0.154043	5.96118	2.50428e-09	1.65359e-07	ATCG00820
	52.5474	0.824019	0.207401	3.97308	7.09492e-05	0.00197652	ATMG01380

## Sheet: q-lsu-KO vs WT nS R
q-lsu-KO [nS]/WT[nS]	baseMean	log2FoldChange	lfcSE	stat	pvalue	padj	gene_id
Roots	629.059	-0.603773	0.106742	-5.65638	1.54595e-08	6.38555e-05	AT1G02930
	77.361	0.689967	0.16201	4.25879	2.0554e-05	0.0175652	AT1G10140
	142.589	0.878231	0.148864	5.89954	3.64525e-09	2.2585e-05	AT1G55450
	77.7319	0.895073	0.163548	5.47283	4.42905e-08	0.000137207	AT1G55460
	63.9995	0.940012	0.171538	5.47992	4.2552e-08	0.000137207	AT1G55490
	77.1435	0.908444	0.15631	5.81182	6.17986e-09	3.06311e-05	AT1G55500
	38.6964	0.941451	0.223644	4.20959	2.55829e-05	0.0204523	AT1G55510
	65.2268	0.798404	0.1735	4.60176	4.18928e-06	0.00610723	AT1G55520
	65.8762	1.19087	0.179797	6.62343	3.50959e-11	2.89927e-07	AT1G55530
	30.8541	1.16092	0.261422	4.44077	8.96359e-06	0.0105783	AT1G55535
	21.3245	1.40792	0.30245	4.65504	3.23916e-06	0.00535174	AT1G55590
	25.1641	1.25937	0.284301	4.42973	9.43522e-06	0.0106288	AT1G55610
	272.366	-0.622622	0.134756	-4.62037	3.83059e-06	0.00593335	AT2G03760
	147.894	-0.781549	0.184951	-4.22571	2.38192e-05	0.0196771	AT2G04050
	45.6585	0.883977	0.223809	3.94969	7.82519e-05	0.0484829	AT2G15890
	175.772	-0.736826	0.167818	-4.39063	1.13025e-05	0.0121787	AT2G21640
	205.473	0.762223	0.159576	4.77654	1.78338e-06	0.00315696	AT3G49570
	981.481	0.961044	0.102791	9.34948	8.808e-21	1.09144e-16	AT3G49580
	229.99	-0.953679	0.233369	-4.08656	4.3781e-05	0.0319125	AT3G60140
	403.516	-0.585739	0.11974	-4.89174	9.99466e-07	0.00219183	AT4G14630
	156.59	-0.741799	0.162355	-4.56898	4.90107e-06	0.0063928	AT5G01600
	49.5557	-1.96848	0.409431	-4.80785	1.52565e-06	0.00290848	AT5G09570
	308.681	-5.70355	0.357754	-15.9427	3.20415e-57	7.94085e-53	AT5G24660
	29.8155	1.15904	0.291312	3.9787	6.92935e-05	0.0447672	AT5G61590
	8.04452	2.65456	0.580218	4.5751	4.75992e-06	0.0063928	AT5G65070
	100.069	0.959531	0.196629	4.87992	1.06129e-06	0.00219183	ATCG00360

## Sheet: q-lsu-KO vs WT dS R
q-lsu-KO [dS]/WT[dS]	baseMean	log2FoldChange	lfcSE	stat	pvalue	padj	gene_id
Roots	428.153	1.10033	0.279313	3.93941	8.16831e-05	0.0190909	AT1G08830
	57.8836	0.596939	0.163391	3.65343	0.000258762	0.0474438	AT1G30820
	142.589	1.14147	0.148876	7.66727	1.757e-14	3.28515e-11	AT1G55450
	77.7319	1.06955	0.156987	6.81303	9.55622e-12	1.42942e-08	AT1G55460
	63.9995	1.33416	0.164389	8.1159	4.82214e-16	1.20216e-12	AT1G55490
	77.1435	0.820787	0.145733	5.63212	1.78009e-08	1.9019e-05	AT1G55500
	38.6964	1.09987	0.228945	4.80409	1.55456e-06	0.00116265	AT1G55510
[truncated: 12 more rows]
