# Supplementary material for: Analysis of the quadruple lsu mutant reveals molecular determinants of the role of LSU proteins in sulfur assimilation in Arabidopsis
Source: Plant J. 2024 Nov 29;120(6):2919–36. doi: 10.1111/tpj.17155 (PMC11658185; doi:10.1111/tpj.17155)
Supplement: Supplementary file 3 — Table S2. The detailed list of enriched GO categories identified in the compared datasets from RNAseq. [file TPJ-120-2919-s006.xlsx]

## Sheet: Title- Suppl Table 2
Suppl. Table 2. The detailed list of enriched GO categories identifies in the compared datasets from RNAseq

## Sheet: q-lsu vs WT nS up
q-lsu-ko [nS]/ WT [nS] upregulated
Shoots
query	significant	p_value	term_size	query_size	intersection_size	precision	recall	term_id	source
query_1	TRUE	3.42018e-56	207	481	71	0.147609	0.342995	GO:0071456	GO:BP	cellular response to hypoxia 18867 17191
query_1	TRUE	7.5274e-56	209	481	71	0.147609	0.339713	GO:0036294	GO:BP	cellular response to decreased oxygen levels 18867 9872
query_1	TRUE	7.5274e-56	209	481	71	0.147609	0.339713	GO:0071453	GO:BP	cellular response to oxygen levels 18867 17188
query_1	TRUE	4.13382e-55	230	481	73	0.151767	0.317391	GO:0001666	GO:BP	response to hypoxia 18867 382
query_1	TRUE	1.7105e-54	234	481	73	0.151767	0.311966	GO:0036293	GO:BP	response to decreased oxygen levels 18867 9871
query_1	TRUE	2.42773e-54	235	481	73	0.151767	0.310638	GO:0070482	GO:BP	response to oxygen levels 18867 16639
query_1	TRUE	1.01311e-41	2959	481	205	0.426195	0.0692802	GO:0006950	GO:BP	response to stress 18867 2613
query_1	TRUE	3.54193e-33	2414	481	170	0.35343	0.0704225	GO:0042221	GO:BP	response to chemical 18867 10394
query_1	TRUE	3.98899e-33	1348	481	124	0.257796	0.0919881	GO:0070887	GO:BP	cellular response to chemical stimulus 18867 16854
query_1	TRUE	4.12047e-32	4650	481	246	0.511435	0.0529032	GO:0050896	GO:BP	response to stimulus 18867 13774
query_1	TRUE	7.66615e-31	936	481	100	0.2079	0.106838	GO:0033554	GO:BP	cellular response to stress 18867 8567
query_1	TRUE	4.99106e-28	2283	481	156	0.324324	0.0683311	GO:0051716	GO:BP	cellular response to stimulus 18867 14364
query_1	TRUE	1.01209e-23	1898	481	133	0.276507	0.0700738	GO:0009628	GO:BP	response to abiotic stimulus 18867 3586
query_1	TRUE	2.08729e-20	1439	481	108	0.224532	0.0750521	GO:0009605	GO:BP	response to external stimulus 18867 3570
query_1	TRUE	2.53631e-20	1171	481	96	0.199584	0.0819812	GO:0006952	GO:BP	defense response 18867 2614
query_1	TRUE	2.60446e-18	1069	481	88	0.182952	0.0823199	GO:0051707	GO:BP	response to other organism 18867 14359
query_1	TRUE	2.60446e-18	1069	481	88	0.182952	0.0823199	GO:0043207	GO:BP	response to external biotic stimulus 18867 10929
query_1	TRUE	5.57238e-18	1081	481	88	0.182952	0.0814061	GO:0009607	GO:BP	response to biotic stimulus 18867 3572
query_1	TRUE	8.11425e-18	1087	481	88	0.182952	0.0809568	GO:0044419	GO:BP	biological process involved in interspecies interaction between organisms 18867 11378
query_1	TRUE	3.69528e-16	805	481	72	0.149688	0.089441	GO:0098542	GO:BP	defense response to other organism 18867 19336
query_1	TRUE	2.59562e-13	428	481	48	0.0997921	0.11215	GO:0009617	GO:BP	response to bacterium 18867 3580
query_1	TRUE	3.07434e-11	339	481	40	0.0831601	0.117994	GO:0042742	GO:BP	defense response to bacterium 18867 10684
query_1	TRUE	4.82707e-10	1442	481	88	0.182952	0.0610264	GO:1901700	GO:BP	response to oxygen-containing compound 18867 22187
query_1	TRUE	3.23425e-09	1623	481	93	0.193347	0.0573013	GO:0010033	GO:BP	response to organic substance 18867 3883
query_1	TRUE	6.71257e-09	361	481	38	0.0790021	0.105263	GO:0006979	GO:BP	response to oxidative stress 18867 2635
query_1	TRUE	7.73714e-07	1508	481	83	0.172557	0.0550398	GO:0007154	GO:BP	cell communication 18867 2749
query_1	TRUE	2.97662e-06	1331	481	75	0.155925	0.0563486	GO:0009719	GO:BP	response to endogenous stimulus 18867 3654
query_1	TRUE	5.02901e-06	714	481	50	0.10395	0.070028	GO:0048583	GO:BP	regulation of response to stimulus 18867 13279
query_1	TRUE	9.66257e-06	338	481	32	0.0665281	0.0946746	GO:0140546	GO:BP	defense response to symbiont 18867 20385
query_1	TRUE	1.02595e-05	1313	481	73	0.151767	0.0555979	GO:0009725	GO:BP	response to hormone 18867 3660
query_1	TRUE	2.88055e-05	258	481	27	0.0561331	0.104651	GO:0002376	GO:BP	immune system process 18867 913
query_1	TRUE	4.8675e-05	194	481	23	0.047817	0.118557	GO:0009753	GO:BP	response to jasmonic acid 18867 3688
query_1	TRUE	7.28812e-05	198	481	23	0.047817	0.116162	GO:0070542	GO:BP	response to fatty acid 18867 16667
query_1	TRUE	8.18374e-05	252	481	26	0.0540541	0.103175	GO:0006955	GO:BP	immune response 18867 2617
query_1	TRUE	0.000141385	862	481	53	0.110187	0.0614849	GO:0033993	GO:BP	response to lipid 18867 8654
query_1	TRUE	0.000219324	383	481	32	0.0665281	0.0835509	GO:0080134	GO:BP	regulation of response to stress 18867 18338
query_1	TRUE	0.00027917	267	481	26	0.0540541	0.0973783	GO:0031347	GO:BP	regulation of defense response 18867 7395
query_1	TRUE	0.000323939	3821	481	150	0.31185	0.0392567	GO:0050789	GO:BP	regulation of biological process 18867 13687
query_1	TRUE	0.000331799	1507	481	76	0.158004	0.0504313	GO:2001141	GO:BP	regulation of RNA biosynthetic process 18867 27046
query_1	TRUE	0.000331799	1507	481	76	0.158004	0.0504313	GO:0006355	GO:BP	regulation of DNA-templated transcription 18867 2155
query_1	TRUE	0.000384084	371	481	31	0.0644491	0.083558	GO:0009620	GO:BP	response to fungus 18867 3581
query_1	TRUE	0.000575038	673	481	44	0.0914761	0.0653789	GO:0010035	GO:BP	response to inorganic substance 18867 3885
query_1	TRUE	0.00107446	3990	481	153	0.318087	0.0383459	GO:0065007	GO:BP	biological regulation 18867 16384
query_1	TRUE	0.00109162	1322	481	68	0.141372	0.0514372	GO:0007165	GO:BP	signal transduction 18867 2760
query_1	TRUE	0.00148385	1590	481	77	0.160083	0.0484277	GO:0051252	GO:BP	regulation of RNA metabolic process 18867 14047
query_1	TRUE	0.00178916	3415	481	135	0.280665	0.0395315	GO:0050794	GO:BP	regulation of cellular process 18867 13691
query_1	TRUE	0.00227801	237	481	23	0.047817	0.0970464	GO:0045087	GO:BP	innate immune response 18867 11659
query_1	TRUE	0.00241439	219	481	22	0.045738	0.100457	GO:0009611	GO:BP	response to wounding 18867 3576
query_1	TRUE	0.00253157	1351	481	68	0.141372	0.0503331	GO:0023052	GO:BP	signaling 18867 6877
query_1	TRUE	0.00346416	1652	481	78	0.162162	0.0472155	GO:0006351	GO:BP	DNA-templated transcription 18867 2151
query_1	TRUE	0.00349392	1891	481	86	0.178794	0.0454786	GO:0051171	GO:BP	regulation of nitrogen compound metabolic process 18867 13995
query_1	TRUE	0.00456566	1663	481	78	0.162162	0.0469032	GO:0032774	GO:BP	RNA biosynthetic process 18867 8092
query_1	TRUE	0.00570706	1672	481	78	0.162162	0.0466507	GO:0019219	GO:BP	regulation of nucleobase-containing compound metabolic process 18867 5786
query_1	TRUE	0.00846318	295	481	25	0.0519751	0.0847458	GO:0050832	GO:BP	defense response to fungus 18867 13719
query_1	TRUE	0.0101362	954	481	52	0.108108	0.0545073	GO:0071310	GO:BP	cellular response to organic substance 18867 17066
query_1	TRUE	0.0110998	476	481	33	0.0686071	0.0693277	GO:0006970	GO:BP	response to osmotic stress 18867 2628
query_1	TRUE	0.011644	131	481	16	0.033264	0.122137	GO:0031669	GO:BP	cellular response to nutrient levels 18867 7535
query_1	TRUE	0.0150062	87	481	13	0.027027	0.149425	GO:0016143	GO:BP	S-glycoside metabolic process 18867 5219
query_1	TRUE	0.0150062	87	481	13	0.027027	0.149425	GO:0019757	GO:BP	glycosinolate metabolic process 18867 6255
query_1	TRUE	0.0150062	87	481	13	0.027027	0.149425	GO:0019760	GO:BP	glucosinolate metabolic process 18867 6258
query_1	TRUE	0.0199488	1999	481	87	0.180873	0.0435218	GO:0031326	GO:BP	regulation of cellular biosynthetic process 18867 7375
query_1	TRUE	0.0331241	1961	481	85	0.176715	0.0433452	GO:0080090	GO:BP	regulation of primary metabolic process 18867 18320
query_1	TRUE	0.0342894	857	481	47	0.0977131	0.0548425	GO:0071495	GO:BP	cellular response to endogenous stimulus 18867 17229
query_1	TRUE	0.0345652	2025	481	87	0.180873	0.042963	GO:0009889	GO:BP	regulation of biosynthetic process 18867 3787
query_1	TRUE	0.0372283	197	481	19	0.039501	0.0964467	GO:0031667	GO:BP	response to nutrient levels 18867 7533
query_1	TRUE	4.00625e-08	1042	481	68	0.141372	0.0652591	GO:0003700	GO:MF	DNA-binding transcription factor activity 18867 338
query_1	TRUE	2.87128e-07	1113	481	69	0.143451	0.0619946	GO:0140110	GO:MF	transcription regulator activity 18867 10418
query_1	TRUE	1.26989e-05	757	481	51	0.106029	0.0673712	GO:0043565	GO:MF	sequence-specific DNA binding 18867 5778
query_1	TRUE	7.13448e-05	605	481	43	0.0893971	0.0710744	GO:1990837	GO:MF	sequence-specific double-stranded DNA binding 18867 11154
query_1	TRUE	0.000144132	596	481	42	0.0873181	0.0704698	GO:0000976	GO:MF	transcription cis-regulatory region binding 18867 115
query_1	TRUE	0.000144132	596	481	42	0.0873181	0.0704698	GO:0001067	GO:MF	transcription regulatory region nucleic acid binding 18867 151
query_1	TRUE	0.000928059	684	481	44	0.0914761	0.0643275	GO:0003690	GO:MF	double-stranded DNA binding 18867 332
query_1	TRUE	5.84876e-07	154	481	19	0.039501	0.123377	KEGG:04626	KEGG	Plant-pathogen interaction 18867 331

## Sheet: q-lsu vs WT nS dw
q-lsu-ko vs WT nS downregulated
query	significant	p_value	term_size	query_size	intersection_size	precision	recall	term_id	source	term_name
query_1	TRUE	2.00556e-30	43	158	22	0.139241	0.511628	GO:0019761	GO:BP	glucosinolate biosynthetic process 18867 6259
query_1	TRUE	2.00556e-30	43	158	22	0.139241	0.511628	GO:0019758	GO:BP	glycosinolate biosynthetic process 18867 6256
query_1	TRUE	2.00556e-30	43	158	22	0.139241	0.511628	GO:0016144	GO:BP	S-glycoside biosynthetic process 18867 5220
query_1	TRUE	8.22665e-28	53	158	22	0.139241	0.415094	GO:1901659	GO:BP	glycosyl compound biosynthetic process 18867 22159
query_1	TRUE	1.03543e-26	152	158	29	0.183544	0.190789	GO:0044272	GO:BP	sulfur compound biosynthetic process 18867 11313
query_1	TRUE	6.57551e-24	87	158	23	0.14557	0.264368	GO:0019757	GO:BP	glycosinolate metabolic process 18867 6255
query_1	TRUE	6.57551e-24	87	158	23	0.14557	0.264368	GO:0016143	GO:BP	S-glycoside metabolic process 18867 5219
query_1	TRUE	6.57551e-24	87	158	23	0.14557	0.264368	GO:0019760	GO:BP	glucosinolate metabolic process 18867 6258
query_1	TRUE	6.47949e-23	273	158	32	0.202532	0.117216	GO:0006790	GO:BP	sulfur compound metabolic process 18867 2504
query_1	TRUE	7.67138e-21	115	158	23	0.14557	0.2	GO:1901657	GO:BP	glycosyl compound metabolic process 18867 22157
query_1	TRUE	1.83025e-18	144	158	23	0.14557	0.159722	GO:0044550	GO:BP	secondary metabolite biosynthetic process 18867 11450
query_1	TRUE	8.38642e-18	275	158	28	0.177215	0.101818	GO:0019748	GO:BP	secondary metabolic process 18867 6248
query_1	TRUE	1.55072e-13	922	158	40	0.253165	0.0433839	GO:0043436	GO:BP	oxoacid metabolic process 18867 11048
query_1	TRUE	1.61062e-13	923	158	40	0.253165	0.0433369	GO:0006082	GO:BP	organic acid metabolic process 18867 1967
query_1	TRUE	1.72016e-09	1400	158	43	0.272152	0.0307143	GO:0044281	GO:BP	small molecule metabolic process 18867 11317
query_1	TRUE	6.69284e-09	383	158	23	0.14557	0.0600522	GO:1901137	GO:BP	carbohydrate derivative biosynthetic process 18867 21751
query_1	TRUE	1.23894e-07	1386	158	40	0.253165	0.02886	GO:1901566	GO:BP	organonitrogen compound biosynthetic process 18867 22100
query_1	TRUE	3.0632e-07	603	158	26	0.164557	0.0431177	GO:1901135	GO:BP	carbohydrate derivative metabolic process 18867 21749
query_1	TRUE	2.40858e-06	374	158	20	0.126582	0.0534759	GO:0006520	GO:BP	amino acid metabolic process 18867 2267
query_1	TRUE	6.65581e-06	167	158	14	0.0886076	0.0838323	GO:1901607	GO:BP	alpha-amino acid biosynthetic process 18867 22124
query_1	TRUE	8.52194e-06	276	158	17	0.107595	0.0615942	GO:1901605	GO:BP	alpha-amino acid metabolic process 18867 22122
query_1	TRUE	1.53437e-05	835	158	28	0.177215	0.0335329	GO:0019752	GO:BP	carboxylic acid metabolic process 18867 6252
query_1	TRUE	0.000187509	480	158	20	0.126582	0.0416667	GO:0046394	GO:BP	carboxylic acid biosynthetic process 18867 12522
query_1	TRUE	0.000187509	480	158	20	0.126582	0.0416667	GO:0016053	GO:BP	organic acid biosynthetic process 18867 5145
query_1	TRUE	0.000545141	234	158	14	0.0886076	0.0598291	GO:0009991	GO:BP	response to extracellular stimulus 18867 3853
query_1	TRUE	0.000545971	196	158	13	0.0822785	0.0663265	GO:0008652	GO:BP	amino acid biosynthetic process 18867 3260
query_1	TRUE	0.00128267	38	158	7	0.0443038	0.184211	GO:0009625	GO:BP	response to insect 18867 3583
query_1	TRUE	0.00174491	604	158	21	0.132911	0.0347682	GO:0044283	GO:BP	small molecule biosynthetic process 18867 11319
query_1	TRUE	0.00812535	7	158	4	0.0253165	0.571429	GO:0010438	GO:BP	cellular response to sulfur starvation 18867
query_1	TRUE	0.0375977	1898	158	37	0.234177	0.0194942	GO:0009628	GO:BP	response to abiotic stimulus 18867 3586
query_1	TRUE	0.0408442	5082	158	71	0.449367	0.0139709	GO:0009058	GO:BP	biosynthetic process 18867 3271
query_1	TRUE	0.0424408	3980	158	60	0.379747	0.0150754	GO:1901564	GO:BP	organonitrogen compound metabolic process 18867 22098
query_1	TRUE	0.0430065	197	158	11	0.0696203	0.0558376	GO:0031667	GO:BP	response to nutrient levels 18867 7533
query_1	TRUE	0.000241282	47	158	8	0.0506329	0.170213	GO:0016709	GO:MF	oxidoreductase activity, acting on paired donors, and incorporation of one atom of oxygen 18867 2915
query_1	TRUE	0.0288146	3	158	3	0.0189873	1	GO:0047364	GO:MF	desulfoglucosinolate sulfotransferase activity 18867 6636
query_1	TRUE	0.0369497	194	158	11	0.0696203	0.056701	GO:0004497	GO:MF	monooxygenase activity 18867 832
query_1	TRUE	1.90888e-27	23	158	16	0.101266	0.695652	KEGG:00966	KEGG	Glucosinolate biosynthesis 18867 152
query_1	TRUE	2.57314e-15	95	158	16	0.101266	0.168421	KEGG:01210	KEGG	2-Oxocarboxylic acid metabolism 18867 185
query_1	TRUE	1.43883e-10	1035	158	34	0.21519	0.0328502	KEGG:01110	KEGG	Biosynthesis of secondary metabolites 18867 182
query_1	TRUE	7.15339e-05	1907	158	36	0.227848	0.0188778	KEGG:01100	KEGG	Metabolic pathways 18867 181
query_1	TRUE	7.73057e-05	47	158	6	0.0379747	0.12766	KEGG:00380	KEGG	Tryptophan metabolism 18867 48
query_1	TRUE	0.000612037	40	158	5	0.0316456	0.125	KEGG:00920	KEGG	Sulfur metabolism 18867 140
query_1	TRUE	0.00119162	110	158	7	0.0443038	0.0636364	KEGG:00270	KEGG	Cysteine and methionine metabolism 18867 30
query_1	TRUE	0.00597577	14	158	3	0.0189873	0.214286	KEGG:00261	KEGG	Monobactam biosynthesis 18867 29
query_1	TRUE	0.0179144	46	158	4	0.0253165	0.0869565	KEGG:00400	KEGG	Phenylalanine, tyrosine and tryptophan biosynthesis 18867
query_1	TRUE	0.0180373	20	158	3	0.0189873	0.15	KEGG:00290	KEGG	Valine, leucine and isoleucine biosynthesis 18867
query_1	TRUE	0.0180742	223	158	8	0.0506329	0.0358744	KEGG:01230	KEGG	Biosynthesis of amino acids 18867 188
query_1	TRUE	3.72052e-25	15	158	13	0.0822785	0.866667	WP:WP4597	WP	Glucosinolate biosynthesis from methionine 18867 21
query_1	TRUE	5.41649e-10	527	158	23	0.14557	0.0436433	WP:000000	WP	WIKIPATHWAYS 18867 1
query_1	TRUE	5.61892e-08	10	158	5	0.0316456	0.5	WP:WP4598	WP	Glucosinolate biosynthesis from aromatic amino acid

## Sheet: q-lsu vs WT dS up
	q-lsu-ko vs WT dS upregulated
query	significant	p_value	term_size	query_size	intersection_size	precision	recall	term_id	source
query_1	TRUE	3.8562e-58	207	493	73	0.148073	0.352657	GO:0071456	GO:BP	cellular response to hypoxia 18867 17191
query_1	TRUE	8.72984e-58	209	493	73	0.148073	0.349282	GO:0036294	GO:BP	cellular response to decreased oxygen levels 18867 9872
query_1	TRUE	8.72984e-58	209	493	73	0.148073	0.349282	GO:0071453	GO:BP	cellular response to oxygen levels 18867 17188
query_1	TRUE	6.10872e-57	230	493	75	0.15213	0.326087	GO:0001666	GO:BP	response to hypoxia 18867 382
query_1	TRUE	2.6527e-56	234	493	75	0.15213	0.320513	GO:0036293	GO:BP	response to decreased oxygen levels 18867 9871
query_1	TRUE	3.80997e-56	235	493	75	0.15213	0.319149	GO:0070482	GO:BP	response to oxygen levels 18867 16639
query_1	TRUE	4.43549e-56	2959	493	230	0.466531	0.077729	GO:0006950	GO:BP	response to stress 18867 2613
query_1	TRUE	3.40166e-41	4650	493	267	0.541582	0.0574194	GO:0050896	GO:BP	response to stimulus 18867 13774
query_1	TRUE	3.07691e-38	2414	493	181	0.36714	0.0749793	GO:0042221	GO:BP	response to chemical 18867 10394
query_1	TRUE	8.45698e-37	1348	493	131	0.26572	0.097181	GO:0070887	GO:BP	cellular response to chemical stimulus 18867 16854
query_1	TRUE	1.31113e-33	936	493	105	0.212982	0.112179	GO:0033554	GO:BP	cellular response to stress 18867 8567
query_1	TRUE	1.44585e-33	2283	493	168	0.340771	0.0735874	GO:0051716	GO:BP	cellular response to stimulus 18867 14364
query_1	TRUE	4.92271e-32	1087	493	111	0.225152	0.102116	GO:0044419	GO:BP	biological process involved in interspecies interaction between organisms 18867 11378
query_1	TRUE	5.41219e-32	1069	493	110	0.223124	0.1029	GO:0051707	GO:BP	response to other organism 18867 14359
query_1	TRUE	5.41219e-32	1069	493	110	0.223124	0.1029	GO:0043207	GO:BP	response to external biotic stimulus 18867 10929
query_1	TRUE	1.52619e-31	1081	493	110	0.223124	0.101758	GO:0009607	GO:BP	response to biotic stimulus 18867 3572
query_1	TRUE	4.18646e-31	1171	493	114	0.231237	0.0973527	GO:0006952	GO:BP	defense response 18867 2614 response to hypoxia 18867 382
query_1	TRUE	4.21005e-29	1439	493	124	0.251521	0.086171	GO:0009605	GO:BP	response to external stimulus 18867 3570 defense response 18867 2614
query_1	TRUE	1.38924e-28	805	493	91	0.184584	0.113043	GO:0098542	GO:BP	defense response to other organism 18867 19336 Plant-pathogen interaction 18867 331
query_1	TRUE	1.15395e-27	1898	493	142	0.288032	0.0748156	GO:0009628	GO:BP	response to abiotic stimulus 18867 3586
query_1	TRUE	4.91143e-23	428	493	61	0.123732	0.142523	GO:0009617	GO:BP	response to bacterium 18867 3580
query_1	TRUE	3.79073e-17	339	493	48	0.0973631	0.141593	GO:0042742	GO:BP	defense response to bacterium 18867 10684
query_1	TRUE	1.2007e-15	1442	493	101	0.204868	0.0700416	GO:1901700	GO:BP	response to oxygen-containing compound 18867 22187
query_1	TRUE	6.54254e-15	1623	493	107	0.217039	0.0659273	GO:0010033	GO:BP	response to organic substance 18867 3883
query_1	TRUE	1.44982e-12	258	493	37	0.0750507	0.143411	GO:0002376	GO:BP	immune system process 18867 913
query_1	TRUE	2.96648e-11	252	493	35	0.0709939	0.138889	GO:0006955	GO:BP	immune response 18867 2617
query_1	TRUE	6.41159e-11	338	493	40	0.0811359	0.118343	GO:0140546	GO:BP	defense response to symbiont 18867 20385
query_1	TRUE	8.41819e-10	219	493	31	0.0628803	0.141553	GO:0009611	GO:BP	response to wounding 18867 3576
query_1	TRUE	1.22382e-09	237	493	32	0.0649087	0.135021	GO:0045087	GO:BP	innate immune response 18867 11659
query_1	TRUE	1.50477e-09	371	493	40	0.0811359	0.107817	GO:0009620	GO:BP	response to fungus 18867 3581
query_1	TRUE	3.79088e-09	1508	493	90	0.182556	0.0596817	GO:0007154	GO:BP	cell communication 18867 2749
query_1	TRUE	4.01547e-09	1331	493	83	0.168357	0.0623591	GO:0009719	GO:BP	response to endogenous stimulus 18867 3654
query_1	TRUE	9.81001e-09	194	493	28	0.0567951	0.14433	GO:0009753	GO:BP	response to jasmonic acid 18867 3688
query_1	TRUE	1.50283e-08	1313	493	81	0.1643	0.0616908	GO:0009725	GO:BP	response to hormone 18867 3660
query_1	TRUE	1.64704e-08	198	493	28	0.0567951	0.141414	GO:0070542	GO:BP	response to fatty acid 18867 16667
query_1	TRUE	2.15699e-08	1322	493	81	0.1643	0.0612708	GO:0007165	GO:BP	signal transduction 18867 2760
query_1	TRUE	3.33156e-08	714	493	55	0.111562	0.0770308	GO:0048583	GO:BP	regulation of response to stimulus 18867 13279
query_1	TRUE	6.72344e-08	1351	493	81	0.1643	0.0599556	GO:0023052	GO:BP	signaling 18867 6877
query_1	TRUE	4.31814e-07	87	493	18	0.0365112	0.206897	GO:0009626	GO:BP	plant-type hypersensitive response 18867 3584
query_1	TRUE	5.29913e-07	88	493	18	0.0365112	0.204545	GO:0034050	GO:BP	symbiont-induced defense-related programmed cell death 18867 8665
query_1	TRUE	6.30605e-07	862	493	59	0.119675	0.0684455	GO:0033993	GO:BP	response to lipid 18867 8654
query_1	TRUE	9.64326e-07	267	493	30	0.0608519	0.11236	GO:0031347	GO:BP	regulation of defense response 18867 7395
query_1	TRUE	9.74009e-07	171	493	24	0.0486815	0.140351	GO:0009751	GO:BP	response to salicylic acid 18867 3686
query_1	TRUE	1.34959e-06	361	493	35	0.0709939	0.0969529	GO:0006979	GO:BP	response to oxidative stress 18867 2635
query_1	TRUE	1.69175e-06	383	493	36	0.0730223	0.0939948	GO:0080134	GO:BP	regulation of response to stress 18867 18338
query_1	TRUE	1.77362e-06	309	493	32	0.0649087	0.10356	GO:0014070	GO:BP	response to organic cyclic compound 18867 4693
query_1	TRUE	2.49344e-06	295	493	31	0.0628803	0.105085	GO:0050832	GO:BP	defense response to fungus 18867 13719
query_1	TRUE	9.1438e-05	954	493	58	0.117647	0.0607966	GO:0071310	GO:BP	cellular response to organic substance 18867 17066
query_1	TRUE	9.67203e-05	3821	493	155	0.314402	0.0405653	GO:0050789	GO:BP	regulation of biological process 18867 13687
query_1	TRUE	0.000141971	673	493	46	0.0933063	0.0683507	GO:0010035	GO:BP	response to inorganic substance 18867 3885
query_1	TRUE	0.000167557	153	493	20	0.040568	0.130719	GO:0012501	GO:BP	programmed cell death 18867 4630
query_1	TRUE	0.000324585	175	493	21	0.0425963	0.12	GO:0008219	GO:BP	cell death 18867 3180
query_1	TRUE	0.000357376	3990	493	158	0.320487	0.039599	GO:0065007	GO:BP	biological regulation 18867 16384
query_1	TRUE	0.000826305	3415	493	139	0.281947	0.0407028	GO:0050794	GO:BP	regulation of cellular process 18867 13691
query_1	TRUE	0.00370328	378	493	30	0.0608519	0.0793651	GO:0009409	GO:BP	response to cold 18867 3511
query_1	TRUE	0.00479774	857	493	50	0.10142	0.0583431	GO:0071495	GO:BP	cellular response to endogenous stimulus 18867 17229
query_1	TRUE	0.0049513	280	493	25	0.0507099	0.0892857	GO:0009966	GO:BP	regulation of signal transduction 18867 3842
query_1	TRUE	0.00603894	787	493	47	0.0953347	0.0597205	GO:0009755	GO:BP	hormone-mediated signaling pathway 18867 3690
query_1	TRUE	0.0069665	285	493	25	0.0507099	0.0877193	GO:0023051	GO:BP	regulation of signaling 18867 6876
query_1	TRUE	0.00796717	287	493	25	0.0507099	0.087108	GO:0010646	GO:BP	regulation of cell communication 18867 4342
query_1	TRUE	0.0095531	194	493	20	0.040568	0.103093	GO:0002831	GO:BP	regulation of response to biotic stimulus 18867 1348
query_1	TRUE	0.0113878	398	493	30	0.0608519	0.0753769	GO:0009651	GO:BP	response to salt stress 18867 3606
query_1	TRUE	0.0120054	7	493	5	0.010142	0.714286	GO:0080037	GO:BP	negative regulation of cytokinin-activated signaling pathway 18867 18305
query_1	TRUE	0.0130873	129	493	16	0.0324544	0.124031	GO:0000302	GO:BP	response to reactive oxygen species 18867 90
query_1	TRUE	0.0151379	838	493	48	0.0973631	0.0572792	GO:0032870	GO:BP	cellular response to hormone stimulus 18867 8146
query_1	TRUE	0.0194548	476	493	33	0.0669371	0.0693277	GO:0006970	GO:BP	response to osmotic stress 18867 2628
query_1	TRUE	0.0266377	104	493	14	0.0283976	0.134615	GO:0031349	GO:BP	positive regulation of defense response 18867 7397
query_1	TRUE	0.0272883	207	493	20	0.040568	0.0966184	GO:0032101	GO:BP	regulation of response to external stimulus 18867 7632
query_1	TRUE	0.030912	581	493	37	0.0750507	0.0636833	GO:0009266	GO:BP	response to temperature stimulus 18867 3468
query_1	TRUE	0.0343263	210	493	20	0.040568	0.0952381	GO:0009723	GO:BP	response to ethylene 18867 3658
query_1	TRUE	0.0388001	14	493	6	0.0121704	0.428571	GO:0010337	GO:BP	regulation of salicylic acid metabolic process 18867 4107
query_1	TRUE	0.00634365	2413	493	104	0.210953	0.0430999	GO:0071944	GO:CC	cell periphery 18867 2793
query_1	TRUE	8.82119e-05	757	493	50	0.10142	0.0660502	GO:0043565	GO:MF	sequence-specific DNA binding 18867 5778
query_1	TRUE	0.000142236	1042	493	61	0.123732	0.0585413	GO:0003700	GO:MF	DNA-binding transcription factor activity 18867 338
query_1	TRUE	0.00163338	1113	493	61	0.123732	0.0548068	GO:0140110	GO:MF	transcription regulator activity 18867 10418
query_1	TRUE	0.0210676	596	493	38	0.0770791	0.0637584	GO:0001067	GO:MF	transcription regulatory region nucleic acid binding 18867 151
query_1	TRUE	0.0210676	596	493	38	0.0770791	0.0637584	GO:0000976	GO:MF	transcription cis-regulatory region binding 18867 115
query_1	TRUE	0.0305009	605	493	38	0.0770791	0.0628099	GO:1990837	GO:MF	sequence-specific double-stranded DNA binding 18867 11154
query_1	TRUE	3.58574e-09	154	493	22	0.0446247	0.142857	KEGG:04626	KEGG	Plant-pathogen interaction 18867 331
query_1	TRUE	0.00978995	20	493	4	0.00811359	0.2	WP:WP2579	WP	Cadmium and glutathione 18867 6

## Sheet: q-lsu vs WT dS dw
q-lsu-ko vs WT dS downregulated
query	significant	p_value	term_size	query_size	intersection_size	precision	recall	term_id	source
query_1	TRUE	0.00693108	1042	47	14	0.297872	0.0134357	GO:0003700	GO:MF	DNA-binding transcription factor activity 18867 338
query_1	TRUE	0.0155345	1113	47	14	0.297872	0.0125786	GO:0140110	GO:MF	transcription regulator activity 18867 10418

## Sheet: WT dS vs nS up
WT dS vs nS upregulated
query	significant	p_value	term_size	query_size	intersection_size	precision	recall	term_id	source
query_1	TRUE	2.90419e-48	4650	780	386	0.494872	0.0830108	GO:0050896	GO:BP	response to stimulus 18867 13774
query_1	TRUE	1.56952e-45	2959	780	289	0.370513	0.0976681	GO:0006950	GO:BP	response to stress 18867 2613
query_1	TRUE	4.98419e-39	1069	780	153	0.196154	0.143124	GO:0043207	GO:BP	response to external biotic stimulus 18867 10929
query_1	TRUE	4.98419e-39	1069	780	153	0.196154	0.143124	GO:0051707	GO:BP	response to other organism 18867 14359
query_1	TRUE	2.05127e-38	1081	780	153	0.196154	0.141536	GO:0009607	GO:BP	response to biotic stimulus 18867 3572
query_1	TRUE	4.12672e-38	1087	780	153	0.196154	0.140754	GO:0044419	GO:BP	biological process involved in interspecies interaction between 18867 11378
query_1	TRUE	2.36069e-36	1439	780	176	0.225641	0.122307	GO:0009605	GO:BP	response to external stimulus 18867 3570
query_1	TRUE	1.02679e-34	1171	780	154	0.197436	0.131512	GO:0006952	GO:BP	defense response 18867 2614
query_1	TRUE	7.0799e-31	2414	780	228	0.292308	0.094449	GO:0042221	GO:BP	response to chemical 18867 10394
query_1	TRUE	2.24353e-30	805	780	119	0.152564	0.147826	GO:0098542	GO:BP	defense response to other organism 18867 19336
query_1	TRUE	3.38514e-26	1442	780	158	0.202564	0.10957	GO:1901700	GO:BP	response to oxygen-containing compound 18867 22187
query_1	TRUE	6.06044e-26	428	780	80	0.102564	0.186916	GO:0009617	GO:BP	response to bacterium 18867 3580
query_1	TRUE	1.44787e-19	194	780	48	0.0615385	0.247423	GO:0009753	GO:BP	response to jasmonic acid 18867 3688
query_1	TRUE	1.46318e-19	1623	780	156	0.2	0.0961183	GO:0010033	GO:BP	response to organic substance 18867 3883
query_1	TRUE	3.79726e-19	198	780	48	0.0615385	0.242424	GO:0070542	GO:BP	response to fatty acid 18867 16667
query_1	TRUE	1.84501e-17	171	780	43	0.0551282	0.251462	GO:0009751	GO:BP	response to salicylic acid 18867 3686
query_1	TRUE	1.73171e-16	339	780	59	0.075641	0.174041	GO:0042742	GO:BP	defense response to bacterium 18867 10684
query_1	TRUE	6.2177e-15	862	780	97	0.124359	0.112529	GO:0033993	GO:BP	response to lipid 18867 8654
query_1	TRUE	4.42973e-14	267	780	49	0.0628205	0.183521	GO:0031347	GO:BP	regulation of defense response 18867 7395
query_1	TRUE	7.78702e-14	371	780	58	0.074359	0.156334	GO:0009620	GO:BP	response to fungus 18867 3581
query_1	TRUE	9.69703e-14	338	780	55	0.0705128	0.162722	GO:0140546	GO:BP	defense response to symbiont 18867 20385
query_1	TRUE	1.82666e-12	673	780	79	0.101282	0.117385	GO:0010035	GO:BP	response to inorganic substance 18867 3885
query_1	TRUE	2.02008e-12	361	780	55	0.0705128	0.152355	GO:0006979	GO:BP	response to oxidative stress 18867 2635
query_1	TRUE	6.83866e-12	383	780	56	0.0717949	0.146214	GO:0080134	GO:BP	regulation of response to stress 18867 18338
query_1	TRUE	2.69382e-11	1331	780	119	0.152564	0.0894065	GO:0009719	GO:BP	response to endogenous stimulus 18867 3654
query_1	TRUE	5.35703e-11	2283	780	172	0.220513	0.0753395	GO:0051716	GO:BP	cellular response to stimulus 18867 14364
query_1	TRUE	7.13162e-11	82	780	25	0.0320513	0.304878	GO:0009627	GO:BP	systemic acquired resistance 18867 3585
query_1	TRUE	9.96507e-11	309	780	48	0.0615385	0.15534	GO:0014070	GO:BP	response to organic cyclic compound 18867 4693
query_1	TRUE	1.58124e-10	1313	780	116	0.148718	0.0883473	GO:0009725	GO:BP	response to hormone 18867 3660
query_1	TRUE	2.35616e-09	252	780	41	0.0525641	0.162698	GO:0006955	GO:BP	immune response 18867 2617
query_1	TRUE	2.47381e-09	219	780	38	0.0487179	0.173516	GO:0009611	GO:BP	response to wounding 18867 3576
query_1	TRUE	5.31706e-09	258	780	41	0.0525641	0.158915	GO:0002376	GO:BP	immune system process 18867 913
query_1	TRUE	1.59878e-08	1508	780	122	0.15641	0.0809019	GO:0007154	GO:BP	cell communication 18867 2749
query_1	TRUE	2.71436e-08	383	780	50	0.0641026	0.130548	GO:0009415	GO:BP	response to water 18867 3516
query_1	TRUE	3.81221e-08	714	780	73	0.0935897	0.102241	GO:0048583	GO:BP	regulation of response to stimulus 18867 13279
query_1	TRUE	4.0033e-08	194	780	34	0.0435897	0.175258	GO:0002831	GO:BP	regulation of response to biotic stimulus 18867
query_1	TRUE	4.07572e-08	374	780	49	0.0628205	0.131016	GO:0009414	GO:BP	response to water deprivation 18867 3515
query_1	TRUE	4.37456e-08	401	780	51	0.0653846	0.127182	GO:0001101	GO:BP	response to acid chemical 18867 292
query_1	TRUE	5.45542e-08	207	780	35	0.0448718	0.169082	GO:0032101	GO:BP	regulation of response to external stimulus 18867
query_1	TRUE	1.48922e-07	237	780	37	0.0474359	0.156118	GO:0045087	GO:BP	innate immune response 18867 11659
query_1	TRUE	1.66163e-07	1348	780	110	0.141026	0.0816024	GO:0070887	GO:BP	cellular response to chemical stimulus 18867 16854
query_1	TRUE	4.70858e-07	295	780	41	0.0525641	0.138983	GO:0050832	GO:BP	defense response to fungus 18867 13719
query_1	TRUE	1.57409e-06	104	780	23	0.0294872	0.221154	GO:0031349	GO:BP	positive regulation of defense response 18867 7397
query_1	TRUE	4.64444e-06	129	780	25	0.0320513	0.193798	GO:0000302	GO:BP	response to reactive oxygen species 18867 90
query_1	TRUE	2.95104e-05	245	780	34	0.0435897	0.138776	GO:0048584	GO:BP	positive regulation of response to stimulus 18867
query_1	TRUE	4.46685e-05	36	780	13	0.0166667	0.361111	GO:2000022	GO:BP	regulation of jasmonic acid mediated signaling pathway 26050
query_1	TRUE	6.48956e-05	59	780	16	0.0205128	0.271186	GO:0009813	GO:BP	flavonoid biosynthetic process 18867 3735
query_1	TRUE	6.72852e-05	76	780	18	0.0230769	0.236842	GO:0009812	GO:BP	flavonoid metabolic process 18867 3734
query_1	TRUE	7.66723e-05	95	780	20	0.025641	0.210526	GO:0071395	GO:BP	cellular response to jasmonic acid stimulus 18867
query_1	TRUE	7.86498e-05	68	780	17	0.0217949	0.25	GO:0071446	GO:BP	cellular response to salicylic acid stimulus 18867
query_1	TRUE	0.000102305	87	780	19	0.024359	0.218391	GO:0009626	GO:BP	plant-type hypersensitive response 18867 3584
query_1	TRUE	0.000107452	1898	780	131	0.167949	0.06902	GO:0009628	GO:BP	response to abiotic stimulus 18867 3586
query_1	TRUE	0.00011102	61	780	16	0.0205128	0.262295	GO:0009863	GO:BP	salicylic acid mediated signaling pathway 18867 3771
query_1	TRUE	0.000119044	1322	780	100	0.128205	0.075643	GO:0007165	GO:BP	signal transduction 18867 2760
query_1	TRUE	0.000125492	88	780	19	0.024359	0.215909	GO:0034050	GO:BP	symbiont-induced defense-related programmed cell death 18867 8665
query_1	TRUE	0.000164351	99	780	20	0.025641	0.20202	GO:0071398	GO:BP	cellular response to fatty acid 18867 17150
query_1	TRUE	0.0001871	90	780	19	0.024359	0.211111	GO:0009867	GO:BP	jasmonic acid mediated signaling pathway 18867 3775
query_1	TRUE	0.00031813	74	780	17	0.0217949	0.22973	GO:0002239	GO:BP	response to oomycetes 18867 779
query_1	TRUE	0.000368826	1351	780	100	0.128205	0.0740192	GO:0023052	GO:BP	signaling 18867 6877
query_1	TRUE	0.000391911	42	780	13	0.0166667	0.309524	GO:0018958	GO:BP	phenol-containing compound metabolic process 18867 5693
query_1	TRUE	0.000491558	29	780	11	0.0141026	0.37931	GO:0009694	GO:BP	jasmonic acid metabolic process 18867 3634
query_1	TRUE	0.000567593	222	780	30	0.0384615	0.135135	GO:0009636	GO:BP	response to toxic substance 18867 3591
query_1	TRUE	0.000621052	523	780	51	0.0653846	0.0975143	GO:0009737	GO:BP	response to abscisic acid 18867 3672
query_1	TRUE	0.000692806	97	780	19	0.024359	0.195876	GO:0002833	GO:BP	positive regulation of response to biotic stimulus 1350
query_1	TRUE	0.000747562	175	780	26	0.0333333	0.148571	GO:0008219	GO:BP	cell death 18867 3180
query_1	TRUE	0.000910398	153	780	24	0.0307692	0.156863	GO:0012501	GO:BP	programmed cell death 18867 4630
query_1	TRUE	0.00099948	45	780	13	0.0166667	0.288889	GO:0001676	GO:BP	long-chain fatty acid metabolic process 18867 385
query_1	TRUE	0.00102303	531	780	51	0.0653846	0.0960452	GO:0097305	GO:BP	response to alcohol 18867 19125
query_1	TRUE	0.00116838	100	780	19	0.024359	0.19	GO:0032103	GO:BP	positive regulation of response to external stimulus 7634
query_1	TRUE	0.00160896	651	780	58	0.074359	0.0890937	GO:1901701	GO:BP	cellular response to oxygen-containing compound 18867 22188
query_1	TRUE	0.0030639	27	780	10	0.0128205	0.37037	GO:0042759	GO:BP	long-chain fatty acid biosynthetic process 18867 10700
query_1	TRUE	0.00745648	922	780	72	0.0923077	0.0780911	GO:0043436	GO:BP	oxoacid metabolic process 18867 11048
query_1	TRUE	0.00777664	923	780	72	0.0923077	0.0780065	GO:0006082	GO:BP	organic acid metabolic process 18867 1967
query_1	TRUE	0.00816789	23	780	9	0.0115385	0.391304	GO:0009695	GO:BP	jasmonic acid biosynthetic process 18867 3635
query_1	TRUE	0.0107511	54	780	13	0.0166667	0.240741	GO:1900424	GO:BP	regulation of defense response to bacterium 18867
query_1	TRUE	0.013745	116	780	19	0.024359	0.163793	GO:0097237	GO:BP	cellular response to toxic substance 18867 19088
query_1	TRUE	0.0161574	230	780	28	0.0358974	0.121739	GO:0001666	GO:BP	response to hypoxia 18867 382
query_1	TRUE	0.0217734	131	780	20	0.025641	0.152672	GO:0031669	GO:BP	cellular response to nutrient levels 18867 7535
query_1	TRUE	0.0230789	234	780	28	0.0358974	0.119658	GO:0036293	GO:BP	response to decreased oxygen levels 18867 9871
query_1	TRUE	0.0251938	235	780	28	0.0358974	0.119149	GO:0070482	GO:BP	response to oxygen levels 18867 16639
query_1	TRUE	0.0258052	49	780	12	0.0153846	0.244898	GO:0042537	GO:BP	benzene-containing compound metabolic process 18867 10577
query_1	TRUE	0.0258052	49	780	12	0.0153846	0.244898	GO:0046283	GO:BP	anthocyanin-containing compound metabolic process 18867 12423
query_1	TRUE	0.0281877	476	780	44	0.0564103	0.092437	GO:0006970	GO:BP	response to osmotic stress 18867 2628
query_1	TRUE	0.0345622	6	780	5	0.00641026	0.833333	GO:0080151	GO:BP	positive regulation of salicylic acid mediated signaling 18867 18350
query_1	TRUE	0.0427396	174	780	23	0.0294872	0.132184	GO:0071496	GO:BP	cellular response to external stimulus 18867 17230
query_1	TRUE	5.47003e-07	2108	780	150	0.192308	0.0711575	GO:0005886	GO:CC	plasma membrane 18867 422
query_1	TRUE	9.69339e-07	2413	780	165	0.211538	0.0683796	GO:0071944	GO:CC	cell periphery 18867 2793
query_1	TRUE	0.00352146	6254	780	328	0.420513	0.0524464	GO:0016020	GO:CC	membrane 18867 720
query_1	TRUE	0.000969937	6897	780	359	0.460256	0.0520516	GO:0003824	GO:MF	catalytic activity 18867 368
query_1	TRUE	0.00103067	500	780	49	0.0628205	0.098	GO:0106310	GO:MF	protein serine kinase activity 18867 10248
query_1	TRUE	0.00406079	652	780	57	0.0730769	0.0874233	GO:0004674	GO:MF	protein serine/threonine kinase activity 18867 977
query_1	TRUE	0.00593032	246	780	30	0.0384615	0.121951	GO:0030246	GO:MF	carbohydrate binding 18867 3858
query_1	TRUE	0.0216515	40	780	11	0.0141026	0.275	GO:0051119	GO:MF	sugar transmembrane transporter activity 18867 7956
query_1	TRUE	0.025376	5186	780	276	0.353846	0.0532202	GO:0036094	GO:MF	small molecule binding 18867 5395
query_1	TRUE	0.0268094	5077	780	271	0.347436	0.053378	GO:0043167	GO:MF	ion binding 18867 5721
query_1	TRUE	0.0310409	1048	780	77	0.0987179	0.0734733	GO:0016491	GO:MF	oxidoreductase activity 18867 2813
query_1	TRUE	7.86874e-06	37	780	11	0.0141026	0.297297	KEGG:00592	KEGG	alpha-Linolenic acid metabolism 18867 94
query_1	TRUE	0.000545061	1907	780	116	0.148718	0.0608285	KEGG:01100	KEGG	Metabolic pathways 18867 181
query_1	TRUE	0.00120481	16	780	6	0.00769231	0.375	KEGG:00941	KEGG	Flavonoid biosynthesis 18867 143
query_1	TRUE	0.00146216	1035	780	70	0.0897436	0.0676329	KEGG:01110	KEGG	Biosynthesis of secondary metabolites 18867 182
query_1	TRUE	0.00192946	85	780	13	0.0166667	0.152941	KEGG:00480	KEGG	Glutathione metabolism 18867 61
query_1	TRUE	0.00303141	154	780	18	0.0230769	0.116883	KEGG:04626	KEGG	Plant-pathogen interaction 18867 331
query_1	TRUE	0.0314043	48	780	8	0.0102564	0.166667	KEGG:00460	KEGG	Cyanoamino acid metabolism 18867 59
query_1	TRUE	0.0498505	40	780	7	0.00897436	0.175	KEGG:00920	KEGG	Sulfur metabolism 18867 140

## Sheet: WT dS vs nS dw
WT dS vs nS downregulated
query	significant	p_value	term_size	query_size	intersection_size	precision	recall	term_id	source
query_1	TRUE	2.34728e-43	1386	675	169	0.25037	0.121934	GO:1901566	GO:BP	organonitrogen compound biosynthetic process 18867 22100
query_1	TRUE	5.86514e-29	696	675	100	0.148148	0.143678	GO:0043604	GO:BP	amide biosynthetic process 18867 11153
query_1	TRUE	1.78621e-27	644	675	94	0.139259	0.145963	GO:0043043	GO:BP	peptide biosynthetic process 18867 10843
query_1	TRUE	5.63594e-27	640	675	93	0.137778	0.145313	GO:0006412	GO:BP	translation 18867 2194
query_1	TRUE	1.62818e-25	695	675	95	0.140741	0.136691	GO:0006518	GO:BP	peptide metabolic process 18867 2266
query_1	TRUE	1.84215e-25	780	675	101	0.14963	0.129487	GO:0043603	GO:BP	amide metabolic process 18867 11152
query_1	TRUE	7.42954e-21	43	675	25	0.037037	0.581395	GO:0016144	GO:BP	S-glycoside biosynthetic process 18867 5220
query_1	TRUE	7.42954e-21	43	675	25	0.037037	0.581395	GO:0019761	GO:BP	glucosinolate biosynthetic process 18867 6259
query_1	TRUE	7.42954e-21	43	675	25	0.037037	0.581395	GO:0019758	GO:BP	glycosinolate biosynthetic process 18867 6256
query_1	TRUE	4.25974e-19	152	675	40	0.0592593	0.263158	GO:0044272	GO:BP	sulfur compound biosynthetic process 18867 11313
query_1	TRUE	7.87848e-18	53	675	25	0.037037	0.471698	GO:1901659	GO:BP	glycosyl compound biosynthetic process 18867 22159
query_1	TRUE	1.10358e-16	5082	675	294	0.435556	0.0578512	GO:0009058	GO:BP	biosynthetic process 18867 3271
query_1	TRUE	6.24168e-15	87	675	28	0.0414815	0.321839	GO:0019760	GO:BP	glucosinolate metabolic process 18867 6258
query_1	TRUE	6.24168e-15	87	675	28	0.0414815	0.321839	GO:0019757	GO:BP	glycosinolate metabolic process 18867 6255
query_1	TRUE	6.24168e-15	87	675	28	0.0414815	0.321839	GO:0016143	GO:BP	S-glycoside metabolic process 18867 5219
query_1	TRUE	1.13037e-14	4987	675	284	0.420741	0.0569481	GO:1901576	GO:BP	organic substance biosynthetic process 18867 22106
query_1	TRUE	2.2801e-14	4864	675	278	0.411852	0.0571546	GO:0044249	GO:BP	cellular biosynthetic process 18867 11305
query_1	TRUE	6.19186e-14	273	675	46	0.0681481	0.168498	GO:0006790	GO:BP	sulfur compound metabolic process 18867 2504
query_1	TRUE	3.20004e-13	1400	675	116	0.171852	0.0828571	GO:0044281	GO:BP	small molecule metabolic process 18867 11317
query_1	TRUE	1.22084e-12	922	675	88	0.13037	0.0954447	GO:0043436	GO:BP	oxoacid metabolic process 18867 11048
query_1	TRUE	1.28573e-12	2707	675	179	0.265185	0.0661249	GO:0044271	GO:BP	cellular nitrogen compound biosynthetic process 18867 11312
query_1	TRUE	1.3061e-12	923	675	88	0.13037	0.0953413	GO:0006082	GO:BP	organic acid metabolic process 18867 1967
query_1	TRUE	3.69993e-12	3980	675	234	0.346667	0.058794	GO:1901564	GO:BP	organonitrogen compound metabolic process 18867 22098
query_1	TRUE	2.21593e-11	115	675	28	0.0414815	0.243478	GO:1901657	GO:BP	glycosyl compound metabolic process 18867 22157
query_1	TRUE	6.73504e-10	7391	675	361	0.534815	0.0488432	GO:0044237	GO:BP	cellular metabolic process 18867 11299
query_1	TRUE	9.81805e-09	144	675	28	0.0414815	0.194444	GO:0044550	GO:BP	secondary metabolite biosynthetic process 18867 11450
query_1	TRUE	1.21218e-08	604	675	61	0.0903704	0.100993	GO:0044283	GO:BP	small molecule biosynthetic process 18867 11319
query_1	TRUE	5.04271e-08	374	675	45	0.0666667	0.120321	GO:0006520	GO:BP	amino acid metabolic process 18867 2267
query_1	TRUE	5.30448e-08	480	675	52	0.077037	0.108333	GO:0016053	GO:BP	organic acid biosynthetic process 18867 5145
query_1	TRUE	5.30448e-08	480	675	52	0.077037	0.108333	GO:0046394	GO:BP	carboxylic acid biosynthetic process 18867 12522
query_1	TRUE	7.35794e-08	167	675	29	0.042963	0.173653	GO:1901607	GO:BP	alpha-amino acid biosynthetic process 18867 22124
query_1	TRUE	1.988e-07	275	675	37	0.0548148	0.134545	GO:0019748	GO:BP	secondary metabolic process 18867 6248
query_1	TRUE	8.49508e-07	196	675	30	0.0444444	0.153061	GO:0008652	GO:BP	amino acid biosynthetic process 18867 3260
query_1	TRUE	1.39529e-06	835	675	70	0.103704	0.0838323	GO:0019752	GO:BP	carboxylic acid metabolic process 18867 6252
query_1	TRUE	2.22782e-06	10611	675	461	0.682963	0.0434455	GO:0009987	GO:BP	cellular process 18867 3849
query_1	TRUE	4.1062e-06	276	675	35	0.0518519	0.126812	GO:1901605	GO:BP	alpha-amino acid metabolic process 18867 22122
query_1	TRUE	4.25293e-05	4215	675	218	0.322963	0.05172	GO:0034641	GO:BP	cellular nitrogen compound metabolic process 18867 9002
query_1	TRUE	0.000128364	9003	675	397	0.588148	0.0440964	GO:0008152	GO:BP	metabolic process 18867 3159
query_1	TRUE	0.000193977	273	675	32	0.0474074	0.117216	GO:0015979	GO:BP	photosynthesis 18867 5119
query_1	TRUE	0.000200284	24	675	10	0.0148148	0.416667	GO:0009082	GO:BP	branched-chain amino acid biosynthetic process 18867 3292
query_1	TRUE	0.000415327	252	675	30	0.0444444	0.119048	GO:0009657	GO:BP	plastid organization 18867 3609
query_1	TRUE	0.000475154	3400	675	180	0.266667	0.0529412	GO:0010467	GO:BP	gene expression 18867 4207
query_1	TRUE	0.000594503	603	675	51	0.0755556	0.0845771	GO:1901135	GO:BP	carbohydrate derivative metabolic process 18867 21749
query_1	TRUE	0.0126556	187	675	23	0.0340741	0.122995	GO:0009658	GO:BP	chloroplast organization 18867 3610
query_1	TRUE	0.01393	96	675	16	0.0237037	0.166667	GO:0009308	GO:BP	amine metabolic process 18867 3491
query_1	TRUE	0.0168212	6	675	5	0.00740741	0.833333	GO:0010106	GO:BP	cellular response to iron ion starvation 18867 3956
query_1	TRUE	0.0189608	45	675	11	0.0162963	0.244444	GO:0009081	GO:BP	branched-chain amino acid metabolic process 18867 3291
query_1	TRUE	0.0194888	8320	675	361	0.534815	0.0433894	GO:0071704	GO:BP	organic substance metabolic process 18867 17374
query_1	TRUE	0.0237523	6863	675	307	0.454815	0.0447326	GO:0006807	GO:BP	nitrogen compound metabolic process 18867 2516
query_1	TRUE	2.46167e-66	2693	675	282	0.417778	0.104716	GO:0009536	GO:CC	plastid 18867 616
query_1	TRUE	5.78697e-60	2212	675	245	0.362963	0.110759	GO:0009507	GO:CC	chloroplast 18867 588
query_1	TRUE	1.0691e-51	734	675	132	0.195556	0.179837	GO:0009570	GO:CC	chloroplast stroma 18867 633
query_1	TRUE	2.91339e-51	740	675	132	0.195556	0.178378	GO:0009532	GO:CC	plastid stroma 18867 612
query_1	TRUE	1.68473e-42	473	675	98	0.145185	0.207188	GO:0005840	GO:CC	ribosome 18867 389
query_1	TRUE	7.73691e-36	2201	675	205	0.303704	0.0931395	GO:0043228	GO:CC	non-membrane-bounded organelle 18867 1880
query_1	TRUE	7.73691e-36	2201	675	205	0.303704	0.0931395	GO:0043232	GO:CC	intracellular non-membrane-bounded organelle 18867 1884
query_1	TRUE	1.43218e-30	942	675	120	0.177778	0.127389	GO:0009526	GO:CC	plastid envelope 18867 606
query_1	TRUE	2.73909e-29	266	675	63	0.0933333	0.236842	GO:0022626	GO:CC	cytosolic ribosome 18867 857
query_1	TRUE	4.12809e-27	664	675	95	0.140741	0.143072	GO:0009941	GO:CC	chloroplast envelope 18867 660
query_1	TRUE	8.02682e-26	635	675	91	0.134815	0.143307	GO:1990904	GO:CC	ribonucleoprotein complex 18867 4043
query_1	TRUE	1.8266e-25	576	675	86	0.127407	0.149306	GO:0009579	GO:CC	thylakoid 18867 641
query_1	TRUE	1.52503e-24	8241	675	437	0.647407	0.0530275	GO:0005737	GO:CC	cytoplasm 18867 309
query_1	TRUE	1.00675e-21	228	675	51	0.0755556	0.223684	GO:0044391	GO:CC	ribosomal subunit 18867 2076
query_1	TRUE	1.22702e-17	1337	675	122	0.180741	0.0912491	GO:0031975	GO:CC	envelope 18867 1222
query_1	TRUE	1.22702e-17	1337	675	122	0.180741	0.0912491	GO:0031967	GO:CC	organelle envelope 18867 1215
query_1	TRUE	1.60606e-17	2233	675	169	0.25037	0.0756829	GO:0005829	GO:CC	cytosol 18867 380
query_1	TRUE	1.31241e-13	10156	675	472	0.699259	0.046475	GO:0043229	GO:CC	intracellular organelle 18867 1881
query_1	TRUE	1.4458e-13	10160	675	472	0.699259	0.0464567	GO:0043226	GO:CC	organelle 18867 1878
query_1	TRUE	2.33088e-13	11087	675	502	0.743704	0.0452783	GO:0005622	GO:CC	intracellular anatomical structure 18867 237
query_1	TRUE	3.20028e-13	134	675	32	0.0474074	0.238806	GO:0015934	GO:CC	large ribosomal subunit 18867 709
query_1	TRUE	2.34689e-12	502	675	61	0.0903704	0.121514	GO:0009534	GO:CC	chloroplast thylakoid 18867 614
query_1	TRUE	2.58342e-12	503	675	61	0.0903704	0.121272	GO:0031976	GO:CC	plastid thylakoid 18867 1223
query_1	TRUE	4.6901e-11	13911	675	582	0.862222	0.0418374	GO:0110165	GO:CC	cellular anatomical entity 18867 3439
query_1	TRUE	7.6493e-11	111	675	27	0.04	0.243243	GO:0022625	GO:CC	cytosolic large ribosomal subunit 18867 856
query_1	TRUE	9.24488e-11	937	675	85	0.125926	0.090715	GO:0005576	GO:CC	extracellular region 18867 198
query_1	TRUE	4.9184e-10	9781	675	447	0.662222	0.0457008	GO:0043227	GO:CC	membrane-bounded organelle 18867 1879
query_1	TRUE	7.51374e-10	14482	675	595	0.881481	0.0410855	GO:0005575	GO:CC	cellular_component 18867 197
query_1	TRUE	7.73458e-10	9773	675	446	0.660741	0.0456359	GO:0043231	GO:CC	intracellular membrane-bounded organelle 18867 1883
query_1	TRUE	1.93741e-09	644	675	65	0.0962963	0.100932	GO:0042170	GO:CC	plastid membrane 18867 1777
query_1	TRUE	9.83828e-08	426	675	48	0.0711111	0.112676	GO:0042651	GO:CC	thylakoid membrane 18867 1824
query_1	TRUE	1.0718e-07	427	675	48	0.0711111	0.112412	GO:0034357	GO:CC	photosynthetic membrane 18867 1466
query_1	TRUE	2.65696e-07	348	675	42	0.0622222	0.12069	GO:0048046	GO:CC	apoplast 18867 2215
query_1	TRUE	1.20752e-06	410	675	45	0.0666667	0.109756	GO:0009535	GO:CC	chloroplast thylakoid membrane 18867 615
query_1	TRUE	1.31109e-06	411	675	45	0.0666667	0.109489	GO:0055035	GO:CC	plastid thylakoid membrane 18867 2252
query_1	TRUE	6.86617e-06	513	675	50	0.0740741	0.0974659	GO:0031968	GO:CC	organelle outer membrane 18867 1216
query_1	TRUE	6.86617e-06	513	675	50	0.0740741	0.0974659	GO:0019867	GO:CC	outer membrane 18867 824
query_1	TRUE	8.31828e-06	51	675	15	0.0222222	0.294118	GO:0042644	GO:CC	chloroplast nucleoid 18867 1817
query_1	TRUE	2.71764e-05	55	675	15	0.0222222	0.272727	GO:0042646	GO:CC	plastid nucleoid 18867 1819
query_1	TRUE	3.74554e-05	94	675	19	0.0281481	0.202128	GO:0015935	GO:CC	small ribosomal subunit 18867 710
query_1	TRUE	0.000102883	60	675	15	0.0222222	0.25	GO:0009295	GO:CC	nucleoid 18867 522
query_1	TRUE	0.000161219	2329	675	136	0.201481	0.0583942	GO:0032991	GO:CC	protein-containing complex 18867 1340
query_1	TRUE	0.000212364	54	675	14	0.0207407	0.259259	GO:0000786	GO:CC	nucleosome 18867 93
query_1	TRUE	0.000238297	73	675	16	0.0237037	0.219178	GO:0031977	GO:CC	thylakoid lumen 18867 1224
query_1	TRUE	0.00695527	50	675	12	0.0177778	0.24	GO:0031978	GO:CC	plastid thylakoid lumen 18867 1225
query_1	TRUE	0.00695527	50	675	12	0.0177778	0.24	GO:0009543	GO:CC	chloroplast thylakoid lumen 18867 622
query_1	TRUE	0.00784568	81	675	15	0.0222222	0.185185	GO:0022627	GO:CC	cytosolic small ribosomal subunit 18867 858
query_1	TRUE	0.00785817	9	675	6	0.00888889	0.666667	GO:0009547	GO:CC	plastid ribosome 18867 626
query_1	TRUE	8.86802e-42	492	675	99	0.146667	0.20122	GO:0005198	GO:MF	structural molecule activity 18867 1347
query_1	TRUE	1.84159e-37	366	675	82	0.121481	0.224044	GO:0003735	GO:MF	structural constituent of ribosome 18867 353
query_1	TRUE	8.19947e-24	906	675	107	0.158519	0.118102	GO:0003729	GO:MF	mRNA binding 18867 351
query_1	TRUE	1.30566e-10	1597	675	120	0.177778	0.0751409	GO:0003723	GO:MF	RNA binding 18867 346
query_1	TRUE	5.0605e-09	101	675	24	0.0355556	0.237624	GO:0019843	GO:MF	rRNA binding 18867 3714
query_1	TRUE	5.21458e-05	49	675	14	0.0207407	0.285714	GO:0030527	GO:MF	structural constituent of chromatin 18867 3934
query_1	TRUE	0.00427809	3381	675	175	0.259259	0.0517598	GO:0003676	GO:MF	nucleic acid binding 18867 323
query_1	TRUE	0.0113347	324	675	32	0.0474074	0.0987654	GO:0016829	GO:MF	lyase activity 18867 3011
query_1	TRUE	0.0378295	482	675	40	0.0592593	0.0829876	GO:0046983	GO:MF	protein dimerization activity 18867 6272
query_1	TRUE	9.42113e-39	298	675	73	0.108148	0.244966	KEGG:03010	KEGG	Ribosome 18867 208
query_1	TRUE	8.45638e-23	23	675	19	0.0281481	0.826087	KEGG:00966	KEGG	Glucosinolate biosynthesis 18867 152
query_1	TRUE	2.06251e-16	1035	675	96	0.142222	0.0927536	KEGG:01110	KEGG	Biosynthesis of secondary metabolites 18867 182
query_1	TRUE	3.98963e-16	4362	675	253	0.374815	0.0580009	KEGG:00000	KEGG	KEGG root term 18867 1
query_1	TRUE	9.96013e-14	95	675	25	0.037037	0.263158	KEGG:01210	KEGG	2-Oxocarboxylic acid metabolism 18867 185
query_1	TRUE	2.25528e-10	1907	675	126	0.186667	0.0660724	KEGG:01100	KEGG	Metabolic pathways 18867 181
query_1	TRUE	3.2406e-08	65	675	16	0.0237037	0.246154	KEGG:00710	KEGG	Carbon fixation in photosynthetic organisms 18867 116
query_1	TRUE	1.37257e-06	223	675	27	0.04	0.121076	KEGG:01230	KEGG	Biosynthesis of amino acids 18867 188
query_1	TRUE	1.54917e-05	110	675	17	0.0251852	0.154545	KEGG:00270	KEGG	Cysteine and methionine metabolism 18867 30
query_1	TRUE	0.00012014	246	675	25	0.037037	0.101626	KEGG:01200	KEGG	Carbon metabolism 18867 184
query_1	TRUE	0.000159003	20	675	7	0.0103704	0.35	KEGG:00290	KEGG	Valine, leucine and isoleucine biosynthesis 18867 32
query_1	TRUE	0.000204118	14	675	6	0.00888889	0.428571	KEGG:00261	KEGG	Monobactam biosynthesis 18867 29
query_1	TRUE	0.00128562	57	675	10	0.0148148	0.175439	KEGG:00030	KEGG	Pentose phosphate pathway 18867 4
query_1	TRUE	0.00155394	47	675	9	0.0133333	0.191489	KEGG:00380	KEGG	Tryptophan metabolism 18867 48
query_1	TRUE	0.00158194	19	675	6	0.00888889	0.315789	KEGG:00740	KEGG	Riboflavin metabolism 18867 119
query_1	TRUE	0.00374362	14	675	5	0.00740741	0.357143	KEGG:00300	KEGG	Lysine biosynthesis 18867 33
query_1	TRUE	0.0172246	106	675	12	0.0177778	0.113208	KEGG:00010	KEGG	Glycolysis / Gluconeogenesis 18867 2
query_1	TRUE	0.0205196	40	675	7	0.0103704	0.175	KEGG:00920	KEGG	Sulfur metabolism 18867 140
query_1	TRUE	0.0247496	30	675	6	0.00888889	0.2	KEGG:00910	KEGG	Nitrogen metabolism 18867 139
query_1	TRUE	0.0396242	71	675	9	0.0133333	0.126761	KEGG:00630	KEGG	Glyoxylate and dicarboxylate metabolism 18867 107
query_1	TRUE	0.0421464	33	675	6	0.00888889	0.181818	KEGG:00770	KEGG	Pantothenate and CoA biosynthesis 18867 122
query_1	TRUE	0.0497991	88	675	10	0.0148148	0.113636	KEGG:00230	KEGG	Purine metabolism 18867 22
query_1	TRUE	1.03426e-21	15	675	15	0.0222222	1	WP:WP4597	WP	Glucosinolate biosynthesis from methionine 18867 21
query_1	TRUE	1.06055e-06	527	675	44	0.0651852	0.0834915	WP:000000	WP	WIKIPATHWAYS 18867 1
query_1	TRUE	2.2759e-06	10	675	6	0.00888889	0.6	WP:WP4598	WP	Glucosinolate biosynthesis from aromatic amino acid 18867 22

## Sheet: q-lsu dS vs nS up
q-lsu-KO dS vs nS upregulated
query	significant	p_value	term_size	query_size	intersection_size	precision	recall	term_id	source
query_1	TRUE	4.709e-56	2959	863	329	0.381228	0.111186	GO:0006950	GO:BP	response to stress 18867 2613
query_1	TRUE	8.3865e-50	1069	863	178	0.206257	0.166511	GO:0051707	GO:BP	response to other organism 18867 14359
query_1	TRUE	8.3865e-50	1069	863	178	0.206257	0.166511	GO:0043207	GO:BP	response to external biotic stimulus 18867 10929
query_1	TRUE	9.28994e-50	1081	863	179	0.207416	0.165587	GO:0009607	GO:BP	response to biotic stimulus 18867 3572
query_1	TRUE	2.17079e-49	1087	863	179	0.207416	0.164673	GO:0044419	GO:BP	biological process involved in interspecies interaction between organisms 18867 11378
query_1	TRUE	5.1136e-49	4650	863	417	0.483198	0.0896774	GO:0050896	GO:BP	response to stimulus 18867 13774
query_1	TRUE	2.11642e-43	1439	863	199	0.230591	0.13829	GO:0009605	GO:BP	response to external stimulus 18867 3570
query_1	TRUE	1.43278e-42	1171	863	176	0.20394	0.150299	GO:0006952	GO:BP	defense response 18867 2614
query_1	TRUE	7.80012e-38	805	863	137	0.158749	0.170186	GO:0098542	GO:BP	defense response to other organism 18867 19336
query_1	TRUE	4.65768e-32	428	863	92	0.106605	0.214953	GO:0009617	GO:BP	response to bacterium 18867 3580
query_1	TRUE	7.03764e-30	2414	863	242	0.280417	0.100249	GO:0042221	GO:BP	response to chemical 18867 10394
query_1	TRUE	1.61606e-27	1442	863	171	0.198146	0.118585	GO:1901700	GO:BP	response to oxygen-containing compound 18867 22187
query_1	TRUE	3.70429e-23	171	863	51	0.0590962	0.298246	GO:0009751	GO:BP	response to salicylic acid 18867 3686
query_1	TRUE	5.10738e-20	339	863	67	0.0776362	0.19764	GO:0042742	GO:BP	defense response to bacterium 18867 10684
query_1	TRUE	3.66931e-19	1623	863	166	0.192352	0.10228	GO:0010033	GO:BP	response to organic substance 18867 3883
query_1	TRUE	1.50462e-18	194	863	49	0.0567787	0.252577	GO:0009753	GO:BP	response to jasmonic acid 18867 3688
query_1	TRUE	2.0639e-18	371	863	68	0.0787949	0.183288	GO:0009620	GO:BP	response to fungus 18867 3581
query_1	TRUE	3.9822e-18	198	863	49	0.0567787	0.247475	GO:0070542	GO:BP	response to fatty acid 18867 16667
query_1	TRUE	1.76851e-16	338	863	62	0.0718424	0.183432	GO:0140546	GO:BP	defense response to symbiont 18867 20385
query_1	TRUE	1.09537e-15	309	863	58	0.0672074	0.187702	GO:0014070	GO:BP	response to organic cyclic compound 18867 4693
query_1	TRUE	1.04841e-13	267	863	51	0.0590962	0.191011	GO:0031347	GO:BP	regulation of defense response 18867 7395
query_1	TRUE	1.20306e-13	258	863	50	0.0579374	0.193798	GO:0002376	GO:BP	immune system process 18867 913
query_1	TRUE	1.20944e-12	252	863	48	0.0556199	0.190476	GO:0006955	GO:BP	immune response 18867 2617
query_1	TRUE	2.11334e-12	862	863	98	0.113557	0.113689	GO:0033993	GO:BP	response to lipid 18867 8654
query_1	TRUE	8.30852e-12	2283	863	188	0.217845	0.0823478	GO:0051716	GO:BP	cellular response to stimulus 18867 14364
query_1	TRUE	8.39025e-12	295	863	51	0.0590962	0.172881	GO:0050832	GO:BP	defense response to fungus 18867 13719
query_1	TRUE	9.565e-12	361	863	57	0.0660487	0.157895	GO:0006979	GO:BP	response to oxidative stress 18867 2635
query_1	TRUE	1.84893e-11	673	863	82	0.0950174	0.121842	GO:0010035	GO:BP	response to inorganic substance 18867 3885
query_1	TRUE	9.58962e-11	219	863	42	0.0486674	0.191781	GO:0009611	GO:BP	response to wounding 18867 3576
query_1	TRUE	3.5141e-10	237	863	43	0.0498262	0.181435	GO:0045087	GO:BP	innate immune response 18867 11659
query_1	TRUE	5.0382e-10	153	863	34	0.0393975	0.222222	GO:0012501	GO:BP	programmed cell death 18867 4630
query_1	TRUE	5.46267e-10	383	863	56	0.0648899	0.146214	GO:0080134	GO:BP	regulation of response to stress 18867 18338
query_1	TRUE	7.21881e-10	82	863	25	0.0289687	0.304878	GO:0009627	GO:BP	systemic acquired resistance 18867 3585
query_1	TRUE	5.874e-09	175	863	35	0.0405562	0.2	GO:0008219	GO:BP	cell death 18867 3180
query_1	TRUE	1.0407e-08	374	863	53	0.0614137	0.141711	GO:0009414	GO:BP	response to water deprivation 18867 3515
query_1	TRUE	1.42141e-08	401	863	55	0.0637312	0.137157	GO:0001101	GO:BP	response to acid chemical 18867 292
query_1	TRUE	2.72657e-08	383	863	53	0.0614137	0.138381	GO:0009415	GO:BP	response to water 18867 3516
query_1	TRUE	8.98038e-08	1331	863	118	0.136732	0.0886551	GO:0009719	GO:BP	response to endogenous stimulus 18867 3654
query_1	TRUE	2.08198e-07	1348	863	118	0.136732	0.0875371	GO:0070887	GO:BP	cellular response to chemical stimulus 18867 16854
query_1	TRUE	2.28639e-07	87	863	23	0.0266512	0.264368	GO:0009626	GO:BP	plant-type hypersensitive response 18867 3584
query_1	TRUE	2.96349e-07	88	863	23	0.0266512	0.261364	GO:0034050	GO:BP	symbiont-induced defense-related programmed cell death 18867 8665
query_1	TRUE	4.38656e-07	74	863	21	0.0243337	0.283784	GO:0002239	GO:BP	response to oomycetes 18867 779
query_1	TRUE	5.06866e-07	1898	863	150	0.173812	0.0790306	GO:0009628	GO:BP	response to abiotic stimulus 18867 3586
query_1	TRUE	6.56488e-07	194	863	34	0.0393975	0.175258	GO:0002831	GO:BP	regulation of response to biotic stimulus 18867 1348
query_1	TRUE	6.62737e-07	68	863	20	0.023175	0.294118	GO:0071446	GO:BP	cellular response to salicylic acid stimulus 18867 17181
query_1	TRUE	6.96617e-07	61	863	19	0.0220162	0.311475	GO:0009863	GO:BP	salicylic acid mediated signaling pathway 18867 3771
query_1	TRUE	7.71779e-07	76	863	21	0.0243337	0.276316	GO:0009812	GO:BP	flavonoid metabolic process 18867 3734
query_1	TRUE	8.4787e-07	1508	863	126	0.146002	0.0835544	GO:0007154	GO:BP	cell communication 18867 2749
query_1	TRUE	8.53364e-07	1313	863	114	0.132097	0.0868241	GO:0009725	GO:BP	response to hormone 18867 3660
query_1	TRUE	9.41742e-07	207	863	35	0.0405562	0.169082	GO:0032101	GO:BP	regulation of response to external stimulus 18867 7632
query_1	TRUE	3.55036e-06	59	863	18	0.0208575	0.305085	GO:0009813	GO:BP	flavonoid biosynthetic process 18867 3735
query_1	TRUE	4.59202e-06	714	863	73	0.0845886	0.102241	GO:0048583	GO:BP	regulation of response to stimulus 18867 13279
query_1	TRUE	1.89787e-05	230	863	35	0.0405562	0.152174	GO:0001666	GO:BP	response to hypoxia 18867 382
query_1	TRUE	3.0599e-05	234	863	35	0.0405562	0.149573	GO:0036293	GO:BP	response to decreased oxygen levels 18867 9871
query_1	TRUE	3.4415e-05	235	863	35	0.0405562	0.148936	GO:0070482	GO:BP	response to oxygen levels 18867 16639
query_1	TRUE	3.82701e-05	129	863	25	0.0289687	0.193798	GO:0000302	GO:BP	response to reactive oxygen species 18867 90
query_1	TRUE	4.96422e-05	936	863	85	0.0984936	0.090812	GO:0033554	GO:BP	cellular response to stress 18867 8567
query_1	TRUE	5.17099e-05	1322	863	109	0.126304	0.0824508	GO:0007165	GO:BP	signal transduction 18867 2760
query_1	TRUE	6.78162e-05	47	863	15	0.0173812	0.319149	GO:0002237	GO:BP	response to molecule of bacterial origin 18867 777
query_1	TRUE	7.04724e-05	104	863	22	0.0254925	0.211538	GO:0031349	GO:BP	positive regulation of defense response 18867 7397
query_1	TRUE	7.18717e-05	207	863	32	0.03708	0.154589	GO:0071456	GO:BP	cellular response to hypoxia 18867 17191
query_1	TRUE	9.18997e-05	209	863	32	0.03708	0.15311	GO:0071453	GO:BP	cellular response to oxygen levels 18867 17188
query_1	TRUE	9.18997e-05	209	863	32	0.03708	0.15311	GO:0036294	GO:BP	cellular response to decreased oxygen levels 18867 9872
query_1	TRUE	0.000126309	42	863	14	0.0162225	0.333333	GO:0018958	GO:BP	phenol-containing compound metabolic process 18867 5693
query_1	TRUE	0.000174435	1351	863	109	0.126304	0.080681	GO:0023052	GO:BP	signaling 18867 6877
query_1	TRUE	0.000418936	222	863	32	0.03708	0.144144	GO:0009636	GO:BP	response to toxic substance 18867 3591
query_1	TRUE	0.000749969	476	863	51	0.0590962	0.107143	GO:0006970	GO:BP	response to osmotic stress 18867 2628
query_1	TRUE	0.000903873	28	863	11	0.0127462	0.392857	GO:2000031	GO:BP	regulation of salicylic acid mediated signaling pathway 18867 26059
query_1	TRUE	0.00119647	49	863	14	0.0162225	0.285714	GO:0042537	GO:BP	benzene-containing compound metabolic process 18867 10577
query_1	TRUE	0.00134589	245	863	33	0.0382387	0.134694	GO:0048584	GO:BP	positive regulation of response to stimulus 18867 13280
query_1	TRUE	0.00137492	186	863	28	0.032445	0.150538	GO:0098754	GO:BP	detoxification 18867 19416
query_1	TRUE	0.0013962	29	863	11	0.0127462	0.37931	GO:0009696	GO:BP	salicylic acid metabolic process 18867 3636
query_1	TRUE	0.00159232	50	863	14	0.0162225	0.28	GO:0002229	GO:BP	defense response to oomycetes 18867 769
query_1	TRUE	0.0018619	378	863	43	0.0498262	0.113757	GO:0009409	GO:BP	response to cold 18867 3511
query_1	TRUE	0.00189122	155	863	25	0.0289687	0.16129	GO:0071407	GO:BP	cellular response to organic cyclic compound 18867 17159
query_1	TRUE	0.00242578	95	863	19	0.0220162	0.2	GO:0071395	GO:BP	cellular response to jasmonic acid stimulus 18867 17147
query_1	TRUE	0.00256179	105	863	20	0.023175	0.190476	GO:0098869	GO:BP	cellular oxidant detoxification 18867 19470
query_1	TRUE	0.00257319	115	863	21	0.0243337	0.182609	GO:1990748	GO:BP	cellular detoxification 18867 25936
query_1	TRUE	0.00300877	116	863	21	0.0243337	0.181034	GO:0097237	GO:BP	cellular response to toxic substance 18867 19088
query_1	TRUE	0.00344975	97	863	19	0.0220162	0.195876	GO:0002833	GO:BP	positive regulation of response to biotic stimulus 18867 1350
query_1	TRUE	0.00431629	651	863	61	0.0706837	0.093702	GO:1901701	GO:BP	cellular response to oxygen-containing compound 18867 22188
query_1	TRUE	0.00485757	99	863	19	0.0220162	0.191919	GO:0071398	GO:BP	cellular response to fatty acid 18867 17150
query_1	TRUE	0.00544906	90	863	18	0.0208575	0.2	GO:0009867	GO:BP	jasmonic acid mediated signaling pathway 18867 3775
query_1	TRUE	0.00574356	100	863	19	0.0220162	0.19	GO:0032103	GO:BP	positive regulation of response to external stimulus 18867 7634
query_1	TRUE	0.00752066	21	863	9	0.0104287	0.428571	GO:0046189	GO:BP	phenol-containing compound biosynthetic process 18867 12358
query_1	TRUE	0.00810827	398	863	43	0.0498262	0.10804	GO:0009651	GO:BP	response to salt stress 18867 3606
query_1	TRUE	0.00996017	49	863	13	0.0150637	0.265306	GO:0046283	GO:BP	anthocyanin-containing compound metabolic process 18867 12423
query_1	TRUE	0.0101214	531	863	52	0.0602549	0.0979284	GO:0097305	GO:BP	response to alcohol 18867 19125
query_1	TRUE	0.0151223	523	863	51	0.0590962	0.0975143	GO:0009737	GO:BP	response to abscisic acid 18867 3672
query_1	TRUE	0.0176524	836	863	71	0.0822711	0.0849282	GO:0006468	GO:BP	protein phosphorylation 18867 2231
query_1	TRUE	0.018063	36	863	11	0.0127462	0.305556	GO:2000022	GO:BP	regulation of jasmonic acid mediated signaling pathway 18867 26050
query_1	TRUE	0.0276678	45	863	12	0.013905	0.266667	GO:0001676	GO:BP	long-chain fatty acid metabolic process 18867 385
query_1	TRUE	0.0351203	31	863	10	0.0115875	0.322581	GO:0010193	GO:BP	response to ozone 18867 4021
query_1	TRUE	9.85911e-09	2108	863	168	0.19467	0.0796964	GO:0005886	GO:CC	plasma membrane 18867 422
query_1	TRUE	6.9063e-08	6254	863	383	0.443801	0.0612408	GO:0016020	GO:CC	membrane 18867 720
query_1	TRUE	7.43765e-07	2413	863	179	0.207416	0.0741815	GO:0071944	GO:CC	cell periphery 18867 2793
query_1	TRUE	0.000679406	9	863	7	0.00811124	0.777778	GO:0009539	GO:CC	photosystem II reaction center 18867 619
query_1	TRUE	9.39302e-09	6897	863	418	0.484357	0.0606061	GO:0003824	GO:MF	catalytic activity 18867 368
query_1	TRUE	0.000117673	1048	863	91	0.105446	0.0868321	GO:0016491	GO:MF	oxidoreductase activity 18867 2813
query_1	TRUE	0.000429027	246	863	34	0.0393975	0.138211	GO:0030246	GO:MF	carbohydrate binding 18867 3858
query_1	TRUE	0.000561836	500	863	53	0.0614137	0.106	GO:0106310	GO:MF	protein serine kinase activity 18867 10248
query_1	TRUE	0.0103331	652	863	60	0.0695249	0.0920245	GO:0004674	GO:MF	protein serine/threonine kinase activity 18867 977
query_1	TRUE	0.0263509	845	863	71	0.0822711	0.0840237	GO:0004672	GO:MF	protein kinase activity 18867 975
query_1	TRUE	0.0337935	5186	863	301	0.348783	0.0580409	GO:0036094	GO:MF	small molecule binding 18867 5395
query_1	TRUE	6.20412e-06	154	863	24	0.02781	0.155844	KEGG:04626	KEGG	Plant-pathogen interaction 18867 331
query_1	TRUE	0.000146597	16	863	7	0.00811124	0.4375	KEGG:00941	KEGG	Flavonoid biosynthesis 18867 143
query_1	TRUE	0.000193539	37	863	10	0.0115875	0.27027	KEGG:00592	KEGG	alpha-Linolenic acid metabolism 18867 94
query_1	TRUE	0.00131174	85	863	14	0.0162225	0.164706	KEGG:00480	KEGG	Glutathione metabolism 18867 61
query_1	TRUE	0.0111961	1035	863	72	0.0834299	0.0695652	KEGG:01110	KEGG	Biosynthesis of secondary metabolites 18867 182
query_1	TRUE	0.0127221	48	863	9	0.0104287	0.1875	KEGG:00460	KEGG	Cyanoamino acid metabolism 18867 59
query_1	TRUE	0.00154	20	863	6	0.00695249	0.3	WP:WP2579	WP	Cadmium and glutathione 18867 6

## Sheet: q-lsu dS vs nS dw
q-lsu-KO dS vs nS downregulated
query	significant	p_value	term_size	query_size	intersection_size	precision	recall	term_id	source
query_1	TRUE	2.08618e-30	1386	619	141	0.227787	0.101732	GO:1901566	GO:BP	organonitrogen compound biosynthetic process 18867 22100
query_1	TRUE	2.96825e-29	696	619	96	0.155089	0.137931	GO:0043604	GO:BP	amide biosynthetic process 18867 11153
query_1	TRUE	4.82991e-29	644	619	92	0.148627	0.142857	GO:0043043	GO:BP	peptide biosynthetic process 18867 10843
query_1	TRUE	1.64687e-28	640	619	91	0.147011	0.142187	GO:0006412	GO:BP	translation 18867 2194
query_1	TRUE	3.9889e-27	695	619	93	0.150242	0.133813	GO:0006518	GO:BP	peptide metabolic process 18867 2266
query_1	TRUE	1.38236e-26	780	619	98	0.15832	0.125641	GO:0043603	GO:BP	amide metabolic process 18867 11152
query_1	TRUE	9.12618e-14	2707	619	171	0.276252	0.0631696	GO:0044271	GO:BP	cellular nitrogen compound biosynthetic process 18867 11312
query_1	TRUE	5.09151e-12	252	619	40	0.0646204	0.15873	GO:0009657	GO:BP	plastid organization 18867 3609
query_1	TRUE	1.35542e-11	5082	619	259	0.418417	0.0509642	GO:0009058	GO:BP	biosynthetic process 18867 3271
query_1	TRUE	7.48466e-11	4987	619	253	0.408724	0.0507319	GO:1901576	GO:BP	organic substance biosynthetic process 18867 22106
query_1	TRUE	9.87243e-11	4864	619	248	0.400646	0.0509868	GO:0044249	GO:BP	cellular biosynthetic process 18867 11305
query_1	TRUE	5.7963e-08	273	619	36	0.0581583	0.131868	GO:0015979	GO:BP	photosynthesis 18867 5119
query_1	TRUE	4.96433e-06	187	619	27	0.0436187	0.144385	GO:0009658	GO:BP	chloroplast organization 18867 3610
query_1	TRUE	9.23534e-06	20	619	10	0.0161551	0.5	GO:0032544	GO:BP	plastid translation 18867 7912
query_1	TRUE	1.26246e-05	10611	619	423	0.68336	0.0398643	GO:0009987	GO:BP	cellular process 18867 3849
query_1	TRUE	1.37648e-05	3980	619	196	0.31664	0.0492462	GO:1901564	GO:BP	organonitrogen compound metabolic process 18867 22098
query_1	TRUE	6.37546e-05	7391	619	315	0.508885	0.0426194	GO:0044237	GO:BP	cellular metabolic process 18867 11299
query_1	TRUE	0.000125801	3400	619	170	0.274637	0.05	GO:0010467	GO:BP	gene expression 18867 4207
query_1	TRUE	0.000593854	4215	619	198	0.319871	0.0469751	GO:0034641	GO:BP	cellular nitrogen compound metabolic process 18867 9002
query_1	TRUE	0.00347504	61	619	13	0.0210016	0.213115	GO:0015995	GO:BP	chlorophyll biosynthetic process 18867 5127
query_1	TRUE	0.00463281	3759	619	177	0.285945	0.047087	GO:0009059	GO:BP	macromolecule biosynthetic process 18867 3272
query_1	TRUE	0.00472525	1400	619	83	0.134087	0.0592857	GO:0044281	GO:BP	small molecule metabolic process 18867 11317
query_1	TRUE	0.0109223	6	619	5	0.00807754	0.833333	GO:0010106	GO:BP	cellular response to iron ion starvation 18867 3956
query_1	TRUE	0.0134468	68	619	13	0.0210016	0.191176	GO:0006779	GO:BP	porphyrin-containing compound biosynthetic process 18867 2493
query_1	TRUE	0.0269501	72	619	13	0.0210016	0.180556	GO:0033014	GO:BP	tetrapyrrole biosynthetic process 18867 8259
query_1	TRUE	2.09551e-102	2212	619	287	0.463651	0.129747	GO:0009507	GO:CC	chloroplast 18867 588
query_1	TRUE	1.79592e-95	2693	619	306	0.494346	0.113628	GO:0009536	GO:CC	plastid 18867 616
query_1	TRUE	1.55592e-83	734	619	160	0.258481	0.217984	GO:0009570	GO:CC	chloroplast stroma 18867 633
query_1	TRUE	5.79309e-83	740	619	160	0.258481	0.216216	GO:0009532	GO:CC	plastid stroma 18867 612
query_1	TRUE	4.88074e-57	942	619	149	0.240711	0.158174	GO:0009526	GO:CC	plastid envelope 18867 606
query_1	TRUE	7.26059e-51	664	619	120	0.193861	0.180723	GO:0009941	GO:CC	chloroplast envelope 18867 660
query_1	TRUE	1.07555e-39	576	619	100	0.161551	0.173611	GO:0009579	GO:CC	thylakoid 18867 641
query_1	TRUE	2.69556e-37	1337	619	149	0.240711	0.111444	GO:0031975	GO:CC	envelope 18867 1222
query_1	TRUE	2.69556e-37	1337	619	149	0.240711	0.111444	GO:0031967	GO:CC	organelle envelope 18867 1215
query_1	TRUE	5.60254e-37	2201	619	196	0.31664	0.0890504	GO:0043228	GO:CC	non-membrane-bounded organelle 18867 1880
query_1	TRUE	5.60254e-37	2201	619	196	0.31664	0.0890504	GO:0043232	GO:CC	intracellular non-membrane-bounded organelle 18867 1884
query_1	TRUE	3.84368e-34	473	619	85	0.137318	0.179704	GO:0005840	GO:CC	ribosome 18867 389
query_1	TRUE	3.46657e-27	8241	619	413	0.667205	0.0501153	GO:0005737	GO:CC	cytoplasm 18867 309
query_1	TRUE	4.27631e-24	502	619	75	0.121163	0.149402	GO:0009534	GO:CC	chloroplast thylakoid 18867 614
query_1	TRUE	4.8792e-24	503	619	75	0.121163	0.149105	GO:0031976	GO:CC	plastid thylakoid 18867 1223
query_1	TRUE	7.18198e-18	644	619	76	0.122779	0.118012	GO:0042170	GO:CC	plastid membrane 18867 1777
query_1	TRUE	2.49336e-16	635	619	73	0.117932	0.114961	GO:1990904	GO:CC	ribonucleoprotein complex 18867 4043
query_1	TRUE	2.71787e-14	426	619	56	0.0904685	0.131455	GO:0042651	GO:CC	thylakoid membrane 18867 1824
query_1	TRUE	3.03474e-14	427	619	56	0.0904685	0.131148	GO:0034357	GO:CC	photosynthetic membrane 18867 1466
query_1	TRUE	1.46276e-13	937	619	86	0.138934	0.0917823	GO:0005576	GO:CC	extracellular region 18867 198
query_1	TRUE	1.87091e-13	13911	619	543	0.877221	0.0390339	GO:0110165	GO:CC	cellular anatomical entity 18867 3439
query_1	TRUE	1.50806e-12	10156	619	434	0.701131	0.0427334	GO:0043229	GO:CC	intracellular organelle 18867 1881
query_1	TRUE	1.64938e-12	10160	619	434	0.701131	0.0427165	GO:0043226	GO:CC	organelle 18867 1878
query_1	TRUE	2.47957e-12	410	619	52	0.0840065	0.126829	GO:0009535	GO:CC	chloroplast thylakoid membrane 18867 615
query_1	TRUE	2.75363e-12	411	619	52	0.0840065	0.126521	GO:0055035	GO:CC	plastid thylakoid membrane 18867 2252
query_1	TRUE	1.29198e-11	14482	619	553	0.893376	0.0381853	GO:0005575	GO:CC	cellular_component 18867 197
query_1	TRUE	1.58719e-11	11087	619	459	0.741519	0.0413998	GO:0005622	GO:CC	intracellular anatomical structure 18867 237
query_1	TRUE	7.71409e-10	9773	619	413	0.667205	0.0422593	GO:0043231	GO:CC	intracellular membrane-bounded organelle 18867 1883
query_1	TRUE	7.78824e-10	348	619	44	0.0710824	0.126437	GO:0048046	GO:CC	apoplast 18867 2215
query_1	TRUE	9.08668e-10	9781	619	413	0.667205	0.0422247	GO:0043227	GO:CC	membrane-bounded organelle 18867 1879
query_1	TRUE	1.01767e-09	266	619	38	0.0613893	0.142857	GO:0022626	GO:CC	cytosolic ribosome 18867 857
query_1	TRUE	1.84446e-09	513	619	54	0.0872375	0.105263	GO:0019867	GO:CC	outer membrane 18867 824
query_1	TRUE	1.84446e-09	513	619	54	0.0872375	0.105263	GO:0031968	GO:CC	organelle outer membrane 18867 1216
query_1	TRUE	7.01054e-09	2233	619	137	0.221325	0.0613524	GO:0005829	GO:CC	cytosol 18867 380
query_1	TRUE	5.61493e-07	9	619	8	0.0129241	0.888889	GO:0009547	GO:CC	plastid ribosome 18867 626
query_1	TRUE	2.47973e-06	51	619	15	0.0242326	0.294118	GO:0042644	GO:CC	chloroplast nucleoid 18867 1817
query_1	TRUE	3.5527e-06	134	619	23	0.0371567	0.171642	GO:0015934	GO:CC	large ribosomal subunit 18867 709
query_1	TRUE	7.60729e-06	73	619	17	0.0274637	0.232877	GO:0031977	GO:CC	thylakoid lumen 18867 1224
query_1	TRUE	8.19432e-06	55	619	15	0.0242326	0.272727	GO:0042646	GO:CC	plastid nucleoid 18867 1819
query_1	TRUE	2.23095e-05	228	619	29	0.0468498	0.127193	GO:0044391	GO:CC	ribosomal subunit 18867 2076
query_1	TRUE	2.28075e-05	50	619	14	0.0226171	0.28	GO:0031978	GO:CC	plastid thylakoid lumen 18867 1225
query_1	TRUE	2.28075e-05	50	619	14	0.0226171	0.28	GO:0009543	GO:CC	chloroplast thylakoid lumen 18867 622
query_1	TRUE	3.14663e-05	60	619	15	0.0242326	0.25	GO:0009295	GO:CC	nucleoid 18867 522
query_1	TRUE	0.00187114	5	619	5	0.00807754	1	GO:0000311	GO:CC	plastid large ribosomal subunit 18867 47
query_1	TRUE	0.00383033	2329	619	122	0.197092	0.052383	GO:0032991	GO:CC	protein-containing complex 18867 1340
query_1	TRUE	0.00615832	111	619	17	0.0274637	0.153153	GO:0022625	GO:CC	cytosolic large ribosomal subunit 18867 856
query_1	TRUE	0.00894722	21	619	8	0.0129241	0.380952	GO:0000313	GO:CC	organellar ribosome 18867 49
query_1	TRUE	0.0114253	10	619	6	0.00969305	0.6	GO:0000427	GO:CC	plastid-encoded plastid RNA polymerase complex 18867 75
query_1	TRUE	0.0117142	267	619	27	0.0436187	0.101124	GO:0031969	GO:CC	chloroplast membrane 18867 1217
query_1	TRUE	0.0214357	345	619	31	0.0500808	0.0898551	GO:0030312	GO:CC	external encapsulating structure 18867 927
query_1	TRUE	7.83435e-28	492	619	79	0.127625	0.160569	GO:0005198	GO:MF	structural molecule activity 18867 1347
query_1	TRUE	1.84202e-26	366	619	67	0.108239	0.18306	GO:0003735	GO:MF	structural constituent of ribosome 18867 353
query_1	TRUE	1.3795e-19	906	619	95	0.153473	0.104857	GO:0003729	GO:MF	mRNA binding 18867 351
query_1	TRUE	3.55971e-16	101	619	30	0.0484653	0.29703	GO:0019843	GO:MF	rRNA binding 18867 3714
query_1	TRUE	5.11331e-11	1597	619	114	0.184168	0.0713838	GO:0003723	GO:MF	RNA binding 18867 346
query_1	TRUE	1.07133e-28	298	619	60	0.0969305	0.201342	KEGG:03010	KEGG	Ribosome 18867 208
query_1	TRUE	6.43872e-07	4362	619	203	0.327948	0.0465383	KEGG:00000	KEGG	KEGG root term 18867 1
query_1	TRUE	0.000143275	1035	619	62	0.100162	0.0599034	KEGG:01110	KEGG	Biosynthesis of secondary metabolites 18867 182
query_1	TRUE	0.000264282	23	619	7	0.0113086	0.304348	KEGG:00966	KEGG	Glucosinolate biosynthesis 18867 152
query_1	TRUE	0.000328791	1907	619	97	0.156704	0.0508652	KEGG:01100	KEGG	Metabolic pathways 18867 181
query_1	TRUE	0.000536875	220	619	21	0.0339257	0.0954545	KEGG:01240	KEGG	Biosynthesis of cofactors 18867 190
query_1	TRUE	0.00098797	19	619	6	0.00969305	0.315789	KEGG:00740	KEGG	Riboflavin metabolism 18867 119
query_1	TRUE	0.00158942	51	619	9	0.0145396	0.176471	KEGG:00970	KEGG	Aminoacyl-tRNA biosynthesis 18867 153
query_1	TRUE	0.00252319	14	619	5	0.00807754	0.357143	KEGG:00261	KEGG	Monobactam biosynthesis 18867 29
query_1	TRUE	0.00274497	95	619	12	0.0193861	0.126316	KEGG:01210	KEGG	2-Oxocarboxylic acid metabolism 18867 185
query_1	TRUE	0.0105096	39	619	7	0.0113086	0.179487	KEGG:00061	KEGG	Fatty acid biosynthesis 18867 9
query_1	TRUE	0.0261837	88	619	10	0.0161551	0.113636	KEGG:00230	KEGG	Purine metabolism 18867 22
query_1	TRUE	0.0392354	62	619	8	0.0129241	0.129032	KEGG:01212	KEGG	Fatty acid metabolism 18867 186
query_1	TRUE	0.0442229	49	619	7	0.0113086	0.142857	KEGG:00860	KEGG	Porphyrin metabolism 18867 128
query_1	TRUE	2.74411e-05	15	619	6	0.00969305	0.4	WP:WP4597	WP	Glucosinolate biosynthesis from methionine 18867 21
