# Supplementary material for: Analysis of the quadruple lsu mutant reveals molecular determinants of the role of LSU proteins in sulfur assimilation in Arabidopsis
Source: Plant J. 2024 Nov 29;120(6):2919–36. doi: 10.1111/tpj.17155 (PMC11658185; doi:10.1111/tpj.17155)
Supplement: Supplementary file 4 — Table S3. The processed metabolic data with FDR and log2 fold‐change values. [file TPJ-120-2919-s003.xlsx]

## Sheet: Title - Suppl Table 3
Suppl. Table 3. The processed metabolic data with FDR and log2 fold-change values.

## Sheet: WT dS vs nS S
	FC	log2(FC)	p.ajusted	#NAME?
Cluster_12147_3.140955363_515.0654915	9.0428	3.1768	1.9746e-08	7.7045
Cluster_02648_6.475654695_577.1474777	29.78	4.8963	2.1677e-08	7.664
Cluster_18338_4.205187657_881.3005869	367.44	8.5214	1.6915e-07	6.7717
Cluster_12734_5.185216931_539.1005408	19.359	4.2749	1.9003e-07	6.7212
Cluster_11729_4.207322673_497.1424453	42.388	5.4056	3.2701e-07	6.4854
Cluster_14036_0.736742493_604.1733229	17.804	4.1542	3.2701e-07	6.4854
Cluster_09443_7.790218657_391.1970843	8.2876	3.0509	5.0738e-07	6.2947
Cluster_11179_3.796161344_473.1724106	296.41	8.2114	5.3912e-07	6.2683
Cluster_06606_4.339969721_247.022274	6.6008	2.7226	5.9028e-07	6.2289
Cluster_06768_0.704137899_262.0568095	12.957	3.6957	6.9766e-07	6.1564
Cluster_14517_6.66417581_629.12762	9.4535	3.2409	6.9766e-07	6.1564
Cluster_12405_3.13930778_525.022157	51.316	5.6813	7.2049e-07	6.1424
Cluster_05149_0.702012902_158.0448174	13.187	3.721	7.2049e-07	6.1424
Cluster_08089_0.593598001_333.0593382	6.5995	2.7223	7.2049e-07	6.1424
Cluster_06521_0.633082017_239.0766709	4.0881	2.0314	7.2049e-07	6.1424
Cluster_06145_0.646021114_217.0825189	21.971	4.4575	8.2237e-07	6.0849
Cluster_10205_4.476018313_428.04548	34.715	5.1175	9.0751e-07	6.0421
Cluster_06597_3.138553117_246.0379075	8.0854	3.0153	9.0751e-07	6.0421
Cluster_19593_5.35809448_1000.195233	0.076256	-3.713	9.6639e-07	6.0148
Cluster_08207_1.107570589_339.0820369	3.8642	1.9502	1.0122e-06	5.9948
Cluster_11715_7.265719652_497.0708644	22.547	4.4948	1.0926e-06	5.9615
Cluster_14552_6.664097509_631.1248751	11.064	3.4678	1.0926e-06	5.9615
Cluster_11125_5.606982858_471.1119386	10.757	3.4272	1.0926e-06	5.9615
Cluster_19612_5.358106642_1002.193106	0.072165	-3.7926	1.1562e-06	5.937
Cluster_05646_0.684850494_189.0871839	17.824	4.1558	1.1609e-06	5.9352
Cluster_12964_4.846850473_550.062683	3.0492e-05	-15.001	1.4354e-06	5.843
Cluster_10838_7.789813942_457.170078	11.704	3.5489	1.53e-06	5.8153
Cluster_12127_4.833857708_514.0873792	4.7305e-05	-14.368	1.7934e-06	5.7463
Cluster_10739_0.684849471_453.1201686	390.55	8.6094	1.7934e-06	5.7463
Cluster_13605_1.406842945_581.1097515	263.58	8.0421	1.7934e-06	5.7463
Cluster_04812_0.701631916_142.0135538	23.306	4.5426	1.7934e-06	5.7463
Cluster_03730_6.132043296_1241.279965	23.133	4.5319	1.7934e-06	5.7463
Cluster_17075_5.466965812_791.1799647	17.178	4.1025	1.7934e-06	5.7463
Cluster_07517_4.78566679_306.9545479	12.932	3.6928	1.7934e-06	5.7463
Cluster_06609_0.62012281_247.0470099	7.0201	2.8115	1.7934e-06	5.7463
Cluster_05717_0.707995337_194.9960779	0.1426	-2.81	1.7934e-06	5.7463
Cluster_17584_5.464224807_825.2020257	9.1842	3.1992	2.0802e-06	5.6819
Cluster_10266_1.407452004_430.0843178	33.661	5.073	2.1616e-06	5.6652
Cluster_11359_4.790508005_481.0128321	48.789	5.6085	2.2216e-06	5.6533
Cluster_08774_1.370414667_364.0263554	12.14	3.6017	2.2216e-06	5.6533
Cluster_10415_7.793290865_437.202408	11.009	3.4606	2.2216e-06	5.6533
Cluster_15743_5.9474692_707.1432731	10.295	3.3639	2.2216e-06	5.6533
Cluster_11714_4.803301746_497.0064496	9.0727	3.1815	2.2216e-06	5.6533
Cluster_10920_7.077617275_461.1646857	33.896	5.083	2.2257e-06	5.6525
Cluster_14848_0.545944681_648.6513178	0.029924	-5.0626	2.2257e-06	5.6525
Cluster_11630_3.139336696_493.0851271	13.998	3.8071	2.2257e-06	5.6525
Cluster_06283_4.206769354_225.0637794	12.258	3.6156	2.2257e-06	5.6525
Cluster_15212_6.133179603_672.1432117	10.177	3.3473	2.2257e-06	5.6525
Cluster_17558_5.466932408_823.1911244	9.1747	3.1977	2.2257e-06	5.6525
Cluster_14851_2.078951429_649.0990631	0.041646	-4.5857	2.2394e-06	5.6499
Cluster_06759_4.210848363_261.041116	9.6765	3.2745	2.2394e-06	5.6499
Cluster_15272_2.079000566_677.0909605	0.081687	-3.6137	2.4503e-06	5.6108
Cluster_18513_5.60690109_897.228957	5.9005	2.5608	2.4503e-06	5.6108
Cluster_07032_1.106731915_277.0562187	3.8476	1.944	2.4503e-06	5.6108
Cluster_09765_3.614022842_406.0759531	0.31269	-1.6772	2.4503e-06	5.6108
Cluster_15181_0.54511142_669.6381479	0.008242	-6.9228	2.457e-06	5.6096
Cluster_11758_5.361189808_499.0458702	0.012745	-6.294	2.457e-06	5.6096
Cluster_11816_5.36042462_501.0427977	0.012768	-6.2914	2.457e-06	5.6096
Cluster_07185_5.473391651_287.056118	53.914	5.7526	2.457e-06	5.6096
Cluster_16244_8.691215113_739.100774	14.586	3.8666	2.457e-06	5.6096
Cluster_07906_5.546921553_325.0930237	9.82	3.2957	2.457e-06	5.6096
Cluster_09229_4.035710957_385.0783331	9.6424	3.2694	2.457e-06	5.6096
Cluster_06729_7.272295992_259.0219074	3.7597	1.9106	2.457e-06	5.6096
Cluster_08162_1.105703173_337.0776266	3.5588	1.8314	2.457e-06	5.6096
Cluster_15191_8.691003735_671.1129133	24.281	4.6017	2.458e-06	5.6094
Cluster_12735_5.608372448_539.100086	5.5673	2.477	2.6667e-06	5.574
Cluster_10892_5.184454606_461.0838678	125.72	6.9741	2.7505e-06	5.5606
Cluster_04430_7.26528748_121.0281711	8.196	3.0349	2.7505e-06	5.5606
Cluster_06113_0.650992042_215.0665769	14.96	3.9031	2.7814e-06	5.5557
Cluster_02650_5.92509068_578.1328893	22.955	4.5207	2.9146e-06	5.5354
Cluster_10053_5.546631054_421.0904912	9.3563	3.2259	2.9146e-06	5.5354
Cluster_07068_1.405721904_279.0594775	29.052	4.8606	2.9487e-06	5.5304
Cluster_07422_5.596191629_301.1190003	24.89	4.6375	2.9706e-06	5.5272
Cluster_05034_0.617231006_152.9948436	6.9167	2.7901	2.9706e-06	5.5272
Cluster_03690_6.656255087_1209.288176	79748	16.283	3.1725e-06	5.4986
Cluster_10860_4.789343484_459.0313355	70.006	6.1294	3.1725e-06	5.4986
Cluster_21199_6.217564558_1345.302657	65.667	6.0371	3.1725e-06	5.4986
Cluster_17117_5.466957178_793.1779002	22.652	4.5016	3.1725e-06	5.4986
Cluster_11908_4.455078978_505.012749	0.049381	-4.3399	3.1725e-06	5.4986
Cluster_03023_5.924698411_715.1491961	10.477	3.3892	3.1725e-06	5.4986
Cluster_09875_6.073724819_411.1691925	0.097343	-3.3608	3.1725e-06	5.4986
Cluster_02009_4.202105281_270.5683199	8.3537	3.0624	3.1725e-06	5.4986
Cluster_06581_0.618600435_245.0428988	6.1379	2.6177	3.1725e-06	5.4986
Cluster_06108_7.27356086_215.0317344	3.6555	1.8701	3.1725e-06	5.4986
Cluster_08192_3.614008785_338.0876867	0.3595	-1.4759	3.1725e-06	5.4986
Cluster_20594_7.172574359_1177.301537	2.732	1.45	3.1725e-06	5.4986
Cluster_09133_7.266251949_381.059577	108.8	6.7655	3.2397e-06	5.4895
Cluster_09510_4.747602615_395.0591988	14.666	3.8744	3.3243e-06	5.4783
Cluster_15192_2.080957933_671.0808913	0.028526	-5.1316	3.4272e-06	5.4651
Cluster_14967_2.081973035_657.1090279	0.028118	-5.1524	3.4495e-06	5.4622
Cluster_13467_6.488591816_575.1394262	40.481	5.3392	3.462e-06	5.4607
Cluster_12769_7.270589245_541.0335879	11.749	3.5544	3.6224e-06	5.441
Cluster_11118_3.137587604_471.1018472	87.886	6.4576	3.646e-06	5.4382
Cluster_06193_1.031355736_221.0661696	5.6119	2.4885	3.646e-06	5.4382
Cluster_11204_3.613817859_474.0637611	0.29163	-1.7778	3.646e-06	5.4382
Cluster_15930_0.836846663_717.1719923	60.119	5.9097	3.6585e-06	5.4367
Cluster_02606_6.487219708_546.1375872	54.084	5.7571	3.6585e-06	5.4367
Cluster_17804_5.465605845_841.1171313	13.635	3.7692	3.6585e-06	5.4367
Cluster_06959_4.205640062_272.0732004	9.0059	3.1709	3.6585e-06	5.4367
Cluster_04003_4.801620234_107.0490084	112.86	6.8184	3.6644e-06	5.436
Cluster_02876_6.562188703_663.6772276	12.708	3.6676	3.6644e-06	5.436
Cluster_04811_0.646046405_141.0658976	12.157	3.6038	3.6644e-06	5.436
Cluster_06339_4.788374183_229.011369	6.524	2.7057	3.6644e-06	5.436
Cluster_02852_2.081194575_655.1090437	0.13432	-2.8963	3.6988e-06	5.4319
Cluster_16057_3.149175629_725.2050078	52.59	5.7167	3.8014e-06	5.4201
Cluster_08520_6.762801407_353.1276778	0.16086	-2.6361	3.8014e-06	5.4201
Cluster_10641_5.473274069_449.108875	47.951	5.5835	4.0534e-06	5.3922
Cluster_17249_5.110181176_801.211879	22.943	4.52	4.0534e-06	5.3922
Cluster_06341_8.694795197_229.0613864	23.491	4.554	4.0586e-06	5.3916
Cluster_14667_0.826376132_637.1844079	21.442	4.4224	4.0586e-06	5.3916
Cluster_11953_4.457966719_507.0075755	0.046991	-4.4115	4.0586e-06	5.3916
Cluster_16420_8.690978594_749.1292659	10.477	3.3891	4.0586e-06	5.3916
Cluster_16399_3.149888343_747.1860665	36.422	5.1867	4.0968e-06	5.3876
Cluster_10141_5.610448254_425.1069711	14.675	3.8753	4.0968e-06	5.3876
Cluster_06058_0.942319683_210.0436245	12.96	3.696	4.0968e-06	5.3876
Cluster_00045_5.945944335_148.2893325	10.849	3.4394	4.0968e-06	5.3876
Cluster_08447_7.788415226_349.1866731	9.4071	3.2337	4.0968e-06	5.3876
Cluster_17470_8.691094153_817.1189205	8.8486	3.1454	4.0968e-06	5.3876
Cluster_13854_5.945371821_593.1519472	7.5618	2.9187	4.0968e-06	5.3876
Cluster_07324_4.789446919_296.9989943	6.0531	2.5977	4.0968e-06	5.3876
Cluster_12232_7.269770777_519.0528059	5.4313	2.4413	4.0968e-06	5.3876
Cluster_08120_0.593137541_335.0637883	5.3842	2.4287	4.0968e-06	5.3876
Cluster_21270_6.566930653_1371.347692	83.437	6.3826	4.1223e-06	5.3849
Cluster_07507_4.879005986_306.0979365	14.313	3.8392	4.1223e-06	5.3849
Cluster_13239_4.028189451_563.1620707	21.875	4.4512	4.2505e-06	5.3716
Cluster_19135_7.059060866_953.3324432	4.6713	2.2238	4.2505e-06	5.3716
Cluster_08853_3.163972031_367.114223	0.16803	-2.5732	4.6923e-06	5.3286
Cluster_06618_0.645732808_247.0932264	24.172	4.5953	4.7965e-06	5.3191
Cluster_08213_5.62287969_339.1117925	0.017942	-5.8005	4.8301e-06	5.316
Cluster_02858_6.490720075_657.1753701	42.432	5.4071	4.8301e-06	5.316
Cluster_16496_7.998116875_753.2257057	37.453	5.227	4.8301e-06	5.316
Cluster_13838_5.108469002_593.1504455	37.349	5.223	4.8301e-06	5.316
Cluster_08155_5.361130604_336.99303	0.1657	-2.5934	4.8301e-06	5.316
Cluster_05607_0.638850388_186.0873555	2.4828	1.312	4.8301e-06	5.316
Cluster_07750_6.603248974_319.130052	27.477	4.7802	4.87e-06	5.3125
Cluster_15428_2.078793095_686.0393822	0.069036	-3.8565	4.87e-06	5.3125
Cluster_08502_4.057753277_352.9865144	45.082	5.4945	4.9151e-06	5.3085
Cluster_11477_3.139214769_487.0723063	11.013	3.4611	5.184e-06	5.2853
Cluster_07488_4.915900117_305.1617757	111.91	6.8062	5.2267e-06	5.2818
Cluster_14595_2.079012195_633.1273059	0.086063	-3.5385	5.2267e-06	5.2818
Cluster_15591_1.107058252_697.1459344	20.149	4.3327	5.4697e-06	5.262
Cluster_07607_4.587011524_311.1279941	30.577	4.9344	5.5173e-06	5.2583
Cluster_08434_3.692689177_349.1035949	8.5624	3.098	5.785e-06	5.2377
Cluster_13911_0.550929356_597.1071371	3.2683	1.7085	5.785e-06	5.2377
Cluster_06372_3.1816548_230.0430506	11.519	3.5259	5.7858e-06	5.2376
Cluster_08545_4.026460702_355.1033104	24.793	4.6319	5.9101e-06	5.2284
Cluster_10643_5.782161567_449.108833	7.3301	2.8738	5.9941e-06	5.2223
Cluster_10259_4.200000641_429.1539083	132.22	7.0468	6.1824e-06	5.2088
Cluster_02421_6.493532895_465.1090037	52.038	5.7015	6.2025e-06	5.2074
Cluster_05577_2.359345837_183.0267066	0.096947	-3.3667	6.2025e-06	5.2074
Cluster_02635_6.486370575_567.1426035	28.773	4.8466	6.2559e-06	5.2037
Cluster_04487_2.879215861_122.0236018	11.247	3.4915	6.2559e-06	5.2037
Cluster_09944_0.687012212_415.1451722	31.275	4.9669	6.3125e-06	5.1998
Cluster_07821_3.139189901_321.9735093	7.9513	2.9912	6.3125e-06	5.1998
Cluster_03629_5.466416925_1155.292727	5.9368	2.5697	6.3125e-06	5.1998
Cluster_09221_4.328095143_384.9863914	2.5427	1.3464	6.5884e-06	5.1812
Cluster_15296_0.691672487_678.2120519	310.53	8.2786	6.6863e-06	5.1748
Cluster_02839_6.485973004_648.1692121	35.075	5.1324	6.6863e-06	5.1748
Cluster_08554_4.422645328_355.1033179	34.768	5.1197	6.6863e-06	5.1748
Cluster_03014_6.982724425_713.1841243	29.147	4.8653	6.6863e-06	5.1748
Cluster_04689_4.788757218_135.0439113	12.318	3.6227	6.6863e-06	5.1748
Cluster_15750_8.161478769_707.1416927	9.5966	3.2625	6.6863e-06	5.1748
Cluster_07442_4.212733841_303.0074265	5.7816	2.5315	6.6863e-06	5.1748
Cluster_20462_0.754647551_1145.292539	0.02715	-5.2029	6.695e-06	5.1742
Cluster_16491_6.970115573_753.2257265	27.303	4.771	6.695e-06	5.1742
Cluster_12485_7.077728817_529.1524115	5.8582	2.5505	6.7013e-06	5.1738
Cluster_19218_6.287810122_961.2207469	4.585	2.1969	6.7637e-06	5.1698
Cluster_12892_4.678718554_547.1678726	52.773	5.7217	6.829e-06	5.1656
Cluster_12089_0.684718961_513.1230353	39.407	5.3004	6.829e-06	5.1656
Cluster_07104_0.90005341_281.0876054	5.0061	2.3237	6.829e-06	5.1656
Cluster_03854_6.487147129_1352.332674	595.62	9.2182	6.8316e-06	5.1655
Cluster_17072_5.108534842_791.1808272	39.133	5.2903	6.8316e-06	5.1655
Cluster_17493_5.466866026_818.1990124	34.25	5.098	6.8316e-06	5.1655
Cluster_12564_4.334676532_533.0906364	26.165	4.7095	6.8316e-06	5.1655
Cluster_04288_4.587136396_119.0490087	22.248	4.4756	6.8316e-06	5.1655
Cluster_03243_6.811230477_807.1973774	7.8011	2.9637	6.8316e-06	5.1655
Cluster_13948_7.253518007_599.1027687	3.5116	1.8121	6.8316e-06	5.1655
Cluster_02382_6.642268764_449.6263435	18.016	4.1712	6.8456e-06	5.1646
Cluster_17778_5.54809454_839.224677	9.1971	3.2012	7.0052e-06	5.1546
Cluster_15427_0.544017678_685.6141697	0.1809	-2.4667	7.0052e-06	5.1546
Cluster_09244_4.679391083_385.1140493	40.859	5.3526	7.0218e-06	5.1536
Cluster_17554_6.31454645_823.1926707	7.2191	2.8518	7.0479e-06	5.1519
Cluster_06757_0.787689915_261.0249108	0.15029	-2.7342	7.0479e-06	5.1519
Cluster_14188_2.079066658_611.1438802	0.066586	-3.9086	7.0922e-06	5.1492
Cluster_16549_7.26684658_757.1011793	28.454	4.8306	7.1732e-06	5.1443
Cluster_10555_4.333095513_445.0759907	65.927	6.0428	7.355e-06	5.1334
Cluster_14647_9.918110617_636.1329425	0.13942	-2.8425	7.4448e-06	5.1281
Cluster_04903_3.138540024_150.0311156	23.297	4.5421	7.5522e-06	5.1219
Cluster_09231_4.365658558_385.077094	16.732	4.0645	7.5522e-06	5.1219
Cluster_17118_5.547308829_793.2192184	6.9647	2.8001	7.5522e-06	5.1219
Cluster_13744_0.54094678_587.6453857	0.01169	-6.4186	7.6049e-06	5.1189
Cluster_11213_4.800470229_475.0253502	22.407	4.4859	7.6049e-06	5.1189
Cluster_11682_0.638871057_495.1125865	19.025	4.2498	7.6049e-06	5.1189
Cluster_05551_3.139273893_180.0656413	18.681	4.2235	7.6049e-06	5.1189
Cluster_16280_6.224305793_741.2276441	17.034	4.0904	7.6049e-06	5.1189
Cluster_15053_6.269543061_662.2115422	5.0929	2.3485	7.6244e-06	5.1178
Cluster_17555_6.367434727_823.1940977	6.3141	2.6586	8.0792e-06	5.0926
Cluster_05775_3.472605399_198.0761973	45.689	5.5138	8.0994e-06	5.0915
Cluster_05211_3.137611676_163.0390177	18.869	4.238	8.0994e-06	5.0915
Cluster_14499_4.842598663_628.0775029	0.15243	-2.7138	8.0994e-06	5.0915
Cluster_06404_6.022187863_231.0268964	0.27782	-1.8478	8.0994e-06	5.0915
Cluster_09138_0.718875707_381.0813368	23.902	4.5791	8.2128e-06	5.0855
Cluster_02862_6.585135685_657.6785701	14.271	3.835	8.2128e-06	5.0855
Cluster_06254_2.970925936_223.0638347	8.8946	3.1529	8.2128e-06	5.0855
Cluster_09232_4.544657479_385.0771991	8.1626	3.029	8.2128e-06	5.0855
Cluster_19416_5.358228744_981.1181408	0.13091	-2.9333	8.2128e-06	5.0855
Cluster_06831_1.477885654_266.0281259	9.6879	3.2762	8.2753e-06	5.0822
Cluster_06277_5.51289194_225.0399534	10.974	3.456	8.4554e-06	5.0729
Cluster_09248_7.148064228_385.114021	37310	15.187	8.5032e-06	5.0704
Cluster_07554_3.31909658_309.0648044	0.00086158	-10.181	8.5039e-06	5.0704
Cluster_15024_4.275382262_661.1611855	2901.1	11.502	8.5307e-06	5.069
Cluster_10566_4.201962906_445.1297374	5.9887	2.5823	8.5307e-06	5.069
Cluster_07503_2.08388577_306.0766362	0.025021	-5.3207	8.5674e-06	5.0672
Cluster_11123_5.187948859_471.1120011	28.41	4.8283	8.6595e-06	5.0625
Cluster_05622_0.650081915_187.0714706	18.666	4.2224	8.7536e-06	5.0578
Cluster_09922_7.789973314_413.17977	9.1866	3.1995	8.7536e-06	5.0578
Cluster_10730_5.54725524_453.1016219	3.3111	1.7273	8.7536e-06	5.0578
Cluster_08094_4.879846353_333.1099497	12.206	3.6095	8.965e-06	5.0474
Cluster_17578_0.832784372_825.2529968	49.881	5.6404	9.0797e-06	5.0419
Cluster_02927_6.49060099_679.1711252	29.368	4.8762	9.0797e-06	5.0419
Cluster_05989_5.548230284_205.0497537	8.9633	3.164	9.0797e-06	5.0419
Cluster_19521_5.358286309_993.0936813	0.1233	-3.0198	9.0976e-06	5.0411
Cluster_07741_5.417112996_319.0589265	8.0992	3.0178	9.1689e-06	5.0377
Cluster_06707_6.602814813_257.1293599	45.367	5.5036	9.2271e-06	5.0349
Cluster_05273_0.611478074_171.0053497	4.7194	2.2386	9.4511e-06	5.0245
Cluster_06455_4.591618128_233.1292205	19.074	4.2535	9.5927e-06	5.0181
Cluster_12148_5.545783807_515.0716021	3.2807	1.714	9.5927e-06	5.0181
Cluster_04215_2.967376585_112.9843936	13.204	3.7229	9.6613e-06	5.015
Cluster_04287_3.13923312_119.0490046	20.084	4.328	9.906e-06	5.0041
Cluster_07014_4.587830791_275.1514062	16.791	4.0696	9.906e-06	5.0041
Cluster_12464_0.542744704_527.7131812	0.12328	-3.02	9.9207e-06	5.0035
Cluster_15446_6.019289281_687.2096965	6.8132	2.7683	9.9207e-06	5.0035
Cluster_10139_5.197795185_425.1064452	134.01	7.0662	9.9212e-06	5.0034
Cluster_07595_1.405549799_310.9973648	26.633	4.7351	9.9212e-06	5.0034
Cluster_05213_4.318735577_163.0390122	6.8589	2.778	1.0168e-05	4.9928
Cluster_05223_5.547030004_164.0468572	9.3412	3.2236	1.0222e-05	4.9905
Cluster_09100_0.749528912_379.0819559	4.528	2.1789	1.0222e-05	4.9905
Cluster_14952_4.200421747_655.2264346	5.56	2.4751	1.0236e-05	4.9899
Cluster_06728_0.597668076_259.02252	3.6707	1.8761	1.0236e-05	4.9899
Cluster_04832_4.879771415_144.04434	14.283	3.8363	1.0315e-05	4.9865
Cluster_07509_6.659456443_306.0762349	0.15291	-2.7093	1.0315e-05	4.9865
Cluster_06767_0.688459609_262.0568301	13.213	3.7239	1.0396e-05	4.9831
Cluster_21256_6.490287932_1365.315721	19.274	4.2686	1.0415e-05	4.9823
Cluster_17581_5.94633831_825.2450252	12.938	3.6935	1.0456e-05	4.9806
Cluster_06268_3.137592555_224.0559161	19.387	4.277	1.0521e-05	4.9779
Cluster_15514_5.946543329_692.0663507	18.252	4.19	1.0521e-05	4.9779
methoxindolylmethyglucosinolate	0.0077765	-7.0067	1.0537e-05	4.9773
Cluster_11250_5.35816605_477.0643046	0.0077765	-7.0067	1.0537e-05	4.9773
Cluster_12027_4.915501202_509.1776547	65.195	6.0267	1.0537e-05	4.9773
Cluster_06579_4.813020997_245.0064112	44.475	5.4749	1.0537e-05	4.9773
Cluster_13597_0.548797831_580.6419523	0.057511	-4.12	1.0537e-05	4.9773
Cluster_09732_5.361600779_404.9805729	0.15374	-2.7014	1.0537e-05	4.9773
Cluster_09220_0.850288974_384.9798816	0.19071	-2.3905	1.0537e-05	4.9773
Cluster_08881_0.851725563_369.0055799	0.26577	-1.9117	1.0537e-05	4.9773
Cluster_16264_0.552734975_739.5459005	0.054331	-4.2021	1.0562e-05	4.9762
Cluster_02826_6.323717934_642.1683302	497.42	8.9583	1.0612e-05	4.9742
Cluster_19894_5.361145295_1045.10594	0.15446	-2.6947	1.0612e-05	4.9742
Cluster_08253_8.944176819_341.1027796	0.17798	-2.4902	1.0612e-05	4.9742
Cluster_14225_2.079001277_613.1436855	0.059967	-4.0597	1.0636e-05	4.9732
Cluster_19379_5.358218728_977.1194767	0.11379	-3.1356	1.0772e-05	4.9677
Cluster_10738_5.054553848_453.1020008	3.1253	1.644	1.0772e-05	4.9677
Cluster_07758_7.359985542_319.1400838	46.824	5.5492	1.1066e-05	4.956
Cluster_15104_4.199627526_665.1820557	104.17	6.7028	1.1177e-05	4.9517
Cluster_05154_0.624778891_159.0288168	3.0018	1.5858	1.1177e-05	4.9517
Cluster_11375_5.971586158_481.1824648	251.2	7.9727	1.1506e-05	4.9391
Cluster_07145_4.056741695_284.9991852	48.894	5.6116	1.1506e-05	4.9391
Cluster_16832_6.938378365_775.1848116	9.779	3.2897	1.1506e-05	4.9391
Cluster_19394_5.358512654_979.1189309	0.11703	-3.0951	1.1506e-05	4.9391
Cluster_08186_4.141653338_338.0876585	0.16425	-2.606	1.1506e-05	4.9391
Cluster_15025_4.327988866_661.1000631	3.4357	1.7806	1.1506e-05	4.9391
Cluster_08171_5.350173604_337.1497419	0.40723	-1.2961	1.1506e-05	4.9391
Cluster_09781_0.657958922_407.0959036	9.1412	3.1924	1.1593e-05	4.9358
Cluster_08954_7.790164916_371.16846	9.8075	3.2939	1.1611e-05	4.9351
Cluster_05231_0.5665536_164.9561777	0.24714	-2.0166	1.1647e-05	4.9338
Cluster_18380_6.281143454_888.2432045	42.201	5.3992	1.1793e-05	4.9284
Cluster_07272_4.214467276_293.0521361	4.2568	2.0898	1.1793e-05	4.9284
Cluster_14220_5.361561782_613.0384023	0.014522	-6.1056	1.1853e-05	4.9262
Cluster_02703_5.195190775_606.5841227	19.986	4.3209	1.1903e-05	4.9243
Cluster_18414_6.370725973_891.1797144	5.5015	2.4598	1.1903e-05	4.9243
Cluster_13829_4.273679984_593.1725741	89.169	6.4785	1.2336e-05	4.9088
Cluster_13310_0.547347154_566.6639626	0.013862	-6.1727	1.2336e-05	4.9088
Cluster_07012_5.151349067_275.1514169	36.562	5.1923	1.2336e-05	4.9088
Cluster_14965_6.665250151_657.1409355	28.094	4.8122	1.2336e-05	4.9088
Cluster_14854_8.162617999_649.1309071	10.136	3.3415	1.2336e-05	4.9088
Cluster_06815_5.546770775_265.0717119	9.1117	3.1877	1.2336e-05	4.9088
Cluster_06468_3.523494402_234.1166794	0.11931	-3.0672	1.2336e-05	4.9088
Cluster_03121_5.980693181_758.2086223	6.1949	2.6311	1.2336e-05	4.9088
Cluster_07899_0.72878475_325.0782894	4.7235	2.2399	1.2336e-05	4.9088
Cluster_05476_3.613979325_176.0346225	0.32895	-1.6041	1.2336e-05	4.9088
Cluster_16341_5.985070017_744.2387731	2.0615	1.0437	1.2336e-05	4.9088
Cluster_21513_0.755646324_1487.405634	0.021634	-5.5305	1.2501e-05	4.9031
Cluster_20212_6.669562368_1093.282572	31.396	4.9725	1.2501e-05	4.9031
Cluster_07060_0.681333555_278.0515083	18.906	4.2408	1.2527e-05	4.9022
Cluster_03992_1.027982515_102.054676	96.07	6.586	1.2608e-05	4.8993
Cluster_09858_4.476095447_411.0541804	21.251	4.4095	1.2608e-05	4.8993
Cluster_14894_6.599678597_651.1086732	0.18933	-2.401	1.2608e-05	4.8993
Cluster_07950_4.122968936_327.071706	713.97	9.4797	1.2662e-05	4.8975
Cluster_08410_4.013546911_347.0884076	69.742	6.124	1.2662e-05	4.8975
Cluster_06234_5.54555168_223.0605122	9.098	3.1855	1.2775e-05	4.8936
Cluster_08518_8.942724291_353.1030309	0.20088	-2.3156	1.2793e-05	4.893
Cluster_07166_5.188332766_285.124055	13.159	3.7179	1.3081e-05	4.8834
Cluster_08448_7.081063969_349.1863958	12.257	3.6155	1.3081e-05	4.8834
Cluster_05995_9.102941696_205.0497596	0.10486	-3.2534	1.3081e-05	4.8834
Cluster_02902_6.485962227_670.1644348	34.708	5.1172	1.316e-05	4.8807
Cluster_10511_4.476082864_442.9913187	16.716	4.0631	1.3431e-05	4.8719
Cluster_10877_8.097151068_459.2231752	8.0585	3.0105	1.3431e-05	4.8719
Cluster_14963_5.946394215_656.1467142	8.0288	3.0052	1.3553e-05	4.868
Cluster_03647_7.173386381_1166.310103	5.8137	2.5394	1.3556e-05	4.8679
Cluster_16561_6.19866143_757.2407844	4.1832	2.0646	1.3556e-05	4.8679
Cluster_17983_6.812853726_853.2032507	10.912	3.4478	1.3671e-05	4.8642
Cluster_06610_5.54751264_247.0609729	9.2986	3.217	1.4127e-05	4.8499
Cluster_10917_0.687908535_461.1526001	35.754	5.16	1.4247e-05	4.8463
Cluster_07412_2.530973652_301.0677216	52.205	5.7061	1.4342e-05	4.8434
Sinapoylglucose	9.1434	3.1927	1.4342e-05	4.8434
Cluster_09240_5.546951188_385.1138379	9.1434	3.1927	1.4342e-05	4.8434
Cluster_05550_3.472659126_180.065638	79.805	6.3184	1.4357e-05	4.8429
Cluster_16555_4.571824825_757.2213395	66.29	6.0507	1.4357e-05	4.8429
Cluster_02837_6.955359408_648.169977	53.431	5.7396	1.4357e-05	4.8429
Cluster_14619_2.078964752_635.1284824	0.045993	-4.4425	1.4357e-05	4.8429
Cluster_08706_0.545472419_360.808599	0.055567	-4.1696	1.4357e-05	4.8429
Cluster_16485_6.598768938_753.2246426	11.765	3.5564	1.4357e-05	4.8429
Cluster_05433_5.546988054_175.0028346	11.415	3.5128	1.4357e-05	4.8429
Cluster_06105_3.452962238_214.9954828	5.4833	2.455	1.4357e-05	4.8429
Cluster_08940_5.344938247_371.0977157	4.764	2.2522	1.4357e-05	4.8429
Cluster_11295_5.358129711_479.0596645	0.012709	-6.298	1.4548e-05	4.8372
Cluster_06654_1.418669982_251.076946	7.1413	2.8362	1.4667e-05	4.8336
Cluster_08199_1.189855178_339.0305751	12.662	3.6624	1.472e-05	4.8321
Cluster_05142_0.639841387_157.0608288	59.04	5.8836	1.4967e-05	4.8249
Cluster_12826_5.361196433_545.0513221	0.014912	-6.0674	1.5049e-05	4.8225
Cluster_15018_5.926649688_659.6620921	20.059	4.3262	1.5074e-05	4.8218
Cluster_07686_7.389637718_315.1353807	24.106	4.5913	1.5242e-05	4.817
Cluster_16306_8.69088863_743.1112381	108.61	6.7631	1.5423e-05	4.8118
Cluster_05758_0.634841975_197.0543052	3.1594	1.6596	1.5423e-05	4.8118
Cluster_10362_6.659930211_435.1347581	0.0022633	-8.7874	1.5431e-05	4.8116
Cluster_13844_4.273679984_593.1725741	93.067	6.5402	1.5439e-05	4.8114
Cluster_13194_4.832364251_562.089211	0.0041917	-7.8982	1.5925e-05	4.7979
Cluster_04238_0.587992803_113.0344798	14.946	3.9017	1.5925e-05	4.7979
Cluster_05612_0.545261721_186.9287409	0.025009	-5.3214	1.5948e-05	4.7973
Cluster_09857_0.695414018_411.0913183	5.5169	2.4639	1.5948e-05	4.7973
Cluster_11300_4.479129476_479.0433759	10.518	3.3947	1.6035e-05	4.7949
Cluster_07746_4.378701693_319.0933816	0.23325	-2.1	1.604e-05	4.7948
Cluster_13836_4.678731723_593.173717	58.198	5.8629	1.6093e-05	4.7934
Cluster_15551_6.219753335_695.2183561	15.796	3.9815	1.6172e-05	4.7912
Cluster_10288_5.54556401_431.1179696	10.56	3.4006	1.6228e-05	4.7897
Cluster_03994_1.190069335_103.0388466	4.9584	2.3099	1.6228e-05	4.7897
Cluster_15328_8.164584675_681.141892	5.0586	2.3387	1.6343e-05	4.7867
Cluster_15086_2.079575045_665.0642454	0.21151	-2.2412	1.6401e-05	4.7851
Cluster_07586_5.19325761_310.0926561	11.149	3.4788	1.6836e-05	4.7738
Cluster_07604_6.701764578_311.1137485	4.6017	2.2022	1.6836e-05	4.7738
Cluster_15303_6.92510082_679.151683	37.59	5.2323	1.7355e-05	4.7606
Cluster_16823_5.762203854_775.1851036	1.9793	0.98496	1.7355e-05	4.7606
Cluster_06226_4.805395979_223.024214	34.436	5.1059	1.7401e-05	4.7594
Cluster_09819_8.441173331_409.0626384	6.9337	2.7936	1.7401e-05	4.7594
Cluster_03894_5.928164144_1385.293812	21.561	4.4304	1.7483e-05	4.7574
Cluster_15329_8.690982121_681.1419105	7.1645	2.8409	1.7587e-05	4.7548
Cluster_09064_0.75043432_377.0851688	4.4476	2.153	1.7587e-05	4.7548
Cluster_11376_7.486071383_481.1922439	278.13	8.1196	1.7972e-05	4.7454
Cluster_10941_5.694182281_462.1696784	4.172	2.0607	1.8179e-05	4.7404
Cluster_04196_0.581303161_110.0711382	33.945	5.0851	1.8506e-05	4.7327
Cluster_16509_0.548921655_754.5850002	0.042087	-4.5705	1.8506e-05	4.7327
Cluster_04798_6.601841178_138.0549699	36.015	5.1705	1.9085e-05	4.7193
Cluster_07075_8.101765381_279.0903539	0.13403	-2.8993	1.9085e-05	4.7193
Cluster_07139_2.879230066_284.0773942	15.202	3.9262	1.9408e-05	4.712
Cluster_08605_0.657506578_357.1040153	4.5055	2.1717	1.9964e-05	4.6997
Cluster_15331_5.985055361_681.2408708	2.5989	1.3779	1.9964e-05	4.6997
Cluster_15581_4.850468515_696.0670382	0.064675	-3.9506	2.0113e-05	4.6965
Cluster_06859_1.082830735_267.1082801	6.2131	2.6353	2.0113e-05	4.6965
Cluster_04913_4.80646407_151.0389601	37.568	5.2314	2.0146e-05	4.6958
Cluster_08893_5.692763385_369.0824361	11.205	3.4861	2.0156e-05	4.6956
Cluster_21501_5.358113238_1479.166266	0.1298	-2.9456	2.0156e-05	4.6956
Cluster_16665_2.462250852_763.2161619	2.7173	1.4422	2.0156e-05	4.6956
Cluster_18268_6.811862583_875.1851214	18.794	4.2322	2.0346e-05	4.6915
Cluster_07141_0.585992374_284.1255357	3.6599	1.8718	2.0346e-05	4.6915
Cluster_04556_1.404938821_128.0514259	27.634	4.7884	2.0355e-05	4.6913
Cluster_03585_5.759077684_1125.315523	13.522	3.7573	2.0355e-05	4.6913
Cluster_06230_5.055703029_223.0605013	3.1358	1.6488	2.0355e-05	4.6913
Cluster_05559_1.101541188_181.0163929	0.22539	-2.1495	2.057e-05	4.6868
Cluster_02872_6.214244812_661.1585625	110.94	6.7936	2.0651e-05	4.6851
Cluster_11819_5.476705337_501.1243148	7.0576	2.8192	2.0651e-05	4.6851
Cluster_11856_3.687902785_503.141391	27.211	4.7661	2.0707e-05	4.6839
Cluster_15433_6.500609327_686.2561358	10.16	3.3449	2.105e-05	4.6767
Cluster_02873_6.363775234_663.1556165	5568	12.443	2.1248e-05	4.6727
Cluster_03941_7.171191313_1455.391451	84.813	6.4062	2.1275e-05	4.6721
Cluster_16119_6.577106961_729.1262491	0.034212	-4.8693	2.1275e-05	4.6721
Cluster_04770_4.33308641_137.0232483	18.2	4.1858	2.164e-05	4.6647
Cluster_08933_0.632527784_371.0832852	6.644	2.732	2.1692e-05	4.6637
Cluster_19494_6.148519854_989.3137812	8.0838	3.015	2.1725e-05	4.663
Cluster_06840_4.74466454_267.0507979	53.344	5.7373	2.1743e-05	4.6627
Cluster_08931_8.945066411_371.1134401	0.23019	-2.1191	2.177e-05	4.6621
Cluster_06679_0.547858115_254.9176069	0.16478	-2.6014	2.1936e-05	4.6588
Cluster_06037_4.912217774_209.0450948	7.1443	2.8368	2.2124e-05	4.6551
Cluster_07426_6.18400875_301.1190243	8.2733	3.0485	2.2336e-05	4.651
Cluster_03841_6.486394245_1343.340446	91.982	6.5233	2.2712e-05	4.6438
Cluster_07721_6.302039023_317.1136161	69.708	6.1233	2.2712e-05	4.6438
Cluster_11864_4.189164204_503.139585	31.644	4.9839	2.2712e-05	4.6438
Cluster_08858_5.091505343_367.1608237	10.48	3.3896	2.2712e-05	4.6438
Cluster_18180_5.468354955_869.1973207	9.6111	3.2647	2.2712e-05	4.6438
Cluster_12891_4.544341024_547.166943	4.999	2.3216	2.2712e-05	4.6438
Cluster_08424_4.214397611_349.0123341	4.066	2.0236	2.2712e-05	4.6438
Cluster_16999_6.154497462_785.2170304	3.067	1.6168	2.2712e-05	4.6438
Cluster_19622_6.000003716_1003.370527	8.2297	3.0408	2.2775e-05	4.6425
Cluster_16424_8.164719689_749.129273	3.6477	1.867	2.2775e-05	4.6425
Cluster_04212_5.851044508_112.984465	2.5656	1.3593	2.2913e-05	4.6399
Cluster_04787_3.949004124_138.0184328	0.0045532	-7.7789	2.341e-05	4.6306
Cluster_02627_6.491840621_557.12967	9.5295	3.2524	2.341e-05	4.6306
Cluster_03090_7.360024593_743.1427025	9.3343	3.2225	2.346e-05	4.6297
Cluster_07285_4.879769179_293.1240878	5.2748	2.3991	2.3539e-05	4.6282
Cluster_20861_5.749093305_1241.339221	32.209	5.0094	2.3578e-05	4.6275
Cluster_04518_1.480164409_125.0233322	70.411	6.1377	2.3622e-05	4.6267
Cluster_02937_5.926626875_681.6572796	15.944	3.995	2.3622e-05	4.6267
Cluster_09507_0.591472244_394.9555813	6.6973	2.7436	2.3622e-05	4.6267
Cluster_09255_7.94804689_385.1505018	5.6194	2.4904	2.3622e-05	4.6267
Cluster_16667_2.794193054_763.216211	2.7593	1.4643	2.3622e-05	4.6267
Cluster_09924_8.095771787_413.2176419	9.0928	3.1847	2.3761e-05	4.6241
Cluster_12885_5.098455016_547.1679571	92.145	6.5258	2.4382e-05	4.6129
Cluster_13592_7.164922_580.163701	3.4967	1.806	2.4794e-05	4.6056
Cluster_14881_4.464847071_651.0168103	0.10141	-3.3018	2.5474e-05	4.5939
Cluster_18724_5.879648337_917.2570002	7.5548	2.9174	2.5592e-05	4.5919
Cluster_15213_5.822464665_672.241242	12.644	3.6604	2.5911e-05	4.5865
Cluster_21235_6.585582014_1359.345366	34.458	5.1068	2.6532e-05	4.5762
Cluster_12160_4.167078437_515.1515349	9.8039	3.2934	2.6808e-05	4.5717
Cluster_07519_4.447907304_306.9827071	0.033946	-4.8806	2.6915e-05	4.57
Cluster_20130_6.02587446_1078.336096	26.11	4.7065	2.6915e-05	4.57
Cluster_04236_5.611421016_113.0231624	21.684	4.4386	2.6915e-05	4.57
Cluster_16820_6.811064694_775.1865959	12.393	3.6315	2.6915e-05	4.57
Cluster_08485_4.833628257_352.0330984	0.085847	-3.5421	2.6915e-05	4.57
Cluster_16513_5.107969429_755.2019716	7.7593	2.9559	2.6915e-05	4.57
Cluster_15278_6.133522752_677.1339774	3.0872	1.6263	2.6915e-05	4.57
Cluster_04862_0.622554951_146.0446747	2.9821	1.5763	2.6915e-05	4.57
Cluster_09126_3.815501032_380.1560164	2.6978	1.4318	2.6915e-05	4.57
Cluster_13323_3.58021358_567.1579206	5.0133	2.3258	2.6942e-05	4.5696
Cluster_10519_5.090661109_443.1193786	3.8587	1.9481	2.7061e-05	4.5677
Cluster_05710_2.764981562_193.0533257	0.14682	-2.7679	2.7379e-05	4.5626
Cluster_09015_9.199184005_375.0697252	0.20891	-2.259	2.7586e-05	4.5593
Cluster_13163_4.832555042_560.0906214	0.0002184	-12.161	2.7676e-05	4.5579
Cluster_08326_0.751291507_343.1130585	3.4904	1.8034	2.7684e-05	4.5578
Cluster_06847_3.067631232_267.0731514	0.17373	-2.5251	2.782e-05	4.5556
Cluster_14617_6.925625853_635.1636227	7.737	2.9518	2.8041e-05	4.5522
Cluster_04837_1.027989815_144.076642	183.92	7.5229	2.8057e-05	4.552
Cluster_16391_0.499385418_746.8570182	3.1853	1.6714	2.8363e-05	4.5472
Cluster_09263_7.081103941_385.1504771	15.595	3.963	2.8442e-05	4.546
Cluster_06852_0.701451911_267.0717538	9.7089	3.2793	2.8442e-05	4.546
Cluster_13520_6.153687584_577.1569309	2.9337	1.5527	2.8442e-05	4.546
Cluster_03982_1.190017213_101.0230558	5.2811	2.4008	2.8655e-05	4.5428
Cluster_19220_7.251346262_961.1664477	2.4098	1.2689	2.8655e-05	4.5428
Cluster_03788_6.214698608_1277.314618	104.6	6.7087	2.8663e-05	4.5427
keampferorhamnosidrhamnoside	3.3282	1.7348	2.8663e-05	4.5427
Cluster_13508_7.164983214_577.1567863	3.3282	1.7348	2.8663e-05	4.5427
Cluster_16205_4.593088159_735.1651372	30.997	4.9541	2.8782e-05	4.5409
Cluster_04538_1.053558373_127.050145	107570	16.715	2.8864e-05	4.5396
Ferulic acid [M+H]	0.19286	-2.3744	2.8864e-05	4.5396
Cluster_05702_7.037108692_193.0497634	0.19286	-2.3744	2.8864e-05	4.5396
Cluster_02972_6.556873335_694.1742137	7.3103	2.8699	2.8977e-05	4.5379
Cluster_04733_3.778466722_136.0392485	30.318	4.9221	2.8988e-05	4.5378
Cluster_08886_4.878075327_369.0855878	12.548	3.6494	2.8988e-05	4.5378
Cluster_06571_8.439851843_244.0851953	8.7796	3.1341	2.8988e-05	4.5378
Cluster_08190_5.478946181_338.0880579	0.20613	-2.2784	2.9052e-05	4.5368
Cluster_10649_3.138104615_449.1197526	128.15	7.0017	2.9213e-05	4.5344
Cluster_13283_6.200728456_565.2042478	160.76	7.3287	2.9617e-05	4.5285
Cluster_03839_6.485417952_1341.843307	129.67	7.0187	2.9617e-05	4.5285
Cluster_13236_4.420984205_563.1621055	8.4287	3.0753	2.9617e-05	4.5285
Cluster_18207_5.54837124_871.1595617	8.253	3.0449	2.9617e-05	4.5285
Cluster_13298_5.79137044_566.149868	0.14536	-2.7823	2.9617e-05	4.5285
Cluster_00042_7.164994277_144.2904635	3.5071	1.8103	2.9617e-05	4.5285
Cluster_16867_5.762067816_777.1843212	1.8573	0.89319	2.9617e-05	4.5285
Cluster_12378_8.271855966_523.2034031	31.63	4.9832	2.9692e-05	4.5274
Cluster_08325_0.68511461_343.1279571	7.1442	2.8368	2.9823e-05	4.5255
Cluster_03862_6.490547721_1359.345347	63.165	5.9811	3.0475e-05	4.516
Cluster_02845_6.220326201_650.1663356	183.02	7.5158	3.0492e-05	4.5158
Cluster_15965_0.752154676_719.2022095	5.5844	2.4814	3.0601e-05	4.5143
Cluster_07747_8.439849366_319.0931726	7.1949	2.847	3.1003e-05	4.5086
Cluster_10282_6.809668482_431.0985002	15.757	3.9779	3.113e-05	4.5068
Cluster_21063_6.489777921_1297.342583	85.732	6.4218	3.1182e-05	4.5061
Cluster_13398_6.392973351_571.17081	233.91	7.8698	3.12e-05	4.5059
Cluster_03093_6.550487405_744.1848056	29.622	4.8886	3.12e-05	4.5059
Cluster_15778_2.079019619_709.1137527	0.15624	-2.6781	3.12e-05	4.5059
Cluster_04688_4.333159559_135.0440973	21.479	4.4248	3.1297e-05	4.5045
Cluster_12299_5.055673276_521.0884302	2.513	1.3294	3.1393e-05	4.5032
Cluster_06031_3.179829898_208.0612119	27.811	4.7976	3.1637e-05	4.4998
Cluster_14156_8.512324294_609.1826049	8.633	3.1099	3.1637e-05	4.4998
Cluster_12953_6.193067907_549.1975992	6.3303	2.6623	3.1637e-05	4.4998
Cluster_07956_4.745347973_327.0717374	26.89	4.749	3.1993e-05	4.4949
Cluster_14690_5.946362982_639.1545277	7.4479	2.8968	3.2085e-05	4.4937
Cluster_06926_0.55570219_270.8941464	0.15617	-2.6788	3.2085e-05	4.4937
Cluster_15277_5.507417712_677.133597	10.239	3.356	3.215e-05	4.4928
Cluster_06270_3.139187141_224.0964355	34.779	5.1202	3.2571e-05	4.4872
Cluster_07479_7.270427357_305.0277197	5.2499	2.3923	3.2571e-05	4.4872
Cluster_07587_5.520616858_310.0930018	9.3863	3.2306	3.289e-05	4.4829
Cluster_06711_8.132559605_257.1293762	9.0865	3.1837	3.289e-05	4.4829
Cluster_15679_0.542922569_701.5896605	0.0099638	-6.6491	3.2985e-05	4.4817
Cluster_05520_3.786388846_179.0550433	6.0878	2.6059	3.3005e-05	4.4814
Cluster_09058_0.545642183_376.7828101	0.18412	-2.4413	3.3043e-05	4.4809
Cluster_16868_6.809513983_777.1844235	15.451	3.9496	3.3111e-05	4.48
Cluster_04877_3.177040593_147.0440337	7.1763	2.8432	3.3635e-05	4.4732
Cluster_08465_0.696399104_351.0872339	16.361	4.0322	3.4037e-05	4.4681
Cluster_18708_6.40811977_917.2566459	7.7923	2.9621	3.4041e-05	4.468
Cluster_08911_8.800757779_370.0699917	0.0046261	-7.756	3.4463e-05	4.4626
Cluster_05144_2.459415474_157.0761434	31.862	4.9937	3.4463e-05	4.4626
Cluster_03984_5.612040427_101.0231939	15.282	3.9337	3.4601e-05	4.4609
Cluster_08372_1.975598127_345.0954259	34.775	5.12	3.5039e-05	4.4554
Cluster_08256_8.441074061_341.0754151	7.6933	2.9436	3.5293e-05	4.4523
Cluster_06790_2.967299851_263.1141219	167.36	7.3868	3.5649e-05	4.448
Cluster_13577_11.51019528_579.1923395	28.311	4.8233	3.5649e-05	4.448
Cluster_09774_4.201231369_407.0702871	6.0317	2.5926	3.5649e-05	4.448
Cluster_15883_0.80935687_713.2355451	21.06	4.3964	3.5774e-05	4.4464
Cluster_04282_0.750406531_119.0338232	2.8823	1.5272	3.5869e-05	4.4453
Cluster_11961_4.203029898_507.0971867	85.058	6.4104	3.6098e-05	4.4425
Cluster_04852_0.603121649_145.0818588	6.6191	2.7266	3.6098e-05	4.4425
Cluster_00087_0.635199408_194.7992772	2.7988	1.4848	3.6193e-05	4.4414
Cluster_05676_3.17980645_191.0339995	32.624	5.0279	3.6579e-05	4.4368
Cluster_13980_0.636913744_601.1388182	18.979	4.2463	3.6579e-05	4.4368
Cluster_13108_5.356508262_557.0223843	0.055326	-4.1759	3.6579e-05	4.4368
Cluster_05529_5.610601916_179.0550289	11.727	3.5517	3.6579e-05	4.4368
Cluster_07021_3.949052604_276.0124363	0.00063812	-10.614	3.6743e-05	4.4348
Cluster_02971_6.488796833_693.1629261	7.3278	2.8734	3.6743e-05	4.4348
Cluster_00066_0.751359455_170.8082129	7.6076	2.9274	3.6901e-05	4.433
Cluster_10396_3.98579871_437.0704207	313.95	8.2944	3.7211e-05	4.4293
Cluster_08934_4.913556689_371.0979979	7.1243	2.8328	3.7211e-05	4.4293
Cluster_08288_0.752301626_341.1090248	3.558	1.8311	3.7211e-05	4.4293
Cluster_16743_6.134581123_769.2030164	0.059261	-4.0768	3.7325e-05	4.428
Cluster_11364_4.799327021_481.135447	209.48	7.7107	3.7631e-05	4.4244
Cluster_12882_5.673769336_547.1671406	37.037	5.2109	3.7631e-05	4.4244
Cluster_16672_8.697372104_763.3212687	31.537	4.979	3.7631e-05	4.4244
Cluster_13035_4.028224307_553.1344521	7.0635	2.8204	3.7631e-05	4.4244
Cluster_06881_6.701030841_269.1031019	4.24	2.0841	3.772e-05	4.4234
Cluster_05173_2.964369158_161.0446379	42.235	5.4004	3.7855e-05	4.4219
Cluster_04535_2.124782685_127.0500958	17.837	4.1568	3.7855e-05	4.4219
Cluster_14557_5.165018712_631.1444796	8.0462	3.0083	3.7855e-05	4.4219
Cluster_12264_5.985060941_519.1872814	1.8902	0.91856	3.7855e-05	4.4219
Cluster_03196_5.682535951_792.7161513	4.0386	2.0139	3.8011e-05	4.4201
Cluster_02626_5.923360064_557.1284074	75.758	6.2433	3.8183e-05	4.4181
Cluster_06560_0.858548059_243.0615013	3585.3	11.808	3.8259e-05	4.4173
Cluster_06334_0.764217013_228.9962888	0.0016096	-9.2791	3.8259e-05	4.4173
Cluster_15379_0.751365835_683.2258745	6.6138	2.7255	3.8259e-05	4.4173
Cluster_13257_0.647588767_565.0479828	1.8056	0.85249	3.8259e-05	4.4173
Cluster_05594_0.646344038_185.0558233	17.804	4.1541	3.8301e-05	4.4168
Cluster_16273_6.809591152_741.2168005	12.915	3.691	3.8301e-05	4.4168
Cluster_03955_5.359151213_1477.170612	0.10707	-3.2234	3.8569e-05	4.4138
Cluster_17270_5.762211806_802.204352	2.2675	1.1811	3.8691e-05	4.4124
Cluster_14442_4.326047756_625.0493572	6.2386	2.6412	3.8763e-05	4.4116
Cluster_02824_6.364863302_641.1627508	5.778	2.5306	3.8849e-05	4.4106
Cluster_17585_6.162652569_825.1997842	1040.4	10.023	3.8983e-05	4.4091
Cluster_13580_4.505476983_579.1944493	10.974	3.456	3.9048e-05	4.4084
Cluster_00064_6.019253094_160.8132212	25.563	4.676	3.915e-05	4.4073
Cluster_10277_7.167205002_431.098457	3.9931	1.9975	3.915e-05	4.4073
Cluster_13630_4.453478702_583.0285387	0.061297	-4.028	3.9775e-05	4.4004
Cluster_10599_6.363754459_447.0931849	27.579	4.7855	3.9862e-05	4.3994
Cluster_02936_6.493719696_681.1544341	7.9735	2.9952	3.9862e-05	4.3994
Cluster_06928_2.125398198_270.9658107	19.855	4.3115	3.9952e-05	4.3985
Cluster_05493_0.865476059_177.0396797	21.935	4.4552	4.0025e-05	4.3977
Cluster_11546_4.1219293_489.125392	13.521	3.7571	4.0025e-05	4.3977
Cluster_19172_5.357893889_957.1348919	0.074065	-3.7551	4.0025e-05	4.3977
Cluster_11820_5.743094082_501.1243766	6.4648	2.6926	4.0025e-05	4.3977
Cluster_04227_0.750541489_113.0231379	3.2581	1.704	4.0025e-05	4.3977
Cluster_05214_6.692096728_163.0391151	0.25305	-1.9825	4.0178e-05	4.396
Cluster_06494_7.267316519_237.039931	9.1113	3.1877	4.0455e-05	4.393
Cluster_10324_6.864616283_433.1138791	303.93	8.2476	4.0484e-05	4.3927
Cluster_19332_6.683532973_971.2445497	6.1166	2.6127	4.0487e-05	4.3927
Cluster_10914_0.803660235_461.1519369	24.543	4.6173	4.0502e-05	4.3925
Cluster_05505_4.332988661_179.0341305	24.768	4.6304	4.0513e-05	4.3924
Cluster_08274_6.730010636_341.1238968	0.2415	-2.0499	4.0513e-05	4.3924
Cluster_07866_6.017974319_323.1343556	3.6269	1.8587	4.0513e-05	4.3924
Cluster_10803_0.617246822_456.0410762	0.12779	-2.9682	4.0732e-05	4.3901
Cluster_06733_5.203500153_259.082192	10.549	3.399	4.0838e-05	4.3889
Cluster_09245_5.052598458_385.113992	3.7864	1.9208	4.098e-05	4.3874
Cluster_12585_4.2015241_533.1517642	610.63	9.2541	4.1104e-05	4.3861
Cluster_02999_7.35996708_709.1481005	9.2096	3.2031	4.1492e-05	4.382
Cluster_06683_7.260409001_255.1138063	24.877	4.6367	4.1844e-05	4.3784
Cluster_14462_10.4305864_625.2352984	6.2116	2.635	4.1844e-05	4.3784
Cluster_05966_2.124002699_203.0664553	19.716	4.3013	4.1884e-05	4.378
Cluster_17329_4.64892309_806.1329734	0.33285	-1.5871	4.2167e-05	4.375
Cluster_06710_7.535277585_257.1290536	7.7475	2.9537	4.2319e-05	4.3735
Cluster_00052_5.50529798_152.2882141	144.86	7.1785	4.2912e-05	4.3674
Cluster_08158_1.895871509_337.077154	6.7662	2.7583	4.2912e-05	4.3674
Cluster_08367_4.437968513_345.0825099	6.3787	2.6733	4.3363e-05	4.3629
Cluster_07411_2.143118431_301.067494	72.005	6.17	4.3607e-05	4.3604
Cluster_17018_9.089037334_787.2463325	25.233	4.6572	4.3642e-05	4.3601
Cluster_09251_6.684789589_385.1504903	23.745	4.5696	4.4108e-05	4.3555
Cluster_16515_5.834341049_755.2046676	7.2186	2.8517	4.4108e-05	4.3555
Cluster_10059_3.726993482_421.1346047	4.2008	2.0707	4.4339e-05	4.3532
Cluster_18096_6.284317203_861.223723	12.371	3.6289	4.4601e-05	4.3507
Cluster_12185_4.447963034_517.0371785	0.028598	-5.128	4.4736e-05	4.3493
Cluster_11410_4.087941326_483.2093046	133.19	7.0574	4.484e-05	4.3483
Cluster_04240_0.589014063_114.0184901	9.1517	3.194	4.484e-05	4.3483
Cluster_12743_1.04453427_539.1386185	9.6885	3.2763	4.5315e-05	4.3438
Cluster_04425_5.417909771_121.0281116	9.6361	3.2684	4.5398e-05	4.343
Cluster_21257_6.776931648_1365.332269	10.282	3.3621	4.5431e-05	4.3426
Cluster_12969_0.546440154_550.6836866	0.013431	-6.2183	4.5597e-05	4.3411
Cluster_16493_7.588779153_753.2245026	20.11	4.3298	4.5772e-05	4.3394
Cluster_07286_5.016630371_293.1236292	6.3574	2.6684	4.5772e-05	4.3394
Cluster_11409_3.788302286_483.2092811	440.63	8.7834	4.594e-05	4.3378
Cluster_12640_4.122866071_535.1311607	2038.2	10.993	4.598e-05	4.3374
Cluster_10788_9.333125814_455.1200706	6.3439	2.6654	4.6042e-05	4.3368
Cluster_19069_5.554213434_947.2683475	8.7407	3.1278	4.6174e-05	4.3356
Cluster_16113_6.605870329_729.1266683	0.20301	-2.3004	4.6343e-05	4.334
Cluster_07149_6.809720503_285.0401075	19.184	4.2618	4.6482e-05	4.3327
Cluster_12884_5.016588596_547.1621455	12.018	3.5872	4.6482e-05	4.3327
Cluster_12332_5.689130456_521.1783108	5.8929	2.559	4.6482e-05	4.3327
Cluster_10175_3.617484878_427.1176982	0.24239	-2.0446	4.6762e-05	4.3301
Cluster_09740_2.513544937_405.1145495	5.1352	2.3604	4.6781e-05	4.3299
Cluster_12749_9.702827899_539.2352507	6.6329	2.7297	4.6896e-05	4.3289
Cluster_10742_7.947788283_453.1384536	9.2726	3.213	4.6993e-05	4.328
Cluster_10531_4.266614393_443.1769715	7.3628	2.8802	4.6993e-05	4.328
Cluster_11235_6.875245153_475.2183247	4.6393	2.2139	4.6993e-05	4.328
Cluster_03086_6.8104046_739.2101076	12.575	3.6524	4.7049e-05	4.3274
Cluster_03712_6.134537922_1230.289321	257.06	8.006	4.7442e-05	4.3238
Cluster_11836_8.212003588_501.1624052	14.882	3.8955	4.7475e-05	4.3235
Cluster_19866_0.503527663_1039.730073	0.19569	-2.3533	4.7475e-05	4.3235
Cluster_00079_6.809648041_184.8047211	34.947	5.1271	4.7983e-05	4.3189
Cluster_14040_0.54743023_604.6233754	0.011325	-6.4643	4.8113e-05	4.3177
Cluster_10606_9.265808294_447.1296456	2.6818	1.4232	4.8128e-05	4.3176
Cluster_11897_1.367965145_504.0284007	0.15641	-2.6766	4.8432e-05	4.3149
Cluster_04536_0.603029347_127.0501466	58.427	5.8686	4.8544e-05	4.3139
Cluster_05969_4.197658712_203.0817779	47.696	5.5758	4.8544e-05	4.3139
Cluster_19144_5.357107614_955.1389612	9.674e-07	-19.979	4.858e-05	4.3135
Cluster_08318_4.476835313_343.0667706	16.084	4.0076	4.858e-05	4.3135
Cluster_06973_6.301986845_273.1243059	31.605	4.9821	4.9029e-05	4.3095
Cluster_12895_10.3217649_547.2380745	8.4674	3.0819	4.9228e-05	4.3078
Cluster_06813_5.051581606_265.0713925	7.1638	2.8407	4.9228e-05	4.3078
Cluster_08974_4.297826608_373.0773237	6.8144	2.7686	4.9228e-05	4.3078
Cluster_12938_8.636030413_549.1620283	5.9428	2.5711	4.9278e-05	4.3073
Cluster_06814_5.304335828_265.0713948	7.0708	2.8219	4.9432e-05	4.306
Cluster_08139_5.925321676_335.171186	126.6	6.9841	4.9496e-05	4.3054
Cluster_07243_5.604498817_291.0485027	13.661	3.772	4.9569e-05	4.3048
Cluster_07810_5.088735516_321.1553786	12.103	3.5973	4.9569e-05	4.3048
Cluster_02684_6.649157586_602.1573045	9.9805	3.3191	4.9569e-05	4.3048
Cluster_09173_3.529142391_383.0600133	5.5639	2.4761	4.9569e-05	4.3048
Cluster_08504_4.329150223_353.0486714	1.8646	0.89885	4.9569e-05	4.3048
Cluster_04850_0.602392642_145.0608477	49.305	5.6237	5.0156e-05	4.2997
Cluster_02410_6.23681298_458.1254514	45.92	5.521	5.0156e-05	4.2997
Cluster_11852_5.606835204_503.0505047	22.637	4.5006	5.0409e-05	4.2975
Cluster_07301_1.405435976_295.0338212	53.91	5.7525	5.0503e-05	4.2967
Cluster_10595_0.548774955_446.715214	0.061723	-4.0181	5.0804e-05	4.2941
Cluster_05295_0.698105748_172.024306	25.507	4.6728	5.0905e-05	4.2932
Cluster_09247_5.749144017_385.1139809	4.093	2.0332	5.0951e-05	4.2928
Cluster_08603_7.504677158_357.1340486	0.28257	-1.8233	5.0951e-05	4.2928
Cluster_03866_6.491106065_1363.316914	17.444	4.1247	5.1184e-05	4.2909
Cluster_20116_4.832915329_1075.184792	0.050627	-4.3039	5.1762e-05	4.286
Cluster_07126_0.719388397_283.1035854	4.2665	2.0931	5.2098e-05	4.2832
Cluster_03865_5.928803071_1363.320322	43.915	5.4566	5.2105e-05	4.2831
Cluster_00047_6.656796037_148.2891676	13.461	3.7507	5.2352e-05	4.2811
Cluster_15566_0.688203101_695.1872139	5.345	2.4182	5.2352e-05	4.2811
Cluster_15929_5.985024929_717.2188214	1.6419	0.71538	5.2456e-05	4.2802
Cluster_16986_6.81137723_785.2162084	10.388	3.3768	5.2547e-05	4.2795
Cluster_04434_7.263326565_121.0441861	7.3778	2.8832	5.2675e-05	4.2784
Cluster_02107_2.96867194_308.6185685	53.783	5.7491	5.2743e-05	4.2778
Cluster_06450_3.584292384_233.0062246	21.079	4.3977	5.2984e-05	4.2759
Cluster_08040_2.877898062_330.0828094	20.912	4.3863	5.2984e-05	4.2759
Cluster_08414_5.188337021_347.1241229	16.424	4.0377	5.3349e-05	4.2729
Cluster_04417_7.264013968_121.0121277	7.7856	2.9608	5.3349e-05	4.2729
Cluster_10516_9.199791917_443.0573033	0.18167	-2.4606	5.3739e-05	4.2697
kaempferoglucosidrhamnoside	13.004	3.7009	5.3745e-05	4.2697
Cluster_13857_6.657888342_593.1513099	13.004	3.7009	5.3745e-05	4.2697
Cluster_17599_7.35989006_825.2495708	12.624	3.6581	5.3745e-05	4.2697
Cluster_09737_1.11103636_405.0649384	3.6593	1.8716	5.3986e-05	4.2677
Cluster_07131_6.183909477_283.1084443	9.0804	3.1828	5.4288e-05	4.2653
Cluster_13387_8.345459169_571.1071783	2788.2	11.445	5.4366e-05	4.2647
Cluster_10998_6.226689531_465.1039982	61.643	5.9459	5.4366e-05	4.2647
Cluster_19778_0.75226388_1025.342033	18.39	4.2008	5.4366e-05	4.2647
Cluster_18265_5.358037499_875.1824142	0.060323	-4.0511	5.4366e-05	4.2647
Cluster_02753_8.690922856_613.1550746	14.788	3.8864	5.4366e-05	4.2647
Cluster_13830_4.327756984_593.114079	6.8945	2.7854	5.4366e-05	4.2647
Cluster_18660_2.743687805_911.2515587	6.4468	2.6886	5.4366e-05	4.2647
Cluster_08259_2.841083127_341.0878303	5.1804	2.3731	5.4366e-05	4.2647
Cluster_08513_9.198945007_353.0876614	0.2283	-2.131	5.4366e-05	4.2647
Cluster_07465_6.939457239_303.1445028	3.4665	1.7935	5.4366e-05	4.2647
Cluster_09556_2.801691983_397.0750062	2.9395	1.5556	5.4366e-05	4.2647
Cluster_12588_3.741969524_533.1508148	21.017	4.3935	5.5293e-05	4.2573
Cluster_04543_2.12318557_128.0341398	13.913	3.7983	5.5293e-05	4.2573
Cluster_13099_4.084012456_556.0216492	0.0061242	-7.3513	5.567e-05	4.2544
Cluster_06165_2.458383253_219.0767888	30.287	4.9206	5.6003e-05	4.2518
Cluster_16827_5.655115724_775.2692082	25.772	4.6877	5.6013e-05	4.2517
Cluster_21253_5.928724174_1365.319685	140.63	7.1357	5.6163e-05	4.2505
Cluster_06020_5.417881088_207.050243	10.017	3.3244	5.6163e-05	4.2505
Cluster_06259_7.946200089_223.0968608	6.2974	2.6548	5.6371e-05	4.2489
Cluster_18447_6.286097054_893.2352257	5.7593	2.5259	5.6371e-05	4.2489
Cluster_09291_0.7513423_387.1143034	4.4911	2.1671	5.6371e-05	4.2489
Cluster_12114_6.393117549_513.2088974	57.766	5.8521	5.6538e-05	4.2477
Cluster_09826_5.580373188_409.135432	232.63	7.8619	5.672e-05	4.2463
Cluster_04772_5.682126612_137.0231637	6.7881	2.763	5.7067e-05	4.2436
Cluster_05275_2.124654608_171.0400833	16.8	4.0704	5.7239e-05	4.2423
Cluster_16869_6.939316863_777.1839638	10.874	3.4428	5.7492e-05	4.2404
Cluster_05037_4.328127644_153.0181826	4.9126	2.2965	5.7492e-05	4.2404
Cluster_08116_8.802860443_334.0931843	0.011847	-6.3993	5.7501e-05	4.2403
Cluster_06985_8.801500305_274.0721011	0.011922	-6.3903	5.7515e-05	4.2402
Cluster_14790_2.961597144_645.1898464	2.1006	1.0708	5.7515e-05	4.2402
Cluster_07588_2.965965189_310.1219387	64.391	6.0088	5.78e-05	4.2381
Cluster_02623_6.492063766_555.144074	250.7	7.9698	5.8085e-05	4.2359
Cluster_02651_6.491899095_578.1339075	7.8728	2.9769	5.8126e-05	4.2356
Cluster_10763_5.645905517_454.1983127	19.709	4.3007	5.8171e-05	4.2353
Cluster_06246_8.69087704_223.0604993	32.408	5.0183	5.8206e-05	4.235
Cluster_15090_3.178606641_665.1526698	64.909	6.0204	5.83e-05	4.2343
Cluster_04521_0.602404746_125.0345833	70.367	6.1368	5.8512e-05	4.2328
Cluster_13235_2.779425862_563.1620067	6.4862	2.6974	5.8684e-05	4.2315
Cluster_06684_6.301162999_255.1137673	58.499	5.8703	5.9948e-05	4.2222
Cluster_06267_3.138531599_224.0158377	36.758	5.2	6.0086e-05	4.2212
Cluster_06178_0.669025528_221.0298032	2.4881	1.315	6.0086e-05	4.2212
Cluster_14719_5.95682868_641.1693911	77.422	6.2747	6.0186e-05	4.2205
Cluster_08839_5.312919612_367.0976608	5.5016	2.4599	6.0659e-05	4.2171
Cluster_18925_2.742744463_933.2368509	6.8738	2.7811	6.0895e-05	4.2154
Cluster_11481_5.346578497_487.1103695	15.472	3.9516	6.1403e-05	4.2118
Cluster_04554_0.607631223_128.0340411	6.6283	2.7286	6.1403e-05	4.2118
Cluster_17405_9.928579076_811.2830943	16.152	4.0136	6.1601e-05	4.2104
Cluster_12187_6.298914369_517.1658002	4.0957	2.0341	6.1644e-05	4.2101
Cluster_12995_0.680799212_551.1828349	182.89	7.5149	6.1652e-05	4.2101
Cluster_08509_4.221686426_353.0988353	3.7345	1.9009	6.1652e-05	4.2101
Cluster_07218_0.600056431_289.0325751	14.042	3.8116	6.1748e-05	4.2094
Cluster_09303_5.60358822_387.166051	14.644	3.8723	6.2352e-05	4.2052
Cluster_09186_4.698677913_383.0992191	4.4718	2.1609	6.2352e-05	4.2052
Cluster_06454_0.652924997_233.0772738	15.207	3.9267	6.2923e-05	4.2012
Cluster_13769_8.836825446_589.2280592	32.233	5.0104	6.3193e-05	4.1993
Cluster_13870_4.32690444_595.1166416	8.0593	3.0107	6.323e-05	4.1991
Cluster_08845_8.69088117_367.1033359	31.206	4.9638	6.3765e-05	4.1954
Cluster_07427_7.534494165_301.1190266	9.1998	3.2016	6.3765e-05	4.1954
Cluster_05996_9.200647446_205.0497434	0.2359	-2.0837	6.3993e-05	4.1939
Cluster_07122_5.418899212_283.0821867	8.9098	3.1554	6.4299e-05	4.1918
Cluster_04870_1.189173228_147.0286662	5.9991	2.5848	6.4342e-05	4.1915
Cluster_17271_6.93925046_802.2026506	6.2048	2.6334	6.506e-05	4.1867
Cluster_06822_2.735349027_265.0928367	2.1509	1.1049	6.604e-05	4.1802
Cluster_07181_0.560791898_286.8699269	0.31825	-1.6517	6.6666e-05	4.1761
Cluster_05534_3.017302873_179.0551544	25.455	4.6699	6.6792e-05	4.1753
Cluster_04245_0.594963125_115.0025498	2.8669	1.5195	6.795e-05	4.1678
Cluster_14210_5.506249425_612.1534632	145.96	7.1895	6.8241e-05	4.166
Cluster_15079_6.349097472_664.218739	45.434	5.5057	6.8241e-05	4.166
Cluster_11401_0.626518135_483.1466964	15.738	3.9762	6.8241e-05	4.166
Cluster_04260_0.895286957_116.0339754	12.977	3.6979	6.8241e-05	4.166
Cluster_09243_8.21520926_385.1505088	9.4155	3.235	6.8241e-05	4.166
Cluster_09238_8.512577169_385.1136523	6.1362	2.6173	6.8241e-05	4.166
Cluster_13787_4.698709489_591.1572848	5.7806	2.5312	6.8241e-05	4.166
Cluster_03991_0.622565323_102.0547727	2.8217	1.4965	6.8241e-05	4.166
Cluster_02951_6.491150572_688.1526483	17.342	4.1162	6.8293e-05	4.1656
Cluster_08995_6.092904694_374.0860501	2.6572	1.4099	6.8293e-05	4.1656
Cluster_06498_0.643040182_237.0610906	4.5938	2.1997	6.8663e-05	4.1633
Cluster_07194_1.480205796_287.0768658	20.1	4.3291	6.8831e-05	4.1622
Cluster_06893_0.549423986_269.8330793	0.016388	-5.9312	6.9264e-05	4.1595
Cluster_07638_0.695885533_313.1138124	2.5611	1.3567	6.9313e-05	4.1592
Cluster_14154_7.015211368_609.1825904	62.21	5.9591	6.9743e-05	4.1565
Cluster_17882_0.809492762_845.2786685	30.842	4.9468	7.0019e-05	4.1548
Cluster_06324_0.722285409_228.0987151	21676	14.404	7.0041e-05	4.1547
Cluster_08887_3.993221241_369.0880592	276.43	8.1108	7.0629e-05	4.151
Cluster_13935_1.86132385_598.0943875	0.022314	-5.4859	7.0629e-05	4.151
Cluster_03990_0.603027745_101.0707435	126.88	6.9873	7.0654e-05	4.1509
Cluster_09287_5.312646977_387.1303053	9.6723	3.2739	7.0711e-05	4.1505
Cluster_06249_9.198963057_223.0605138	0.21018	-2.2503	7.0716e-05	4.1505
Cluster_18835_3.185663002_925.2703074	6.6405	2.7313	7.091e-05	4.1493
Cluster_10138_0.712256041_425.0807212	0.30616	-1.7076	7.091e-05	4.1493
Cluster_11752_5.645402681_498.1908601	27.927	4.8036	7.1079e-05	4.1483
Cluster_14710_0.54860102_640.5807147	0.021208	-5.5592	7.14e-05	4.1463
Cluster_11867_4.438953918_503.1406945	37.363	5.2236	7.2151e-05	4.1418
Cluster_10994_4.704248917_465.1022317	2.5745	1.3643	7.2203e-05	4.1414
Cluster_11245_3.16866805_477.0862072	32.612	5.0273	7.2211e-05	4.1414
Cluster_03969_5.761016574_1490.41172	5.3304	2.4142	7.2694e-05	4.1385
Cluster_11064_4.448231389_469.035373	0.0096871	-6.6897	7.3149e-05	4.1358
Cluster_13337_2.772050231_568.0832493	0.0070043	-7.1575	7.3366e-05	4.1345
Cluster_04767_7.868391193_137.0231587	4.8022	2.2637	7.3366e-05	4.1345
Cluster_17269_6.809450922_802.2063272	15.667	3.9697	7.3535e-05	4.1335
Cluster_02423_7.777231443_465.1108919	273.07	8.0931	7.3624e-05	4.133
Cluster_06135_4.059959627_217.0111269	29.873	4.9008	7.3624e-05	4.133
Cluster_16404_5.63448671_747.2333903	23.957	4.5824	7.3624e-05	4.133
Cluster_06615_5.047840236_247.0609774	7.7109	2.9469	7.3624e-05	4.133
Cluster_09113_11.1202524_379.1972655	4.0856	2.0305	7.3624e-05	4.133
Cluster_13316_8.276741371_567.192809	5775	12.496	7.3849e-05	4.1317
Cluster_05568_3.139236649_182.0210941	61.26	5.9369	7.3849e-05	4.1317
Cluster_10398_4.783052399_437.0491059	6.2493	2.6437	7.3849e-05	4.1317
Cluster_07462_7.317959067_303.1350994	5.155	2.366	7.3849e-05	4.1317
Cluster_20757_4.327745112_1209.216709	39.153	5.291	7.389e-05	4.1314
Cluster_07437_0.587248234_302.1357717	4.4069	2.1398	7.5051e-05	4.1246
Cluster_07335_2.942043363_297.0976391	1.973	0.98042	7.5302e-05	4.1232
Cluster_02928_6.588358634_679.1724869	57.191	5.8377	7.5378e-05	4.1228
Cluster_03634_7.164947537_1157.822452	13.336	3.7373	7.5776e-05	4.1205
Cluster_05308_5.205779962_172.0969857	8.3734	3.0658	7.6172e-05	4.1182
Cluster_11920_1.044843016_505.1684623	12	3.585	7.6755e-05	4.1149
Cluster_04978_5.959961114_152.0164752	2.6205	1.3899	7.6755e-05	4.1149
Cluster_07920_4.333124443_325.1393568	0.41095	-1.283	7.6755e-05	4.1149
Cluster_15436_0.751357637_686.2320368	6.8994	2.7865	7.6791e-05	4.1147
Cluster_19270_5.607519561_965.2139918	7.5798	2.9222	7.7066e-05	4.1131
Cluster_20159_5.961768903_1083.286687	639.78	9.3214	7.7268e-05	4.112
Cluster_04286_5.610488844_119.0337676	15.739	3.9763	7.7644e-05	4.1099
Cluster_08138_3.467650452_335.1343179	7.3801	2.8836	7.7644e-05	4.1099
Cluster_08079_5.494844145_332.125301	6.6186	2.7265	7.7644e-05	4.1099
Cluster_14513_8.163095267_629.1258179	9.4875	3.246	7.8004e-05	4.1079
Cluster_07330_0.721242213_297.0825354	5.249	2.392	7.8074e-05	4.1075
Cluster_05234_0.638991506_165.0393645	2.5947	1.3756	7.9187e-05	4.1013
Cluster_16593_5.944878027_759.1777851	345.72	8.4335	7.9649e-05	4.0988
Cluster_08329_6.26769139_343.1034021	36.616	5.1944	7.971e-05	4.0985
Cluster_11870_8.15072318_503.1772134	12.036	3.5893	7.971e-05	4.0985
Cluster_10001_7.077568425_417.1744123	11.17	3.4816	7.971e-05	4.0985
Cluster_20127_5.453763397_1077.331866	35.509	5.1501	7.9924e-05	4.0973
Cluster_10537_11.5762667_443.1896257	3.5063	1.81	7.9924e-05	4.0973
Cluster_02435_6.490611384_474.1166906	7.709	2.9465	7.9955e-05	4.0972
Cluster_02429_5.5650632_473.1195426	23.873	4.5773	8.0364e-05	4.0949
Cluster_05160_4.198397197_159.0918559	145.21	7.182	8.0726e-05	4.093
Cluster_14765_6.019286231_643.2455802	10.093	3.3352	8.0726e-05	4.093
Cluster_07334_6.268978782_297.0976354	15.346	3.9398	8.1151e-05	4.0907
Cluster_16580_6.367231443_758.2109556	17.374	4.1188	8.1847e-05	4.087
Cluster_10727_5.302573638_453.1020179	5.6307	2.4933	8.1856e-05	4.0869
Cluster_02459_0.546565828_478.8509125	273.1	8.0933	8.1992e-05	4.0862
Cluster_08028_5.418905352_329.0877253	9.0739	3.1817	8.1992e-05	4.0862
Cluster_07428_8.132461584_301.1189876	8.8279	3.1421	8.1992e-05	4.0862
Cluster_07078_3.231338926_279.1087335	5.869	2.5531	8.1992e-05	4.0862
Cluster_05491_1.50904088_177.0395304	5.5516	2.4729	8.1992e-05	4.0862
Cluster_04685_2.94535208_135.0440895	2.5619	1.3572	8.2131e-05	4.0855
Cluster_06287_5.312552848_225.0762034	9.2209	3.2049	8.2151e-05	4.0854
Cluster_18550_4.326269808_901.163296	26.052	4.7033	8.2681e-05	4.0826
Cluster_15340_4.479683012_681.1779175	12.358	3.6273	8.2681e-05	4.0826
Cluster_06009_3.760437941_207.0289664	6.2432	2.6423	8.2681e-05	4.0826
Cluster_07209_1.447910166_288.1200567	25.102	4.6497	8.3905e-05	4.0762
Cluster_05624_1.053604558_187.0711938	42.354	5.4044	8.4693e-05	4.0722
Cluster_17051_8.205838775_789.3006103	4.3095	2.1075	8.5139e-05	4.0699
Cluster_13034_4.420745103_553.132948	16.502	4.0446	8.577e-05	4.0667
Cluster_08184_4.007059504_338.0167645	0.043405	-4.526	8.5793e-05	4.0665
Cluster_07162_4.327997306_285.1187831	4.8667	2.283	8.5793e-05	4.0665
Cluster_05914_6.259366477_201.0167371	7.9429	2.9897	8.6163e-05	4.0647
Cluster_06318_4.982224849_227.1393944	0.028292	-5.1435	8.6197e-05	4.0645
Cluster_14855_8.688760212_649.1308688	23.284	4.5413	8.6197e-05	4.0645
Cluster_07050_5.048793538_277.1185444	5.2936	2.4042	8.6518e-05	4.0629
Cluster_16786_1.003793725_772.0796925	0.090139	-3.4717	8.6621e-05	4.0624
Cluster_10412_7.290897352_437.1840304	2.3206	1.2145	8.6621e-05	4.0624
Cluster_04237_1.375938985_113.0344995	16.377	4.0336	8.6706e-05	4.062
Cluster_06237_5.746238038_223.060481	3.4648	1.7928	8.695e-05	4.0607
Cluster_02408_5.830761973_458.1254238	28.395	4.8275	8.7054e-05	4.0602
Cluster_07597_6.309853162_311.0649864	2.5765	1.3654	8.7507e-05	4.058
Cluster_13733_11.75717269_587.2508633	42.916	5.4234	8.8536e-05	4.0529
Cluster_17008_6.101201873_787.2081197	2670.5	11.383	8.862e-05	4.0525
Cluster_11725_5.275643727_497.1301671	5.0935	2.3487	8.9045e-05	4.0504
Cluster_05179_6.016721364_161.0446388	4.6699	2.2234	8.9057e-05	4.0503
Cluster_02605_6.214789495_546.1380351	57.503	5.8456	8.9591e-05	4.0477
Cluster_11486_4.592084278_487.1086158	38.685	5.2737	8.9594e-05	4.0477
Cluster_05358_1.470333764_173.0082386	0.28413	-1.8154	8.9594e-05	4.0477
Cluster_14518_5.946356593_629.1286432	7.0993	2.8277	9.0523e-05	4.0432
Cluster_09968_0.563310681_417.0206557	6.9484	2.7967	9.0523e-05	4.0432
Cluster_07898_0.629765482_325.0772292	6.5435	2.7101	9.067e-05	4.0425
Cluster_07463_5.191915503_303.1348013	13.66	3.7719	9.0924e-05	4.0413
Cluster_05258_1.184923061_169.0106481	2.5968	1.3767	9.0974e-05	4.0411
Cluster_16774_5.545526044_771.2357264	35.654	5.156	9.1948e-05	4.0365
Cluster_16532_6.492020248_755.2048668	2.3322	1.2217	9.2607e-05	4.0334
Cluster_18004_6.45233356_855.2580927	5.0055	2.3235	9.3001e-05	4.0315
Cluster_06011_4.332758461_207.0291028	41.112	5.3615	9.3267e-05	4.0303
Cluster_06616_5.302664634_247.0610052	6.7928	2.764	9.3425e-05	4.0295
Cluster_16092_6.096824417_727.2459525	4.1223	2.0434	9.3425e-05	4.0295
Cluster_11923_7.894614308_505.1568559	100.01	6.644	9.3656e-05	4.0285
Cluster_07709_1.188028976_317.0490292	11.456	3.5181	9.3656e-05	4.0285
Cluster_08490_6.09260478_352.1039787	3.315	1.729	9.3656e-05	4.0285
Cluster_05729_4.641967364_195.0655214	23.069	4.5279	9.427e-05	4.0256
Cluster_13751_5.692725197_589.1169866	2.8124	1.4918	9.5201e-05	4.0214
Cluster_18671_1.679711686_913.2687506	2.0671	1.0476	9.5229e-05	4.0212
Cluster_11251_2.914563997_477.1255725	59.58	5.8968	9.5629e-05	4.0194
Cluster_10286_5.055698253_431.1194816	3.106	1.6351	9.5648e-05	4.0193
Cluster_04570_1.761309811_130.0134067	11.046	3.4654	9.566e-05	4.0193
Cluster_08377_5.64624025_345.1168248	3.3793	1.7567	9.566e-05	4.0193
Cluster_11061_7.754971501_468.1510805	8.3351	3.0592	9.6266e-05	4.0165
Cluster_17291_9.197576777_803.3155781	37.369	5.2238	9.6406e-05	4.0159
Cluster_15351_6.096885816_681.2429992	4.0965	2.0344	9.6593e-05	4.0151
Cluster_07191_4.328148519_287.0662265	5.1398	2.3617	9.6663e-05	4.0147
Cluster_05650_5.156873458_190.0501147	3.4529	1.7878	9.6987e-05	4.0133
Cluster_08020_3.332596637_329.0876796	7.1398	2.8359	9.7569e-05	4.0107
Cluster_04530_6.019221687_127.0000624	2.1187	1.0832	9.785e-05	4.0094
Cluster_04793_1.409691586_138.0184514	0.0074484	-7.0689	9.8376e-05	4.0071
Cluster_20893_6.648421341_1249.309414	15.349	3.9401	9.8376e-05	4.0071
Cluster_10835_1.502107316_457.1200238	7.3415	2.8761	9.8684e-05	4.0058
Cluster_12266_6.310186393_519.1692371	5.4386	2.4432	9.8767e-05	4.0054
Cluster_11422_4.444636994_484.0080974	0.04402	-4.5057	9.877e-05	4.0054
Cluster_10751_9.077045758_453.2129033	17.258	4.1092	9.877e-05	4.0054
Cluster_04683_7.470882979_135.044091	12.042	3.59	9.9236e-05	4.0033
Cluster_13539_7.77745719_578.6356142	73.813	6.2058	9.9638e-05	4.0016
Cluster_13808_8.6901078_591.1729403	17.021	4.0892	9.965e-05	4.0015
Cluster_12119_6.185538555_513.208644	12.716	3.6685	9.965e-05	4.0015
Cluster_11722_6.025626331_497.1302038	5.5962	2.4844	9.965e-05	4.0015
Cluster_08022_2.801740134_329.0877206	2.7892	1.4798	9.965e-05	4.0015
Cluster_12032_11.6831915_509.1610429	2.769	1.4694	9.9706e-05	4.0013
Cluster_17540_9.080544681_821.3279927	47.545	5.5712	9.9952e-05	4.0002
Cluster_13275_5.436774276_565.1773429	79.116	6.3059	0.00010034	3.9985
Cluster_00054_6.133202609_152.2881753	9.0895	3.1842	0.00010048	3.9979
Cluster_02885_6.331842366_667.1550408	17.735	4.1485	0.00010054	3.9977
Cluster_08610_6.701000033_357.1194908	3.9747	1.9908	0.00010054	3.9977
Cluster_20096_0.752413019_1071.346055	35.714	5.1584	0.00010088	3.9962
Cluster_04555_1.404946539_128.0340497	20.702	4.3717	0.00010088	3.9962
Cluster_09546_5.582462733_396.1700247	0.15082	-2.7291	0.00010103	3.9955
Cluster_10696_4.200994153_451.1368934	22.559	4.4956	0.00010144	3.9938
Cluster_07571_1.988836848_309.1188382	21.932	4.4549	0.00010144	3.9938
Cluster_06699_1.833701846_257.0775908	15.743	3.9766	0.00010144	3.9938
Cluster_07416_5.204474589_301.0927049	14.294	3.8374	0.00010144	3.9938
Cluster_08611_4.641916975_357.1183804	20.003	4.3222	0.00010174	3.9925
Cluster_02804_6.214877657_627.1645446	79.772	6.3178	0.00010182	3.9921
Cluster_16381_9.928630995_745.3101526	17.487	4.1282	0.0001019	3.9918
Cluster_07045_6.019265242_277.1292295	6.2998	2.6553	0.0001019	3.9918
Cluster_17703_4.332873836_833.2369363	46.195	5.5297	0.00010218	3.9906
Cluster_20541_6.513150387_1163.309554	19.626	4.2947	0.00010219	3.9906
Cluster_14701_6.658002751_639.1562257	14.817	3.8892	0.00010219	3.9906
Cluster_09029_5.608520918_375.1449868	4.4426	2.1514	0.00010219	3.9906
Cluster_08093_1.026277827_333.0950974	2.0831	1.0587	0.00010219	3.9906
Cluster_05725_6.964363604_195.028984	17.217	4.1058	0.00010245	3.9895
2_dihydroxybenzoic acid xyloside	5.0255	2.3293	0.00010245	3.9895
Cluster_07157_4.329031028_285.0611532	5.0255	2.3293	0.00010245	3.9895
Cluster_04158_0.602387155_109.0395916	71.19	6.1536	0.00010258	3.989
Cluster_10281_6.58288982_431.0966655	2.2613	1.1772	0.00010284	3.9878
Cluster_02979_5.925479337_699.1779106	423	8.7245	0.00010325	3.9861
Cluster_20999_6.589327866_1277.27963	0.050023	-4.3213	0.00010376	3.984
Cluster_03829_7.156960432_1325.358896	11.14	3.4777	0.00010381	3.9838
Cluster_17070_6.367185571_791.183664	14.465	3.8545	0.00010383	3.9837
Cluster_17259_6.314334676_801.2103979	6.9146	2.7896	0.00010397	3.9831
Cluster_14548_5.943094561_631.1263136	8.5286	3.0923	0.00010408	3.9826
Cluster_06807_2.882927538_265.0326964	4.7155	2.2374	0.00010408	3.9826
Cluster_11827_7.857450317_501.1620402	10.143	3.3424	0.00010432	3.9816
Cluster_18707_6.24934968_917.1594701	12.316	3.6225	0.00010436	3.9815
Cluster_05724_6.223828201_195.0291343	12.723	3.6694	0.0001046	3.9805
Cluster_08542_2.482260359_355.0642309	16.124	4.0112	0.00010465	3.9803
Cluster_12151_4.728508608_515.1395747	29.956	4.9048	0.00010482	3.9795
Cluster_09222_5.685960872_385.0176403	20.397	4.3503	0.00010548	3.9768
Cluster_08547_2.935709397_355.1069832	0.34825	-1.5218	0.00010574	3.9758
Cluster_04890_0.927676605_149.0444319	3.2204	1.6872	0.0001061	3.9743
Cluster_02819_6.222912223_636.1692793	417.25	8.7048	0.00010674	3.9717
Cluster_20916_5.612877234_1255.347383	39.265	5.2952	0.00010674	3.9717
Cluster_18901_6.749398451_931.2745823	5.9813	2.5805	0.00010674	3.9717
Cluster_18422_0.810515528_891.2834969	7.509	2.9086	0.00010688	3.9711
Cluster_04157_3.948952108_109.0282488	3.7961	1.9245	0.0001072	3.9698
Cluster_13382_8.345459169_571.1071783	6.4035	2.6789	0.00010725	3.9696
Cluster_02952_5.935875816_688.1531134	15.422	3.9469	0.00010751	3.9685
Cluster_12962_11.00047887_549.2700444	13.86	3.7929	0.00010816	3.9659
Cluster_05686_3.451734199_193.013473	6.1883	2.6295	0.00010816	3.9659
Cluster_10713_4.065807242_452.1138262	4.9884	2.3186	0.00010816	3.9659
Cluster_09420_4.336262033_391.1228823	0.23651	-2.08	0.00010846	3.9647
Cluster_03358_6.138001792_936.2070039	9.1003	3.1859	0.00010878	3.9634
Cluster_11898_5.367927585_504.1272563	0.25894	-1.9493	0.00010929	3.9614
Cluster_10206_4.82684026_428.1053059	0.040805	-4.6151	0.0001096	3.9602
Rutin	8.4229	3.0743	0.0001096	3.9602
Cluster_14152_6.13322291_609.1458289	8.4229	3.0743	0.0001096	3.9602
Cluster_11851_5.186106684_503.0498093	135.86	7.0859	0.00010997	3.9587
Cluster_02854_6.330277676_656.1669595	141.9	7.1487	0.00011031	3.9574
Cluster_10898_3.180583977_461.0944013	6.6052	2.7236	0.00011035	3.9572
Cluster_00082_6.367301262_188.8035316	33.688	5.0742	0.00011092	3.955
Cluster_17682_2.463963751_831.2048013	2.2985	1.2007	0.00011092	3.955
Cluster_02604_5.884934266_545.1411837	584.58	9.1913	0.00011114	3.9541
Cluster_14998_0.890541965_659.1648846	81.204	6.3435	0.00011171	3.9519
Cluster_06691_0.705357478_256.0935106	124.7	6.9623	0.00011174	3.9518
Cluster_16193_7.109256345_733.2558225	19.198	4.2629	0.00011174	3.9518
Cluster_09258_8.323656223_385.1504777	9.2983	3.217	0.00011174	3.9518
Cluster_03631_7.16477037_1155.321857	11.52	3.5261	0.00011179	3.9516
Cluster_05526_0.746243573_179.0550203	4.276	2.0963	0.000112	3.9508
Cluster_03748_0.49789104_1251.206289	2.5463	1.3484	0.00011245	3.9491
Cluster_18333_7.037212839_881.2043914	32.906	5.0403	0.00011253	3.9487
Cluster_02418_5.878977151_464.1138557	144.37	7.1736	0.00011254	3.9487
Cluster_20498_5.881542261_1153.289841	87.462	6.4506	0.00011254	3.9487
Cluster_02255_6.80962508_369.1005451	22.039	4.462	0.00011284	3.9475
Cluster_05598_8.440995169_185.0709992	8.3031	3.0536	0.00011322	3.9461
Cluster_16398_6.166918057_747.2495304	5.6929	2.5092	0.00011343	3.9453
Cluster_02104_4.327316986_285.0033124	5.1747	2.3715	0.00011343	3.9453
Cluster_11483_8.944791686_487.1244088	0.24162	-2.0492	0.00011347	3.9451
Cluster_04590_0.840002759_133.0129404	2.2246	1.1536	0.00011418	3.9424
Cluster_12193_7.36491642_517.09766	4.935	2.303	0.00011432	3.9419
Cluster_10049_9.199270813_421.0751855	0.19724	-2.342	0.00011508	3.939
Cluster_06481_6.01799184_235.1183772	4.0403	2.0145	0.00011508	3.939
Cluster_08331_4.531313844_343.1042819	2.6804	1.4224	0.00011508	3.939
Cluster_20977_6.272798707_1273.343725	53.78	5.749	0.00011537	3.9379
Cluster_13819_8.162798041_591.3432723	20.571	4.3625	0.00011537	3.9379
Cluster_07755_6.939439333_319.1400977	4.1768	2.0624	0.00011537	3.9379
Cluster_08363_1.024376611_345.0094725	3.1921	1.6745	0.00011557	3.9372
Cluster_04156_4.329116237_109.0282537	5.5154	2.4635	0.0001156	3.937
Cluster_10454_3.179996655_439.1126101	158.84	7.3114	0.00011585	3.9361
Cluster_12641_6.390773445_535.1927707	33.512	5.0666	0.00011603	3.9354
Cluster_13052_8.836093511_553.2506687	231670	17.822	0.00011662	3.9332
Cluster_15484_0.56302886_690.6997384	0.22413	-2.1576	0.00011681	3.9325
Cluster_05300_0.662257183_172.0606589	32.799	5.0356	0.00011755	3.9298
Cluster_05990_5.749109102_205.0497497	3.882	1.9568	0.00011755	3.9298
Cluster_07108_1.79098821_281.1241007	12.645	3.6604	0.00011826	3.9272
Cluster_05530_6.381714076_179.0550239	6.577	2.7174	0.00011835	3.9268
Cluster_12203_0.640027859_517.1418285	2.2579	1.175	0.00011847	3.9264
Cluster_06688_8.275133575_255.1133455	43.585	5.4458	0.00011852	3.9262
Cluster_13584_5.819949518_579.2672278	25.679	4.6825	0.00011852	3.9262
Cluster_04916_6.224350536_151.0389314	10.612	3.4076	0.00011852	3.9262
Cluster_09702_7.478154147_403.1527707	10.594	3.4051	0.00011852	3.9262
Cluster_11862_1.044843624_503.1638558	7.5907	2.9242	0.00011917	3.9238
Cluster_09250_5.302622524_385.1132209	7.1376	2.8354	0.00011917	3.9238
Cluster_05993_8.694130708_205.0497383	6.8474	2.7756	0.00011962	3.9222
Cluster_16354_5.507886019_745.1212283	12.738	3.6711	0.00011997	3.9209
Cluster_15021_6.026030055_660.2157563	3.5022	1.8083	0.00012028	3.9198
Cluster_13515_6.813180701_577.1569294	7.0854	2.8249	0.00012069	3.9183
Cluster_00044_8.690107631_147.7945537	41.813	5.3859	0.00012109	3.9169
Cluster_07807_6.019258016_321.1187324	9.7517	3.2857	0.00012134	3.916
Cluster_12100_4.268201729_513.1728717	8.9267	3.1581	0.00012134	3.916
Cluster_14535_0.551207649_629.672938	0.12913	-2.9531	0.00012227	3.9127
Cluster_16436_4.896753288_749.2079879	5.3301	2.4142	0.00012308	3.9098
Cluster_05544_7.946740574_179.1070133	8.6166	3.1071	0.00012357	3.9081
Cluster_08916_2.892341928_370.1142404	6.0064	2.5865	0.00012357	3.9081
Cluster_14187_5.692888646_611.1010223	4.1051	2.0374	0.00012372	3.9076
Cluster_11433_4.402616146_484.1454522	0.11845	-3.0776	0.00012455	3.9047
Cluster_10616_5.827098858_447.1883798	19.986	4.3209	0.0001249	3.9034
Cluster_11286_0.683813385_478.1418938	13.878	3.7948	0.0001249	3.9034
Cluster_06039_4.576939548_209.0448791	13.654	3.7712	0.0001249	3.9034
Cluster_14763_6.466599131_643.2238702	13.558	3.7611	0.0001249	3.9034
Cluster_08829_6.098150339_366.1194255	5.2024	2.3792	0.0001249	3.9034
Cluster_07406_3.593305793_300.9941092	17.58	4.1359	0.00012519	3.9024
Cluster_06115_5.01674359_215.0818306	8.9059	3.1548	0.00012519	3.9024
Cluster_06607_2.971028053_247.021575	33.527	5.0673	0.00012522	3.9023
Cluster_11030_6.537269611_466.1069288	142.92	7.1591	0.00012534	3.9019
Cluster_07195_2.481527319_287.076856	13.529	3.758	0.00012543	3.9016
Cluster_10047_4.225293104_421.0868891	2.1038	1.073	0.0001261	3.8993
Cluster_13561_7.662723485_579.2084671	3.3793	1.7567	0.00012624	3.8988
Cluster_14246_4.008695902_614.0632532	0.077275	-3.6939	0.00012648	3.898
Cluster_11345_5.145299179_480.1621767	36.052	5.172	0.00012666	3.8974
Cluster_17345_5.547409549_807.2108537	14.298	3.8378	0.00012746	3.8946
Cluster_16383_0.540264982_745.550982	0.037377	-4.7417	0.00012837	3.8915
Cluster_05189_5.611826064_161.044554	124.01	6.9543	0.00012844	3.8913
Cluster_03078_6.982730418_735.1807239	56.56	5.8217	0.00012865	3.8906
Cluster_10693_0.685553086_451.1225268	138.03	7.1089	0.00012982	3.8867
Cluster_18641_8.388880644_909.3777263	1054.7	10.043	0.00013064	3.8839
Cluster_08102_7.534532835_333.1451856	9.9099	3.3089	0.00013083	3.8833
Cluster_08598_5.985173869_357.1340618	1.6721	0.74169	0.00013083	3.8833
Cluster_02608_5.927553613_546.1373448	78.648	6.2973	0.00013127	3.8818
querceti(2rhamnosyl)glucosidrhamnoside	10.747	3.4259	0.00013127	3.8818
Cluster_16519_6.368389777_755.2066454	10.747	3.4259	0.00013127	3.8818
Cluster_10171_4.093800567_427.0858059	3.1304	1.6464	0.0001317	3.8804
Cluster_10050_0.610020397_421.0753304	20.424	4.3522	0.00013214	3.879
Cluster_15194_8.164731159_671.1129512	3.9786	1.9923	0.00013232	3.8784
Cluster_08041_1.90940301_330.1192227	3.5844	1.8417	0.00013232	3.8784
Cluster_08882_6.023545315_369.0206107	0.11074	-3.1747	0.0001334	3.8748
Cluster_04849_1.833047426_145.0608721	17.023	4.0894	0.00013347	3.8746
Cluster_09989_5.387726267_417.1413006	6.9298	2.7928	0.0001336	3.8742
Cluster_19651_4.827929088_1007.198377	0.025768	-5.2783	0.0001336	3.8742
Cluster_08063_1.909377352_331.1228114	4.2359	2.0827	0.00013407	3.8727
Cluster_21238_6.923273224_1359.345417	65.059	6.0237	0.00013436	3.8717
Cluster_16374_4.285288367_745.2575301	14.318	3.8397	0.00013436	3.8717
Cluster_08101_8.132435331_333.1451967	12.556	3.6503	0.00013436	3.8717
Cluster_10493_11.68315068_441.1742151	3.0056	1.5876	0.00013436	3.8717
Cluster_13628_4.391865858_582.1906519	2.1075	1.0755	0.00013714	3.8628
Cluster_09859_4.658309208_411.1273635	4.9248	2.3001	0.00013724	3.8625
Cluster_19512_6.668383021_991.2382422	356.4	8.4774	0.00013795	3.8603
Cluster_16091_5.985048667_727.2458371	2.0056	1.004	0.00013877	3.8577
Cluster_18199_1.928850483_869.2411735	5.4623	2.4495	0.00013907	3.8568
Cluster_16734_6.93816529_769.2218592	16.692	4.0611	0.00013922	3.8563
Cluster_10000_7.030003112_417.2132153	4.8277	2.2713	0.00014155	3.8491
Cluster_06272_1.074713632_225.0510482	36.38	5.1851	0.00014177	3.8484
Cluster_03058_6.396060661_729.1984938	5236.1	12.354	0.00014189	3.8481
Cluster_12251_7.503011978_519.1870573	0.30222	-1.7263	0.00014215	3.8472
Cluster_05138_3.58608711_156.0656654	2.598	1.3774	0.00014215	3.8472
Cluster_13228_6.779387795_563.1403716	4.5317	2.18	0.00014221	3.8471
Cluster_14955_4.477924849_655.1646558	13.1	3.7115	0.00014297	3.8448
Cluster_00077_5.759485799_184.8045411	3.6762	1.8782	0.00014315	3.8442
Cluster_07630_1.090638849_313.1149275	5.6977	2.5104	0.00014372	3.8425
Cluster_15109_6.016771426_665.2280344	6.4526	2.6899	0.0001444	3.8404
Cluster_07445_4.828333069_303.0510178	216800	17.726	0.0001445	3.8401
Cluster_06276_4.331661995_225.0396574	45.808	5.5175	0.00014554	3.837
Cluster_02662_7.359976322_584.1458805	12.272	3.6173	0.00014731	3.8318
Cluster_11644_10.59740654_493.1924982	26.888	4.7489	0.00014778	3.8304
Cluster_15784_6.153936586_709.0756601	3.6217	1.8567	0.00014778	3.8304
Cluster_04564_2.764885836_129.0544274	0.30947	-1.6921	0.00014891	3.8271
Cluster_20712_7.164957069_1201.324761	9.6042	3.2637	0.00014896	3.8269
Cluster_02636_5.928013149_567.1434702	55.738	5.8006	0.00014961	3.825
Cluster_20054_5.023876643_1067.287768	244.31	7.9326	0.00015012	3.8236
Cluster_17626_0.879015883_827.2008049	28.834	4.8497	0.00015124	3.8203
Cluster_18508_1.372663827_897.0695301	0.07984	-3.6467	0.00015177	3.8188
Cluster_12687_3.332552875_537.146361	6.3745	2.6723	0.00015276	3.816
Cluster_17775_5.907167736_839.1913766	12.381	3.63	0.00015321	3.8147
Cluster_13226_7.975340215_563.1772426	3.2651	1.7071	0.00015365	3.8135
Cluster_10995_4.828318884_465.1041596	265.97	8.0551	0.00015401	3.8125
Cluster_15786_6.385944876_709.1987	6.6983	2.7438	0.00015438	3.8114
Cluster_08300_4.923390445_342.1190373	25.556	4.6756	0.00015557	3.8081
Cluster_02977_7.360766003_698.1579449	8.2945	3.0522	0.00015614	3.8065
Cluster_19882_5.693213253_1043.256117	13.415	3.7457	0.00015646	3.8056
Cluster_13641_11.89054866_583.1275159	5.7119	2.514	0.00015724	3.8034
Cluster_16749_7.059486781_769.2197704	10.59	3.4047	0.00015773	3.8021
Cluster_05159_0.629180975_159.0765602	44.822	5.4861	0.00015783	3.8018
Cluster_07566_3.362062502_309.1187721	0.34655	-1.5289	0.00015829	3.8005
Cluster_15072_8.022062683_663.2678543	10.274	3.361	0.0001584	3.8002
Cluster_19487_6.018661959_987.3538383	18.844	4.236	0.0001585	3.8
Cluster_15027_5.946437437_661.1385557	2.7879	1.4792	0.00015886	3.799
Cluster_06047_0.787257734_209.0658184	2.916	1.544	0.000159	3.7986
Cluster_16261_7.052821542_739.2101081	2.2708	1.1832	0.00015907	3.7984
Cluster_02638_6.776872636_568.149798	13.625	3.7682	0.00016031	3.795
Cluster_06159_6.755789224_219.0267644	7.3684	2.8814	0.00016031	3.795
Cluster_08846_8.772165742_367.0928345	6.4831	2.6967	0.00016129	3.7924
Cluster_09705_0.9087459_403.1473422	6.6045	2.7235	0.00016171	3.7913
Cluster_10197_8.226980547_427.1748489	3.6863	1.8822	0.00016195	3.7906
Cluster_10899_4.181963239_461.1296721	257.08	8.0061	0.00016244	3.7893
Cluster_12894_10.20740074_547.237439	10.967	3.455	0.00016244	3.7893
Cluster_10786_9.014693322_455.1196063	7.1837	2.8447	0.00016244	3.7893
Cluster_09302_5.981567642_387.2018601	6.6869	2.7413	0.00016244	3.7893
Cluster_06940_6.184095335_271.1085616	9.5621	3.2573	0.00016282	3.7883
Cluster_19652_7.182898976_1007.205256	0.16919	-2.5633	0.00016296	3.7879
Cluster_14150_5.507595792_609.1471337	17.901	4.162	0.00016342	3.7867
Cluster_14972_6.929179691_657.1745291	13.327	3.7363	0.00016342	3.7867
Cluster_08896_5.877829155_369.0824142	11.607	3.537	0.00016342	3.7867
Cluster_18670_1.331289954_913.2687884	3.5417	1.8244	0.00016342	3.7867
Cluster_02960_6.753256547_690.1599364	36.192	5.1776	0.00016398	3.7852
Cluster_02645_5.565325909_576.1400209	401.78	8.6503	0.00016411	3.7849
Cluster_10642_5.71147927_449.108862	7.7257	2.9497	0.00016422	3.7846
Cluster_17204_6.623784036_797.2534737	2.8951	1.5336	0.00016431	3.7843
Cluster_15833_4.882504705_711.2271678	4.6993	2.2324	0.00016574	3.7806
Cluster_09670_11.12048236_401.1791039	2.7228	1.4451	0.00016574	3.7806
Cluster_04519_2.480495865_125.023239	15.725	3.975	0.00016687	3.7776
Cluster_08018_2.480695677_329.0876916	4.0997	2.0355	0.00016805	3.7746
Cluster_05558_5.685162301_181.0133178	8.1658	3.0296	0.00016856	3.7732
Cluster_07543_7.081092991_307.1759264	17.28	4.111	0.00016977	3.7701
Cluster_16130_0.75139973_729.2319431	7.0308	2.8137	0.00016977	3.7701
Cluster_07456_6.019615197_303.1055412	2.0506	1.0361	0.00016977	3.7701
Cluster_10320_5.960343029_433.1138138	6.3054	2.6566	0.00016992	3.7698
Cluster_08791_0.817784182_365.0703166	2.17	1.1177	0.00016994	3.7697
Cluster_02949_7.359979504_687.1674899	8.563	3.0981	0.00017008	3.7693
Cluster_10796_9.033229828_455.2290442	8.1542	3.0275	0.00017008	3.7693
Cluster_14864_3.734083775_649.1624579	33.31	5.0579	0.00017124	3.7664
Cluster_09681_5.319896429_402.086337	4.1788	2.0631	0.00017124	3.7664
Cluster_03329_6.585837444_901.2233419	2.3146	1.2108	0.00017124	3.7664
Cluster_21282_7.359930728_1375.344875	10.164	3.3454	0.00017184	3.7649
Cluster_06477_7.576167349_235.0970403	3.2224	1.6881	0.00017184	3.7649
Cluster_03111_2.500400009_750.2247676	2.5052	1.3249	0.00017218	3.764
Cluster_05967_0.633238792_203.0666045	38.578	5.2697	0.00017221	3.7639
kaempfero(2rhamnosyl)glucosidrhamnoside	3.5886	1.8434	0.00017319	3.7615
Cluster_16259_5.760858341_739.2085019	3.5886	1.8434	0.00017319	3.7615
Cluster_02127_4.636820407_320.5585516	3.2242	1.689	0.00017319	3.7615
Cluster_09890_0.547380958_412.8609773	454.66	8.8286	0.00017372	3.7602
Cluster_04861_6.308802964_146.0447759	2.7419	1.4552	0.00017372	3.7602
Cluster_02965_6.221719842_692.1785221	4694.8	12.197	0.00017444	3.7583
Cluster_16129_5.669939021_729.2629009	20.978	4.3908	0.00017444	3.7583
Cluster_08425_0.695928093_349.0905625	6.9671	2.8006	0.00017444	3.7583
Cluster_06112_3.760250934_215.0665908	3.8056	1.9281	0.00017464	3.7579
Cluster_20209_6.225788326_1093.283174	35.447	5.1476	0.00017473	3.7576
Cluster_05984_7.865355557_205.0109695	3.7401	1.9031	0.00017473	3.7576
Cluster_09692_5.606964944_403.1245126	27.494	4.781	0.00017552	3.7557
Cluster_10044_4.327607817_421.0363023	1.485	0.57049	0.00017552	3.7557
Cluster_17665_5.60679598_829.239617	563.11	9.1373	0.00017721	3.7515
Cluster_17396_6.041893355_811.2850615	1386.5	10.437	0.00017758	3.7506
Cluster_17222_8.364332042_799.2121967	12.698	3.6665	0.00017777	3.7501
Cluster_11098_9.642688366_469.2076233	4.1674	2.0591	0.00017794	3.7497
Cluster_10611_9.024468782_447.1295213	2.3987	1.2622	0.00017812	3.7493
Cluster_14226_8.161925995_613.153719	8.6019	3.1046	0.00018012	3.7444
Cluster_09518_7.079167625_395.1918908	4.9566	2.3094	0.00018019	3.7443
Cluster_15486_6.020888987_691.1476105	0.33702	-1.5691	0.00018019	3.7443
Cluster_11490_4.132546958_487.1447384	14.027	3.8102	0.00018039	3.7438
Cluster_10245_2.126458256_429.1240211	6.7008	2.7443	0.00018039	3.7438
Cluster_09480_11.89048996_393.1592977	3.9017	1.9641	0.00018062	3.7432
Cluster_05082_0.578993684_154.0609824	11.483	3.5215	0.00018189	3.7402
Cluster_07727_6.018214815_317.1211444	7.3662	2.8809	0.00018199	3.7399
Cluster_08883_6.085701017_369.0205864	0.19295	-2.3737	0.00018208	3.7397
Cluster_02939_6.780135546_682.1626692	11.502	3.5238	0.00018257	3.7386
Cluster_16260_6.939183756_739.2085855	7.8392	2.9707	0.00018289	3.7378
Cluster_18718_7.1499056_917.2342235	2.2474	1.1682	0.00018306	3.7374
Cluster_05688_0.640052181_193.0346864	2.5105	1.328	0.00018538	3.7319
Cluster_15988_0.750883937_721.1997604	5.9009	2.5609	0.00018628	3.7298
Cluster_06095_0.712482166_213.0874986	103.59	6.6948	0.00018699	3.7282
Cluster_07278_0.61754992_293.0992213	33.552	5.0683	0.00018833	3.7251
Cluster_13309_0.644653405_566.1582328	2.1828	1.1262	0.00018833	3.7251
Cluster_13887_5.556416142_595.1655321	72.291	6.1757	0.00019009	3.721
Cluster_07594_0.849989263_310.999361	0.40034	-1.3207	0.00019009	3.721
Cluster_06040_5.555379264_209.0450762	17.592	4.1368	0.00019067	3.7197
Cluster_06837_0.582018412_266.9785958	4.721	2.2391	0.00019067	3.7197
Cluster_11010_11.89062523_465.1707949	1.8701	0.90312	0.00019085	3.7193
Cluster_02836_5.928715256_648.1686326	33.864	5.0817	0.00019199	3.7167
Cluster_12940_1.047967617_549.1676529	12.128	3.6003	0.0001927	3.7151
Cluster_02866_6.492872672_659.1586746	7.3168	2.8712	0.00019333	3.7137
Cluster_14355_8.397356911_619.2776666	87.109	6.4447	0.00019341	3.7135
Cluster_07734_3.584852845_318.1193601	2.6834	1.4241	0.00019576	3.7083
Cluster_18097_6.562735049_861.2246901	2.2327	1.1588	0.00019691	3.7057
Cluster_12996_0.784661309_551.1831603	7.4761	2.9023	0.00019753	3.7044
Cluster_14792_5.506213626_645.1239601	48.014	5.5854	0.00019922	3.7007
Cluster_02609_7.285818886_546.1381087	843.77	9.7207	0.0001995	3.7001
Cluster_09785_5.69646711_407.0961489	1.7312	0.79174	0.00020073	3.6974
Cluster_04985_5.623872655_152.0705665	236.13	7.8834	0.00020094	3.6969
Cluster_00124_7.164866187_288.834766	85.461	6.4172	0.00020094	3.6969
Cluster_06626_0.675678167_248.077439	1.7461	0.8041	0.00020094	3.6969
Cluster_10497_11.89241842_441.1741445	2.5887	1.3723	0.00020148	3.6958
Cluster_12930_8.345862835_549.1251632	108.84	6.766	0.0002032	3.6921
Cluster_06611_5.748495401_247.060918	3.939	1.9778	0.00020401	3.6904
Cluster_13080_7.504608508_555.164414	0.31764	-1.6545	0.00020401	3.6904
Cluster_17954_8.226730235_851.3348022	120.34	6.911	0.00020469	3.6889
Cluster_05248_3.580115687_167.0340187	35.628	5.1549	0.00020469	3.6889
Cluster_08285_0.922552906_341.1089395	32.807	5.0359	0.00020564	3.6869
Cluster_16518_6.312114947_755.2045556	13.739	3.7802	0.00020564	3.6869
Cluster_15138_5.942805346_667.1867437	4.4063	2.1396	0.00020564	3.6869
Cluster_19542_11.89239567_993.3171284	3.3148	1.7289	0.00020564	3.6869
Cluster_19664_0.505684163_1008.733834	0.35567	-1.4914	0.00020566	3.6869
Cyanidin ((sinapoyl) xylosyl) ((glucosyl) coumaroyl) glucoside glucoside [M+H]	100.71	6.654	0.00020692	3.6842
Cluster_03751_6.2143479_1255.337246	100.71	6.654	0.00020692	3.6842
Cluster_03958_11.8905966_1479.489007	6.1943	2.631	0.00020713	3.6838
Cluster_07327_7.866807226_297.038162	17.99	4.1691	0.00020833	3.6813
Cluster_11080_11.12178642_469.1666652	2.4966	1.3199	0.00020961	3.6786
Cluster_16342_0.564957993_744.6396747	0.33389	-1.5826	0.00021154	3.6746
Cluster_20929_6.214811467_1258.344672	547.52	9.0968	0.00021155	3.6746
Cluster_16973_4.648909318_784.1512016	0.55138	-0.85889	0.0002131	3.6714
Cluster_18135_6.66082416_865.1021332	0.17026	-2.5542	0.00021408	3.6694
Cluster_12118_6.085932902_513.2082736	12.281	3.6184	0.00021435	3.6689
Cluster_20511_5.558796971_1155.294123	25.271	4.6594	0.0002144	3.6688
Cluster_10567_6.343802414_445.1351845	150.49	7.2335	0.00021476	3.668
Cluster_12386_10.32178172_523.2394903	6.4431	2.6878	0.00021476	3.668
2_dihydroxybenzoic acid glucoside	6.2527	2.6445	0.00021476	3.668
Cluster_07674_3.529261208_315.0723944	6.2527	2.6445	0.00021476	3.668
Cluster_19670_11.89244975_1009.292495	3.7331	1.9004	0.00021476	3.668
Cluster_08354_1.524568083_344.1098171	3.6523	1.8688	0.00021476	3.668
Cluster_12737_7.312383286_539.1771446	6207.3	12.6	0.00021538	3.6668
Cluster_14228_4.637380148_613.1410617	8.0699	3.0126	0.00021538	3.6668
Cluster_16182_4.479429965_733.1797086	14.622	3.87	0.0002154	3.6668
Cluster_12265_6.096952706_519.1874122	5.611	2.4883	0.0002154	3.6668
Cluster_14264_8.51886716_615.2466877	5.3332	2.415	0.0002154	3.6668
Cluster_09365_6.019626711_389.1048331	2.7631	1.4663	0.0002154	3.6668
Cluster_10118_11.8916603_423.1614243	1.9364	0.95339	0.00021546	3.6666
Cluster_02259_6.312101318_377.0984579	22.165	4.4702	0.00021642	3.6647
Cluster_11316_8.30119461_479.1910124	3.5112	1.812	0.00021748	3.6626
Cluster_06067_5.304932933_211.0241551	2.5484	1.3496	0.00021756	3.6624
Cluster_19455_4.448182887_985.0822477	0.0088042	-6.8276	0.00021806	3.6614
Cluster_10262_6.875362452_429.2134571	6.4513	2.6896	0.00021998	3.6576
Cluster_08351_4.283192492_344.0978831	7.7086	2.9465	0.00022016	3.6573
Cluster_12145_4.448476138_515.0410788	0.040146	-4.6386	0.00022105	3.6555
Cluster_07665_4.708777308_315.0293021	0.46257	-1.1122	0.00022128	3.6551
Cluster_06499_0.816189281_237.0614241	13.449	3.7494	0.00022202	3.6536
Cluster_01322_0.578071292_172.0217864	0.032674	-4.9357	0.00022361	3.6505
Cluster_02667_7.862964623_587.138427	5.9417	2.5709	0.00022376	3.6502
Cluster_12090_0.76397718_513.1078409	0.1014	-3.3019	0.00022556	3.6467
Cluster_06255_0.924122799_223.0817416	5.4683	2.4511	0.00022581	3.6463
Cluster_14959_4.789752399_655.1673591	12.826	3.681	0.00022601	3.6459
Cluster_07636_4.712118737_313.092976	11.289	3.4969	0.00022629	3.6453
Cluster_13645_5.609008468_583.2039148	2.7706	1.4702	0.00022699	3.644
Cluster_12855_4.007042344_546.075697	0.0037161	-8.072	0.00022839	3.6413
Cluster_02647_7.783018254_576.1491453	68.315	6.0941	0.00022839	3.6413
Cluster_18411_5.467846571_891.1808206	3.4494	1.7863	0.00022839	3.6413
Cluster_05226_9.200720232_164.0469449	0.18275	-2.4521	0.00022887	3.6404
Cluster_02888_6.754676311_668.1654879	71.112	6.152	0.00023382	3.6311
Cluster_13413_8.519227082_571.2552296	7.4027	2.8881	0.00023423	3.6304
Cluster_06012_4.797194052_207.0292301	13.834	3.7902	0.00023431	3.6302
Cluster_14236_6.351307105_613.2127745	2.9735	1.5722	0.00023431	3.6302
Cluster_12449_10.18471391_527.135847	3.4689	1.7945	0.00023476	3.6294
Cluster_08910_4.33142759_370.0393174	0.55678	-0.84482	0.00023495	3.629
Cluster_08686_11.12178887_359.1685392	2.8591	1.5156	0.00023537	3.6282
Cluster_09346_0.534491618_389.0366975	179.58	7.4885	0.00023587	3.6273
Cluster_05232_5.945725776_165.0182396	13.089	3.7103	0.00023639	3.6264
Cluster_06670_0.71105239_253.0924493	4.7163	2.2377	0.00023736	3.6246
Cluster_14975_4.789707737_657.1631601	20.741	4.3744	0.00023794	3.6235
Cluster_17586_6.28589167_825.2467592	7.838	2.9705	0.00023794	3.6235
Cluster_08848_4.988911032_367.1033092	5.4843	2.4553	0.00023794	3.6235
Cluster_06432_5.157473601_232.0609291	3.9623	1.9863	0.00023794	3.6235
Cluster_15031_6.662155466_661.1385181	3.8192	1.9333	0.00023794	3.6235
Cluster_04242_3.58144492_114.0548389	2.4708	1.305	0.00023794	3.6235
Cluster_12033_11.89160819_509.1608069	1.8842	0.91393	0.00023794	3.6235
Cluster_07187_6.906591418_287.055273	7.1181	2.8315	0.00023804	3.6233
Cluster_06319_0.582763332_227.9446499	0.00025314	-11.948	0.00023857	3.6224
Cluster_04682_6.256470945_135.0440911	7.7226	2.9491	0.00023961	3.6205
Cluster_03882_7.357935959_1376.837475	12.201	3.609	0.00023991	3.6199
Cluster_04889_0.757632279_149.0442995	1.9112	0.93445	0.00023991	3.6199
Cluster_16190_6.019599573_733.2168189	3.3212	1.7317	0.00024012	3.6196
Cluster_02680_7.776297956_600.1278144	135.14	7.0784	0.00024181	3.6165
Cluster_15902_7.015286151_715.26211	67.788	6.0829	0.00024181	3.6165
Cluster_03783_6.580399171_1273.327718	438.13	8.7752	0.00024302	3.6144
Cluster_19087_6.68336839_949.2646346	428.33	8.7426	0.00024387	3.6128
Cluster_00841_0.647418008_130.5792061	7.5461	2.9157	0.00024393	3.6127
Cluster_14428_7.165068585_623.1615272	3.2464	1.6988	0.00024472	3.6113
Cluster_06648_5.71971951_250.0718195	0.4936	-1.0186	0.0002463	3.6085
Cluster_07265_11.89052258_291.1808435	4.0663	2.0237	0.00024637	3.6084
Cluster_06692_0.869663261_256.0936321	2.525	1.3363	0.00024684	3.6076
Cluster_13193_3.282725172_562.1193117	3.1584	1.6592	0.00024871	3.6043
Cluster_08489_5.782357594_352.1039812	1.9227	0.94312	0.00024871	3.6043
Cluster_21441_7.232965841_1447.230758	0.26906	-1.894	0.00024898	3.6038
Cluster_06311_0.707204885_227.0671992	731.21	9.5141	0.00025209	3.5984
Cluster_10327_7.726705052_433.1138089	83.076	6.3764	0.00025209	3.5984
Cluster_17120_6.310077056_793.1789279	560.72	9.1311	0.00025293	3.597
Cluster_13073_8.944508723_555.1118393	0.19574	-2.353	0.00025293	3.597
Cluster_12999_4.895660797_551.1770611	4.4526	2.1546	0.00025318	3.5966
Cluster_07963_4.092227486_327.1085459	8.3245	3.0574	0.00025335	3.5963
Cluster_07375_0.71103876_299.0978148	8.0891	3.016	0.00025335	3.5963
Cluster_10548_0.546998961_444.7696802	0.36345	-1.4602	0.00025341	3.5962
Cluster_00080_5.466358604_188.8032956	33.935	5.0847	0.00025343	3.5961
Cluster_03626_5.558825678_1153.289541	297.32	8.2158	0.00025454	3.5942
Cluster_08677_8.227867825_359.1862395	3.5518	1.8285	0.00025454	3.5942
Cluster_02486_6.282780468_481.115878	30.415	4.9267	0.00025639	3.5911
Cluster_03066_2.683783657_733.2285642	10.563	3.4009	0.00025639	3.5911
Cluster_09576_11.68318839_397.1842602	2.9896	1.58	0.00025639	3.5911
Cluster_18266_5.772353555_875.1833372	0.46055	-1.1186	0.00025967	3.5856
Cluster_12146_4.73476236_515.1382445	402.69	8.6535	0.00026037	3.5844
kaempferohexosyl)glucosidrhamnoside	25.254	4.6585	0.00026175	3.5821
Cluster_16530_5.46637992_755.2039711	25.254	4.6585	0.00026175	3.5821
Cluster_13135_0.789981908_558.0644274	0.040727	-4.6179	0.00026477	3.5771
Cluster_02260_6.367066147_377.0984638	24.456	4.6121	0.00026516	3.5765
Cluster_05500_1.366597828_178.0167556	0.052881	-4.2411	0.0002664	3.5745
Cluster_10016_5.412113512_419.1071767	4.5745	2.1936	0.00026698	3.5735
Cluster_05647_5.747360559_190.0263938	3.9089	1.9668	0.00026841	3.5712
Cluster_13813_10.32176121_591.2268157	6.8108	2.7678	0.00026951	3.5694
Cluster_21193_6.776767575_1343.351897	13.595	3.765	0.00027014	3.5684
Cluster_09789_4.976262742_407.1109997	4.131	2.0465	0.00027072	3.5675
Cluster_03580_5.761348519_1120.309621	2.5312	1.3398	0.00027191	3.5656
Cluster_11083_6.50206253_469.193057	3.1561	1.6582	0.00027292	3.564
Cluster_03973_7.148529521_1495.394252	3.631	1.8604	0.00027531	3.5602
Cluster_02357_6.367185966_400.0999883	39.757	5.3131	0.00027567	3.5596
Cluster_09695_3.500092122_403.1245191	3.8898	1.9597	0.00027567	3.5596
Cluster_14393_6.016776655_621.238833	8.4077	3.0717	0.00027688	3.5577
Cluster_07053_5.646030343_277.1292671	14.244	3.8323	0.00027879	3.5547
Cluster_08586_5.022927955_357.0825231	181.12	7.5008	0.00027882	3.5547
Cluster_13461_8.907687336_575.1381707	32.824	5.0367	0.00027882	3.5547
Cluster_11267_4.44265477_477.1766245	13.177	3.7199	0.00027882	3.5547
Cluster_11806_3.153458033_500.1402569	2.355	1.2357	0.00027882	3.5547
Cluster_03933_7.164770057_1444.401331	47.073	5.5568	0.00027911	3.5542
Cluster_03100_6.358199304_746.1690579	64.349	6.0078	0.00027978	3.5532
Cluster_13216_3.587075592_563.1620765	6.2596	2.6461	0.00027978	3.5532
Cluster_14997_0.819825201_659.1649294	7.5299	2.9126	0.00027982	3.5531
Cluster_16054_5.627722722_725.2507187	44.34	5.4705	0.00028009	3.5527
Cluster_16362_8.113359047_745.3135146	5.0811	2.3452	0.0002801	3.5527
Cluster_03678_7.77741103_1201.265882	77.185	6.2702	0.00028038	3.5522
Cluster_19059_5.189493824_947.2480468	413.71	8.6925	0.00028169	3.5502
Cluster_13852_0.8112672_593.1579539	50.681	5.6634	0.00028169	3.5502
Cluster_05752_3.948974624_197.0083525	2.9977	1.5839	0.00028169	3.5502
Cluster_00046_6.58395857_148.2892272	2.0271	1.0194	0.00028169	3.5502
Cluster_02637_7.777121761_567.1433031	51.689	5.6918	0.00028364	3.5472
Cluster_07173_1.0089495_286.0568502	119.32	6.8987	0.00028376	3.547
Cluster_09573_4.268338377_397.1716194	6.0106	2.5875	0.00028376	3.547
Cluster_16979_6.515053671_785.2170817	4.8947	2.2912	0.00028376	3.547
Cluster_11322_10.32180254_479.2489548	5.0439	2.3345	0.00028484	3.5454
Cluster_12255_4.394177712_519.1703005	5.2033	2.3794	0.00028615	3.5434
Cluster_07008_0.731615803_275.088488	15.696	3.9724	0.00028695	3.5422
Cluster_14102_0.891955292_607.1756297	115.17	6.8476	0.00028752	3.5413
Cluster_16207_8.157864924_735.3241318	7.8559	2.9738	0.00028752	3.5413
Cluster_13795_0.811027895_591.1784786	19.947	4.3181	0.00028859	3.5397
Cluster_08330_6.01819387_343.1003578	6.2716	2.6488	0.00028859	3.5397
Cluster_18910_4.446130637_933.0700171	0.0068565	-7.1883	0.00028923	3.5387
Cluster_19048_5.361465664_946.2252384	0.11741	-3.0904	0.0002902	3.5373
Cluster_04525_7.953320614_125.0959567	0.70999	-0.49413	0.0002902	3.5373
Cluster_04863_0.895289601_146.0447523	388.56	8.602	0.00029065	3.5366
Cluster_05277_0.725260251_171.0766464	3.783	1.9195	0.0002916	3.5352
Cluster_04827_10.18535615_143.1066281	3.0713	1.6189	0.00029207	3.5345
Cluster_17108_0.827049535_793.1850385	22.759	4.5084	0.00029386	3.5319
Cluster_04887_4.05972338_149.0232725	23.061	4.5274	0.00029403	3.5316
Cluster_02319_6.809727785_392.1028904	21.743	4.4425	0.0002946	3.5308
Cluster_19672_6.018263151_1009.338097	10.622	3.4089	0.00029557	3.5293
Cluster_03451_0.506273742_1029.742476	0.062348	-4.0035	0.00029688	3.5274
Cluster_08897_6.185111428_369.1058727	9.0068	3.171	0.00029688	3.5274
Cluster_11659_4.827182326_494.0997499	0.0014318	-9.448	0.0002988	3.5246
Cluster_08687_8.667717913_359.1866861	3.8147	1.9316	0.0002988	3.5246
Cluster_10462_7.576206223_439.1610888	2.7213	1.4443	0.0002988	3.5246
Cluster_16761_4.996029413_771.1984525	9.5219	3.2512	0.00029918	3.5241
Cluster_08567_11.89194409_355.1739145	2.5867	1.3711	0.00030035	3.5224
Methylsulfinyloctyl glucosinolate	6.1201e-05	-13.996	0.00030101	3.5214
Cluster_11615_4.82718031_492.1040274	6.1201e-05	-13.996	0.00030101	3.5214
Cluster_11056_5.758151677_468.1514072	0.21168	-2.2401	0.00030101	3.5214
Cluster_09954_11.89171474_415.1953303	2.4999	1.3219	0.00030172	3.5204
Cluster_02879_7.35997811_665.1727739	9.0501	3.1779	0.00030218	3.5197
Cluster_04526_0.857840028_126.0185553	3.2387	1.6954	0.00030433	3.5167
Cluster_09574_11.89173937_397.1847522	2.5346	1.3418	0.00030445	3.5165
Cluster_09593_4.638292278_399.0017131	3.3092	1.7265	0.00030532	3.5152
Cluster_04823_0.75031033_143.0338988	3.0759	1.621	0.00030561	3.5148
Cluster_16985_5.759821288_785.2145208	3.6262	1.8585	0.00030754	3.5121
Cluster_10448_4.609042005_439.1247266	9.377	3.2291	0.00030757	3.5121
Anthocyanin_for 389.13	63.292	5.9839	0.00030806	3.5114
Cluster_20609_7.018649018_1179.282143	63.292	5.9839	0.00030806	3.5114
Cluster_02900_5.928702662_670.1637854	30.636	4.9372	0.00030806	3.5114
Cluster_02823_5.827189715_641.1634733	6.9244	2.7917	0.00030818	3.5112
Cluster_11883_0.895172392_503.1639378	347.74	8.4419	0.00030926	3.5097
Cluster_21236_5.939449222_1359.345421	209.19	7.7086	0.00031011	3.5085
Kaempferol glucoside rhamnoside	2.0347	1.0248	0.00031011	3.5085
Cluster_13856_6.582936834_593.1513748	2.0347	1.0248	0.00031011	3.5085
Cluster_05230_6.411624279_164.0705245	0.44065	-1.1823	0.00031299	3.5045
Cluster_17121_6.367225553_793.1805432	26.949	4.7522	0.0003135	3.5038
Cluster_16415_8.576393242_748.0602184	0.0031298	-8.3197	0.00031386	3.5033
Cluster_08109_11.12117373_333.1916466	5.9856	2.5815	0.00031386	3.5033
Cluster_18732_7.152218143_917.4482508	3.8439	1.9426	0.00031386	3.5033
Cluster_18560_5.55843532_901.2628818	6.0047	2.5861	0.00031398	3.5031
Cluster_16254_6.153714297_739.2084702	2.6368	1.3988	0.00031398	3.5031
Cluster_16134_5.480764084_729.2619816	4.7942	2.2613	0.00031414	3.5029
Cluster_16775_5.907392167_771.1983831	17.267	4.1099	0.00031485	3.5019
Cluster_19362_5.356712819_974.1628596	0.059537	-4.0701	0.00031485	3.5019
Cluster_07413_3.006141362_301.0927441	1.845	0.88363	0.00031485	3.5019
Cluster_09237_8.112337793_385.1138394	28557	14.802	0.0003152	3.5014
Hydroxyferulic acid glucoside	8.6142	3.1067	0.0003152	3.5014
Cluster_08942_4.579399217_371.0977658	8.6142	3.1067	0.0003152	3.5014
Cluster_16024_6.663841903_723.1052972	5.2908	2.4035	0.0003152	3.5014
Cluster_16049_5.956619419_725.1929049	13.952	3.8024	0.00031533	3.5012
Cluster_08026_5.093799784_329.0877066	7.7455	2.9534	0.00031663	3.4994
Cluster_07438_2.757539023_302.1352152	38.132	5.2529	0.00031758	3.4982
Cluster_05737_5.036523949_195.0654945	5.0539	2.3374	0.0003194	3.4957
Cluster_05492_0.634865788_177.0395231	2.6061	1.3819	0.00032018	3.4946
Cluster_05504_4.246597648_179.0341113	5.1932	2.3766	0.00032051	3.4942
Cluster_08332_4.584375381_343.1038958	3.2356	1.694	0.00032149	3.4928
Cluster_04256_0.66133849_115.0388218	54.879	5.7782	0.00032183	3.4924
Cluster_06041_4.189095039_209.0445697	75.805	6.2442	0.0003225	3.4915
Cluster_08626_1.618312497_358.1257391	2.5797	1.3672	0.0003237	3.4899
Cluster_12136_5.5044136_514.1647919	0.17172	-2.5419	0.00032381	3.4897
Cluster_07499_4.347152107_306.0763334	0.0046129	-7.7601	0.00032429	3.4891
Cluster_19339_11.89055881_971.3368297	4.3694	2.1274	0.00032429	3.4891
Cluster_13219_9.021824643_563.1390024	2.3741	1.2474	0.00032429	3.4891
Cluster_19484_11.89056118_987.3047595	5.1627	2.3681	0.00032551	3.4874
Cluster_16137_5.981689693_729.2599586	2.2865	1.1931	0.00032551	3.4874
Cluster_15388_5.478936512_683.2552686	5.2133	2.3822	0.0003266	3.486
Cluster_08723_5.876947792_361.1404739	58.705	5.8754	0.00032788	3.4843
Cluster_07225_6.308822898_289.0829044	2.8384	1.5051	0.00032885	3.483
Cluster_16657_0.639374263_763.1908864	3.852	1.9456	0.00032898	3.4828
Cluster_14146_6.446944021_609.1470362	83.349	6.3811	0.00033089	3.4803
Cluster_19037_8.387882117_945.3569112	6.4659	2.6929	0.00033089	3.4803
Cluster_11984_10.31605076_507.2598965	6.0731	2.6024	0.00033089	3.4803
Cluster_08835_4.638312355_367.0646796	2.8356	1.5037	0.00033089	3.4803
Cluster_12959_4.952843627_549.2548045	3.8548	1.9467	0.00033262	3.4781
Cluster_06680_0.93865553_255.0540234	0.25538	-1.9693	0.0003332	3.4773
Cluster_20022_11.89314221_1061.305779	2.6892	1.4272	0.00033355	3.4768
Cluster_07902_4.130736856_325.0929012	8.3188	3.0564	0.00033412	3.4761
Cluster_14893_6.399669717_651.1574546	65.107	6.0247	0.00033488	3.4751
Cluster_14441_0.54619119_624.6070834	0.096333	-3.3758	0.00033537	3.4745
Cluster_09690_3.347925377_403.0550347	5.6678	2.5028	0.00033537	3.4745
Cluster_08098_4.039304062_333.1187058	89.004	6.4758	0.00033853	3.4704
Cluster_12368_5.808905161_523.1918542	173.08	7.4353	0.00033871	3.4702
Cluster_16570_8.444723951_757.235677	5.6075	2.4874	0.00033871	3.4702
Cluster_16680_1.013408153_764.0513788	0.41275	-1.2767	0.00033895	3.4699
Cluster_09906_5.664629291_413.1449126	2.4705	1.3048	0.00033965	3.469
Cluster_17776_5.965739083_839.186865	4.2941	2.1024	0.00034172	3.4663
Cluster_19946_5.907353617_1051.258422	296.66	8.2126	0.00034248	3.4654
Cluster_14177_0.702083884_610.2004477	21.062	4.3966	0.00034248	3.4654
Cluster_12736_7.237556771_539.1675307	0.067369	-3.8918	0.00034248	3.4654
Cluster_15219_6.022530594_673.1050322	0.11388	-3.1344	0.00034248	3.4654
Cluster_10549_0.499773268_444.8939916	1.9756	0.98226	0.00034248	3.4654
Cluster_08581_4.638275673_357.036629	2.6441	1.4028	0.00034326	3.4644
Cluster_06704_6.016693413_257.1003769	9.5196	3.2509	0.00034573	3.4613
Cluster_08428_4.663118497_349.0901276	4.799	2.2627	0.00034573	3.4613
Cluster_12624_0.654912303_535.0371379	1.4987	0.58373	0.00034573	3.4613
Cluster_03661_5.946360333_1187.308813	6.4595	2.6914	0.00034667	3.4601
Cluster_16526_6.696389894_755.2026831	6.7132	2.747	0.00034743	3.4591
Cluster_11009_11.6830724_465.1714883	2.8586	1.5153	0.00034743	3.4591
Cluster_10834_9.353673828_457.1349468	2.3244	1.2169	0.00034743	3.4591
Cluster_07384_6.070744847_299.1398401	6.749	2.7547	0.00035017	3.4557
Cluster_03627_5.766951668_1154.302319	0.19716	-2.3426	0.00035017	3.4557
Cluster_03905_7.360780914_1397.324408	22.324	4.4805	0.00035129	3.4543
Cluster_20686_7.785317488_1197.293722	61.78	5.9491	0.00035201	3.4534
Cluster_05983_0.583045268_204.9779172	5.0868	2.3468	0.00035234	3.453
Cluster_02803_5.645787229_627.1645563	36.424	5.1868	0.00035249	3.4529
Cluster_09275_0.567738081_386.8109324	2.5817	1.3683	0.0003527	3.4526
Cluster_17354_7.370852385_807.3089649	17.076	4.0939	0.00035316	3.452
Cluster_13273_7.504892506_565.1933524	0.2228	-2.1662	0.00035477	3.45
Cluster_12880_11.89058756_547.1329057	3.0945	1.6297	0.00035501	3.4498
Cluster_12637_6.086010078_535.1935097	42.095	5.3956	0.00035533	3.4494
Cluster_07482_3.745476717_305.0883057	4.5316	2.18	0.00035536	3.4493
Cluster_11437_11.89373074_484.1583261	2.8739	1.523	0.0003555	3.4492
Cluster_08471_4.112272926_351.1290731	7.7279	2.9501	0.00035839	3.4456
Cluster_09920_7.478560612_413.1814821	4.9702	2.3133	0.00035839	3.4456
Cluster_19344_5.35681129_972.1646201	0.068747	-3.8626	0.00035917	3.4447
Cluster_13827_5.759203534_593.1518881	3.315	1.729	0.00035917	3.4447
Cluster_14136_4.32773101_609.0868709	13.362	3.7401	0.00036203	3.4413
Cluster_04761_4.638394626_137.0232375	4.485	2.1651	0.00036203	3.4413
Cluster_20892_6.48470434_1249.309269	8.5677	3.0989	0.00036275	3.4404
Cluster_08900_0.948252219_369.1038234	7.8678	2.976	0.00036275	3.4404
Cluster_09877_8.302420302_411.2019486	4.2147	2.0754	0.00036275	3.4404
Cluster_09623_11.89197768_399.163479	2.7364	1.4523	0.00036306	3.44
Cluster_18002_5.466929064_855.1287698	12.185	3.607	0.00036453	3.4383
Cluster_07913_2.874068776_325.1067297	3.2391	1.6956	0.00036453	3.4383
Cluster_16582_4.884775406_758.2358976	4.1938	2.0683	0.00036605	3.4365
Cluster_21302_6.752379822_1381.324838	41.467	5.3739	0.00036668	3.4357
Cluster_12354_5.156075186_523.1107987	24.856	4.6355	0.00036719	3.4351
Cluster_08584_3.6384118_357.0832232	15.633	3.9666	0.00036719	3.4351
Cluster_08404_6.021593755_347.0381309	0.38651	-1.3714	0.00036719	3.4351
Cluster_06697_0.714761155_257.0778544	6.1533	2.6214	0.00036778	3.4344
Cluster_06561_1.068471765_243.0621387	8.0092	3.0017	0.00036792	3.4342
Cluster_20301_5.362051735_1113.097378	0.12054	-3.0524	0.00036909	3.4329
Cluster_10458_7.814930226_439.1606373	2.5876	1.3716	0.00037074	3.4309
Cluster_14483_4.705501474_627.1572679	7.1421	2.8364	0.00037786	3.4227
Cluster_19240_5.830829016_963.20154	33.319	5.0583	0.00037825	3.4222
Cluster_10449_4.638322401_439.1247239	10.399	3.3783	0.00037825	3.4222
Cluster_14755_8.908102415_643.1263739	74.874	6.2264	0.0003784	3.422
Cluster_07119_3.051813825_283.0684603	0.13896	-2.8472	0.00037888	3.4215
Cluster_12051_6.626998109_510.1868078	119.43	6.9	0.00037937	3.4209
Cluster_17250_6.082358091_801.2080155	2.7726	1.4713	0.00037937	3.4209
Cluster_05961_10.18524642_203.0555288	2.764	1.4668	0.00037967	3.4206
Cluster_11693_10.20771619_495.2456113	4.0208	2.0075	0.00038056	3.4196
Cluster_07096_0.597732457_280.9948108	31.696	4.9862	0.00038421	3.4154
Cluster_09820_4.97523925_409.1079888	5.7472	2.5229	0.00038457	3.415
Cluster_12330_7.65164141_521.2038195	516.1	9.0115	0.00038489	3.4147
Cluster_08927_4.000209957_371.0928752	12.373	3.6291	0.00039026	3.4087
Cluster_13982_0.818561479_601.1347824	5.8433	2.5468	0.00039026	3.4087
Cluster_04218_4.006842826_112.9843888	3109.2	11.602	0.00039069	3.4082
Cluster_10529_5.633044253_443.1206645	11.657	3.5431	0.00039124	3.4076
Cluster_00114_7.150213196_229.3123881	2.5219	1.3345	0.00039184	3.4069
Cluster_12914_4.007028678_548.0736113	0.027472	-5.1859	0.00039235	3.4063
Cluster_14349_4.160621403_619.1875882	19.232	4.2654	0.00039235	3.4063
Cluster_14752_4.638227155_643.1254472	10.722	3.4225	0.00039235	3.4063
Cluster_06005_6.411585185_206.0816604	0.477	-1.0679	0.00039235	3.4063
Cluster_10509_0.500559999_442.896294	1.9225	0.94296	0.00039279	3.4058
Cluster_10063_6.331110091_421.1634989	3.3674	1.7516	0.000393	3.4056
Cluster_10651_5.166707429_449.1088957	5.6173	2.4899	0.00039329	3.4053
Cluster_12518_5.548757297_531.0446058	1.8494	0.88706	0.00039329	3.4053
Cluster_08579_0.596807372_356.9999511	14.627	3.8705	0.00039346	3.4051
Cluster_15821_7.676949383_711.1783663	6.6096	2.7246	0.00039346	3.4051
Cluster_09626_5.763558197_399.1692021	0.2965	-1.7539	0.00039346	3.4051
Cluster_04886_3.583607159_149.0231223	34.82	5.1218	0.00039363	3.4049
Cluster_07407_0.950244977_301.0173932	3.8154	1.9318	0.00039363	3.4049
Cluster_09482_10.18533576_393.1763485	3.2669	1.7079	0.00039363	3.4049
Cluster_15470_4.63820935_689.1324855	8.9679	3.1648	0.00039398	3.4045
Cluster_12254_0.65505016_519.1577113	6.0797	2.604	0.00039418	3.4043
Cluster_13401_4.327747176_571.1313271	23.632	4.5626	0.00039477	3.4037
Cluster_12775_0.810887622_541.1349195	23.34	4.5447	0.00039477	3.4037
Cluster_21283_7.431115401_1375.344974	3.1514	1.656	0.00039477	3.4037
Cluster_02430_5.878891267_473.1195035	188.01	7.5547	0.0003948	3.4036
Cluster_12172_0.769586097_515.2088255	87.903	6.4578	0.00039501	3.4034
Cluster_14784_8.941964831_645.0816132	0.18272	-2.4523	0.00039501	3.4034
Cluster_08111_11.8911721_333.1915551	3.5098	1.8114	0.00039501	3.4034
Cluster_06760_1.075167886_261.072657	19.697	4.2999	0.00039567	3.4027
Cluster_14354_8.021973068_619.2775764	17.433	4.1237	0.00039608	3.4022
Cluster_05360_0.676401283_173.0081189	11.094	3.4717	0.00039758	3.4006
Cluster_13895_4.954634196_595.2613458	3.7828	1.9194	0.00039865	3.3994
Cluster_15967_5.486858358_719.233101	2.4266	1.2789	0.00039951	3.3985
Cluster_03611_5.465237911_1144.299435	7.3319	2.8742	0.00040061	3.3973
Cluster_21191_5.928175749_1343.339536	64.9	6.0201	0.00040068	3.3972
Cluster_05667_4.580458405_191.0341376	8.928	3.1583	0.00040079	3.3971
Cluster_08546_0.617608856_355.0881822	1.8199	0.86384	0.00040161	3.3962
Cluster_00107_6.285947257_206.3140693	35.805	5.1621	0.00040172	3.3961
Cluster_10238_6.939310396_429.1018248	5.1845	2.3742	0.00040485	3.3927
Cluster_12311_0.742574888_521.1722372	4.2671	2.0932	0.00040599	3.3915
Cluster_17256_5.533042939_801.2145253	7.74	2.9523	0.0004069	3.3905
Cluster_05117_3.268463037_154.9974725	4.7766	2.256	0.00040724	3.3901
Cluster_10840_8.301170973_457.2076739	3.266	1.7075	0.00040724	3.3901
Cluster_13636_4.673265204_583.1434782	59.292	5.8898	0.00041137	3.3858
Cluster_12729_0.810852759_539.1392007	55.705	5.7997	0.00041137	3.3858
Cluster_02842_6.778147785_649.1781184	9.9224	3.3107	0.00041137	3.3858
Cluster_12021_0.964976536_509.11312	8.4672	3.0819	0.00041267	3.3844
Cluster_05746_0.634464866_195.082985	2.646	1.4038	0.00041267	3.3844
Cluster_21460_11.89054112_1457.506376	9.0541	3.1786	0.00041315	3.3839
Cluster_04427_5.945754977_121.0283098	14.896	3.8969	0.00041333	3.3837
Cluster_07870_4.332954976_323.1344677	0.51238	-0.96471	0.00041333	3.3837
Cluster_18838_6.137212418_925.7153359	6.6229	2.7275	0.00041396	3.383
Cluster_06117_5.330022976_215.1279528	6.4725	2.6943	0.00041538	3.3816
Cluster_19111_7.42656261_951.353867	11.031	3.4635	0.00041764	3.3792
Cluster_03113_8.197084782_751.1990378	16.163	4.0147	0.00041772	3.3791
Cluster_17348_6.938356642_807.1956386	7.5922	2.9245	0.00041879	3.378
Cluster_16833_7.052034357_775.1898664	2.5526	1.352	0.00041879	3.378
Cluster_05521_4.000224858_179.0550289	31.638	4.9836	0.0004193	3.3775
Cluster_13150_4.730481329_559.1050888	7.8635	2.9752	0.00042011	3.3766
Cluster_16529_4.880013271_755.2203601	9.3222	3.2207	0.00042167	3.375
Cluster_11542_6.343725895_489.1255777	989.82	9.951	0.00042242	3.3743
Cluster_14475_4.130880604_627.1571966	7.37	2.8817	0.00042242	3.3743
Cluster_11928_0.692855747_505.1404583	5.6638	2.5018	0.00042242	3.3743
Cluster_05643_7.222694569_189.0185059	4.1478	2.0523	0.00042242	3.3743
Cluster_14759_0.912717064_643.1741131	3.8995	1.9633	0.00042242	3.3743
Cluster_15805_6.193783988_711.2526148	3.7412	1.9035	0.00042242	3.3743
Cluster_12820_5.78724836_544.167036	0.34092	-1.5525	0.00042242	3.3743
Cluster_07582_2.561786995_309.9862591	0.071813	-3.7996	0.00042441	3.3722
Cluster_16773_5.457076199_771.1982513	7.5989	2.9258	0.00042572	3.3709
Cluster_10644_6.90670743_449.1088363	3076.9	11.587	0.00042722	3.3693
Cluster_09040_11.57480686_375.2024278	3.3047	1.7245	0.00042894	3.3676
A11_cyanidin [2(6(sinapoyl) xylosyl) 6((glucosylcoumaroyl) glucoside] (6malonyl) glucoside_derv.	55.909	5.805	0.00042898	3.3676
Cluster_03838_5.928773516_1341.335469	55.909	5.805	0.00042898	3.3676
Cluster_19902_2.186373048_1045.310031	2.4514	1.2936	0.00042898	3.3676
Cluster_14590_0.499581684_632.876487	2.2615	1.1773	0.00042936	3.3672
Cluster_17495_6.365397256_818.1997729	52.648	5.7183	0.00043015	3.3664
Cluster_02904_6.776945973_671.1743449	11.381	3.5086	0.0004307	3.3658
Cluster_07485_6.027409601_305.1144479	2.3415	1.2274	0.0004334	3.3631
Cluster_05035_4.733969291_153.018205	5.9924	2.5831	0.00043357	3.3629
Cluster_04914_4.058555088_151.0390064	20.217	4.3375	0.00043441	3.3621
Cluster_06520_1.293524248_239.0670283	6.8257	2.771	0.00043441	3.3621
Cluster_03330_6.585709964_902.2205751	2.1564	1.1086	0.00043477	3.3617
Cluster_15451_6.824155068_687.2604205	34896	15.091	0.00043811	3.3584
Cluster_07011_0.608485122_275.1244291	15.869	3.9882	0.00043811	3.3584
Cluster_06281_6.380770968_225.0606851	54.304	5.763	0.00043814	3.3584
Cluster_03674_6.585554283_1198.30258	2.2847	1.192	0.00043814	3.3584
Cluster_08561_1.99176781_355.1246637	41.107	5.3613	0.00043817	3.3584
Cluster_11704_4.826984737_496.0977426	0.01957	-5.6752	0.00043836	3.3582
Cluster_03296_7.166264396_866.2389327	12.057	3.5918	0.00044381	3.3528
Cluster_07267_0.79707502_292.0670856	2.5097	1.3275	0.00044381	3.3528
methylsulfinylheptyl glucosinolate	0.00018338	-12.413	0.00044613	3.3505
Cluster_11281_4.00699031_478.0883931	0.00018338	-12.413	0.00044613	3.3505
Cluster_17255_5.465805856_801.2103585	29.031	4.8595	0.00044613	3.3505
Cluster_13066_1.628149708_554.1229816	0.011728	-6.4139	0.00044656	3.3501
Cluster_05665_0.676880549_191.0189246	2.0948	1.0668	0.00044729	3.3494
Cluster_09050_5.68247239_376.1010426	8.5969	3.1038	0.0004513	3.3455
Cluster_13192_5.372893729_562.0443601	0.1219	-3.0362	0.0004513	3.3455
Cluster_11340_4.006954709_480.0844277	0.00087371	-10.161	0.00045251	3.3444
Cluster_10180_4.442799527_427.1245914	41.628	5.3795	0.00045388	3.3431
Cluster_17962_8.675513961_851.3367381	182.43	7.5112	0.00045404	3.3429
Cluster_13383_0.76309594_571.1132578	0.073761	-3.761	0.00045486	3.3421
Cluster_17595_6.57241086_825.2459492	2.6674	1.4154	0.00045486	3.3421
Cluster_03985_6.017777178_101.0230922	4.5463	2.1847	0.00045595	3.3411
Cluster_07556_7.087690923_309.0617445	0.10265	-3.2842	0.00045646	3.3406
Cluster_05489_0.865476059_177.0396797	5.3903	2.4304	0.00046077	3.3365
Cluster_17312_8.371567244_805.2940007	21.792	4.4457	0.00046099	3.3363
Cluster_04428_6.926576964_121.028443	8.0745	3.0134	0.00046099	3.3363
Cluster_06478_7.814888701_235.0972679	2.9001	1.5361	0.00046099	3.3363
Cluster_11597_6.21791661_491.2035114	57.969	5.8572	0.00046179	3.3356
Cluster_15030_6.588542266_661.1385803	0.35338	-1.5007	0.00046248	3.3349
Cluster_08725_4.311898907_361.1144917	2.5332	1.341	0.00046301	3.3344
Cluster_03355_6.592236287_935.2203022	0.1937	-2.3681	0.00046315	3.3343
Cluster_07090_4.078989901_279.974924	0.0072977	-7.0983	0.00046504	3.3325
Cluster_03662_6.582845471_1187.308877	5.7501	2.5236	0.00046538	3.3322
Cluster_06335_3.98666933_229.0112419	9.9308	3.3119	0.00046732	3.3304
Cluster_16908_0.883097444_779.2649794	12.586	3.6538	0.00046883	3.329
Cluster_10121_6.502855308_423.1866846	3.3099	1.7268	0.00046883	3.329
Cluster_09885_4.217889351_412.1238896	4.0538	2.0193	0.00046942	3.3284
Cluster_06010_3.987902105_207.029024	9.2644	3.2117	0.000471	3.327
Cluster_14793_7.17430358_645.1435457	1.3829	0.46773	0.000471	3.327
Cluster_08960_1.366182475_372.0429076	0.052402	-4.2542	0.00047312	3.325
Cluster_05522_5.177501583_179.0551425	15.659	3.9689	0.00047355	3.3246
Cluster_10395_6.084802439_437.0085021	0.084918	-3.5578	0.00047374	3.3245
Cluster_21227_7.534309544_1357.330499	19.833	4.3098	0.0004758	3.3226
Cluster_15337_9.457527367_681.1418437	15.656	3.9687	0.0004758	3.3226
Cluster_09041_11.68216742_375.2024317	3.4675	1.7939	0.0004758	3.3226
Cluster_20211_7.280073143_1093.284171	12.047	3.5907	0.00047676	3.3217
Cluster_10776_5.101063675_455.0974355	0.49142	-1.025	0.00047676	3.3217
Cluster_04584_0.594681333_132.0290393	1.8026	0.85006	0.00047904	3.3196
Cluster_07065_0.531940858_278.9138387	0.4394	-1.1864	0.00048336	3.3157
Cluster_17458_7.262356129_815.2049867	76.251	6.2527	0.00048446	3.3147
Cluster_10295_6.336321272_431.1922758	2.5743	1.3642	0.00048446	3.3147
Cluster_18644_1.005979892_909.2837359	6.823	2.7704	0.00048728	3.3122
Cluster_05561_5.6859208_181.0425244	35.4	5.1457	0.00048741	3.3121
Cluster_15806_8.90820129_711.1128325	25.13	4.6513	0.00048851	3.3111
Cluster_06245_8.162483928_223.0606991	24.234	4.599	0.00048851	3.3111
Cluster_13319_5.652061899_567.2098165	6.8845	2.7833	0.00048934	3.3104
Cluster_19723_6.022500123_1017.212992	0.060369	-4.05	0.00048963	3.3101
Cluster_09111_4.000226668_379.1240618	37.247	5.219	0.00049025	3.3096
Cluster_10043_0.67829061_421.0027857	0.51607	-0.95435	0.00049089	3.309
Cluster_10068_11.89051117_421.2085786	3.1695	1.6643	0.00049104	3.3089
Cluster_10600_6.964290439_447.1299917	7.4242	2.8922	0.0004927	3.3074
Cluster_03665_7.177829136_1189.314271	14.792	3.8868	0.00049328	3.3069
Cluster_08616_4.811404132_357.1194842	11.141	3.4778	0.00049328	3.3069
Cluster_07500_7.240892931_306.0766519	0.0034408	-8.1831	0.0004936	3.3066
Cluster_11587_5.206506226_491.1315705	41.327	5.369	0.00049743	3.3033
Cluster_20076_0.509040646_1068.685839	0.07747	-3.6902	0.00049743	3.3033
Cluster_20895_8.163097645_1249.298575	77.93	6.2841	0.00049801	3.3028
Cluster_03469_7.16734792_1047.270789	0.11117	-3.1691	0.00049801	3.3028
Cluster_10553_3.895007318_445.0348687	1.8849	0.91451	0.00049853	3.3023
Cluster_10179_4.269410816_427.1239761	13.1	3.7115	0.00049896	3.3019
Cluster_07938_2.458321167_326.1107516	2.1674	1.116	0.00050022	3.3008
Cluster_13705_0.645956878_587.0310835	0.56709	-0.81836	0.00050146	3.2998
Cluster_14692_6.297475809_639.1569797	15.123	3.9187	0.00050243	3.2989
Cluster_15355_8.369927542_681.3715299	5.3775	2.4269	0.00050243	3.2989
Cluster_18123_6.558906567_863.2186598	3.0064	1.5881	0.00050243	3.2989
Cluster_05175_3.919378249_161.0446386	2.1318	1.0921	0.00050666	3.2953
Cluster_16494_7.688497289_753.2262379	29.569	4.886	0.00050853	3.2937
hydroxindolylmethyglucosinolate	0.009701	-6.6876	0.00051348	3.2895
Cluster_10948_3.139274216_463.0484933	0.009701	-6.6876	0.00051348	3.2895
Cluster_03560_3.031501302_1103.343017	50.245	5.6509	0.00051348	3.2895
Cluster_04002_4.059153438_107.0489483	40.195	5.3289	0.00051348	3.2895
Cluster_12701_11.12014074_537.1546751	2.3058	1.2053	0.00051348	3.2895
Cluster_19341_11.68529685_971.33692	13.274	3.7305	0.00051433	3.2888
Cluster_06136_6.224827523_217.011125	4.6869	2.2286	0.00051487	3.2883
Cluster_06280_4.035960654_225.0610171	172.96	7.4343	0.0005154	3.2879
Cluster_06079_10.18522072_211.0944823	2.8082	1.4896	0.00051887	3.2849
Cluster_10172_4.269410816_427.1239761	14.273	3.8352	0.00051968	3.2843
Cluster_07266_0.691789863_292.066562	5.3162	2.4104	0.00051968	3.2843
Cluster_14487_4.341625897_627.1568654	1245.1	10.282	0.00052166	3.2826
Cluster_12929_6.718038507_549.2093524	7.6175	2.9293	0.00052174	3.2825
Cluster_14616_0.553711606_635.0640242	9.5752	3.2593	0.00052272	3.2817
Cluster_07279_5.960332917_293.106005	0.11219	-3.156	0.00052777	3.2776
Cluster_09700_6.361127459_403.1236857	69.739	6.1239	0.00053028	3.2755
Cluster_08613_5.038269287_357.1194737	4.6879	2.229	0.00053041	3.2754
Cluster_19541_11.68540997_993.3202933	10.622	3.409	0.00053092	3.275
Cluster_15366_5.981702111_683.2545862	2.4642	1.3011	0.00053092	3.275
Cluster_02282_4.189102196_389.1089736	157.55	7.2996	0.00053216	3.274
Cluster_05255_2.231013324_167.0816179	29.728	4.8937	0.00053549	3.2712
Cluster_07751_6.702518294_319.1289332	10.325	3.3681	0.00053549	3.2712
Cluster_11753_5.787170362_498.1610688	0.41625	-1.2645	0.00053549	3.2712
Cluster_08781_3.590895899_364.1249467	2.8668	1.5195	0.0005356	3.2712
Cluster_13541_0.656553829_579.0276663	3.1569	1.6585	0.00053638	3.2705
Cluster_16850_8.58970437_775.2476592	13.603	3.7659	0.00054409	3.2643
Cluster_09134_3.919687984_381.0803518	1.9341	0.95168	0.00054409	3.2643
Cluster_09044_11.89049047_375.2023916	3.8608	1.9489	0.00054426	3.2642
Cluster_06956_3.984236554_272.038449	9.6619	3.2723	0.0005453	3.2634
Cluster_08648_5.715901405_359.1131212	2.9963	1.5832	0.0005453	3.2634
Cluster_08569_11.68385519_355.1739522	2.8965	1.5343	0.0005453	3.2634
Cluster_14951_6.132264179_655.1516246	8.7978	3.1371	0.0005464	3.2625
Cluster_05994_8.161509566_205.0497369	18.429	4.2039	0.00054712	3.2619
Cluster_17195_7.98878882_797.2304599	20.275	4.3417	0.00054908	3.2604
Cluster_02679_7.782602871_598.1439755	48616	15.569	0.00055	3.2596
Cluster_19062_5.976957865_947.2482881	143.79	7.1678	0.00055044	3.2593
Cluster_13707_1.397852378_587.0659651	0.10548	-3.245	0.00055378	3.2567
Cluster_15106_4.47633015_665.1935597	13.865	3.7934	0.00055508	3.2556
Cluster_10114_5.327790677_423.187334	6.5609	2.7139	0.00055508	3.2556
Cluster_12028_7.091965832_509.1871021	4.0415	2.0149	0.00055508	3.2556
Cluster_09578_5.992754977_397.207757	2.5107	1.3281	0.00055508	3.2556
Cluster_19234_0.499141774_962.8006012	10.123	3.3396	0.00055585	3.255
Cluster_10113_5.849683897_423.1801966	2.9853	1.5779	0.00055628	3.2547
Cluster_21394_7.2329192_1425.252684	0.42331	-1.2402	0.00055628	3.2547
Cluster_10332_5.848921838_433.2075113	2.5558	1.3538	0.0005588	3.2527
Cluster_14563_7.998402857_631.2416005	110.55	6.7885	0.00055927	3.2524
Cluster_17544_8.671341323_821.3263943	363.39	8.5054	0.00056414	3.2486
Cluster_17806_6.197431912_841.2445241	5.6334	2.494	0.00056534	3.2477
Cluster_07047_4.611520108_277.1188491	4.2711	2.0946	0.00056543	3.2476
Cluster_03154_8.199748748_773.1927545	120.01	6.9071	0.00056602	3.2472
Cluster_08947_7.195939904_371.134306	3.9398	1.9781	0.00056873	3.2451
Cluster_12188_8.830701096_517.1356782	0.58167	-0.78173	0.00056873	3.2451
Cluster_10169_0.499642559_426.918527	2.7971	1.4839	0.00057114	3.2433
1_disinapoylglucose	12.332	3.6243	0.00058233	3.2348
Cluster_13806_8.162475562_591.1727795	12.332	3.6243	0.00058233	3.2348
Cluster_19282_11.89053789_965.3263527	7.9841	2.9971	0.00058233	3.2348
Cluster_06534_1.802198101_241.0350019	2.7007	1.4333	0.00058352	3.2339
Cluster_04919_3.919363492_151.0389743	2.25	1.1699	0.00058352	3.2339
Cluster_06227_5.356181416_223.0241281	0.4134	-1.2744	0.00058673	3.2316
Cluster_15359_4.789610848_682.1841194	38.391	5.2627	0.00058777	3.2308
Cluster_00043_8.162485096_147.7945331	16.907	4.0796	0.00058777	3.2308
Cluster_19903_2.467232922_1045.31004	2.4823	1.3117	0.00058814	3.2305
Cluster_19001_5.830901775_941.2189193	22.316	4.48	0.00059062	3.2287
Cluster_16571_8.521994886_757.2350744	5.355	2.4209	0.00059062	3.2287
Cluster_10501_4.079000852_442.0282573	0.0044357	-7.8166	0.00059161	3.228
Cluster_20613_7.779114008_1179.282151	75.58	6.2399	0.00059161	3.228
Cluster_16905_2.618049204_779.2107244	5.2816	2.401	0.00059161	3.228
Cluster_10966_6.381843553_463.1454502	36.838	5.2031	0.00059293	3.227
Cluster_17480_5.545508378_817.2431238	49.263	5.6224	0.00059305	3.2269
Cluster_19514_7.214315001_991.2370861	7.2636	2.8607	0.00059305	3.2269
Cluster_18238_8.672564922_873.3192011	7.2775	2.8634	0.00059433	3.226
Cluster_07564_5.006558608_309.1187693	3.0389	1.6035	0.00059433	3.226
Cluster_14788_2.666515007_645.1898091	1.5469	0.62941	0.00059433	3.226
Cluster_10873_10.18482962_459.1490198	3.1691	1.6641	0.00059456	3.2258
Cluster_06048_7.954855571_209.0786172	0.62011	-0.6894	0.0005953	3.2253
Cluster_12927_7.246852282_549.0883766	19.132	4.2579	0.00059645	3.2244
Cluster_05525_0.658773782_179.055022	0.042861	-4.5442	0.00059767	3.2235
Cluster_05599_2.232036426_185.0923611	34.831	5.1223	0.00059805	3.2233
Cluster_20809_8.164509213_1227.313717	86.21	6.4298	0.00059892	3.2226
Cluster_09284_0.630815008_387.1031596	0.17872	-2.4842	0.00059892	3.2226
Cluster_16068_6.704128634_727.2100676	9.8907	3.3061	0.00060058	3.2214
Cluster_13271_7.222826428_565.1932964	1.9775	0.98367	0.00060288	3.2198
Cluster_05236_4.663094437_165.0543596	5.3581	2.4217	0.00060357	3.2193
Cluster_04841_0.960869751_145.0129894	5.1094	2.3532	0.00060357	3.2193
Cluster_14412_6.089421008_623.162571	9.7827	3.2902	0.00060467	3.2185
Cluster_07633_3.919434593_313.0929628	2.0751	1.0532	0.00060482	3.2184
Cluster_06343_2.230630378_229.0823609	17.192	4.1037	0.00060499	3.2183
Cluster_14953_5.507641105_655.1529483	53.008	5.7281	0.00060589	3.2176
Cluster_07856_0.948246782_323.0982149	12.86	3.6848	0.00061144	3.2136
Cluster_07673_3.142745963_315.0723823	5.2614	2.3954	0.00061144	3.2136
Cluster_09699_5.009867513_403.1245029	63.546	5.9897	0.00061426	3.2117
Cluster_14266_8.700352271_615.157879	24.109	4.5915	0.00061426	3.2117
Cluster_12939_7.710877886_549.1985693	0.48668	-1.039	0.00061502	3.2111
Cluster_04815_2.698322645_142.0497597	5.8527	2.5491	0.00061759	3.2093
Cluster_08844_8.163016729_367.1034597	17.697	4.1455	0.00062099	3.2069
Cluster_04219_4.295564058_112.9843797	4.0919	2.0328	0.00062226	3.206
Cluster_08119_0.96508904_334.9993107	3.6122	1.8529	0.00062351	3.2052
Cluster_08024_4.669464525_329.0877274	8.8029	3.138	0.00062437	3.2046
Cluster_09241_6.452143898_385.1140036	1.657	0.72861	0.00062437	3.2046
Cluster_09710_8.973304581_403.1970858	3.748	1.9061	0.0006249	3.2042
Cluster_13877_5.164543755_595.1654007	5.6824	2.5065	0.00062498	3.2041
Cluster_08322_2.388791249_343.1066382	2.0523	1.0372	0.00062532	3.2039
Cluster_16427_9.457316693_749.1304507	12.88	3.6871	0.00062549	3.2038
Cluster_15338_9.64425976_681.1418608	11.446	3.5167	0.0006266	3.203
Cluster_21081_6.279390319_1303.318321	4.6298	2.211	0.00062875	3.2015
Cluster_09745_6.352430503_405.1555287	3.3487	1.7436	0.00063049	3.2003
Cluster_21388_6.574576584_1419.40559	8.4277	3.0751	0.00063721	3.1957
Cluster_13752_1.399930039_589.0613077	0.038663	-4.6929	0.00063833	3.195
Cluster_07459_5.646185689_303.1064154	2.7423	1.4554	0.00063833	3.195
Cluster_03794_0.504573151_1281.667225	0.30713	-1.7031	0.00063955	3.1941
Cluster_09115_11.89050979_379.1972421	3.1891	1.6732	0.00063955	3.1941
Cluster_12143_3.901158685_514.2149862	0.23525	-2.0877	0.00064277	3.1919
Cluster_02484_6.736661759_481.1166775	61.1	5.9331	0.00064319	3.1917
Cluster_14754_7.30138448_643.1447966	7.3633	2.8804	0.00064372	3.1913
Cluster_02618_5.568405595_554.144192	9.3348	3.2226	0.00064602	3.1898
Cluster_10404_4.295266965_437.1081993	7.1292	2.8337	0.00065142	3.1861
Cluster_15530_5.054413664_693.1268293	68.886	6.1061	0.00065466	3.184
Cluster_10992_3.138511789_465.0437839	2.0088e-05	-15.603	0.00065479	3.1839
Cluster_07146_3.953855027_285.0187003	0.46192	-1.1143	0.00065672	3.1826
Cluster_07471_1.176593734_304.0789116	2.7274	1.4475	0.00065857	3.1814
Cluster_03218_7.019061041_799.2080968	6.9001	2.7866	0.00065986	3.1805
Cluster_14231_9.64467459_613.1545343	10.002	3.3222	0.00066333	3.1783
Cluster_05039_3.142821499_153.0183276	5.6442	2.4968	0.00066581	3.1766
Cluster_14523_3.179939923_629.1714958	10.497	3.3919	0.00066633	3.1763
Cluster_19972_0.522052317_1053.703636	0.14303	-2.8056	0.00066633	3.1763
Cluster_04687_3.986204269_135.0440965	120.18	6.9091	0.00066663	3.1761
Cluster_05507_6.26282527_179.0341064	43.147	5.4312	0.00066663	3.1761
Cluster_08929_6.103659489_371.0977581	7.9501	2.991	0.00066853	3.1749
Cluster_14853_7.613808638_649.1782697	7.1584	2.8396	0.00066919	3.1745
Cluster_13810_9.645099606_591.1727804	9.968	3.3173	0.00067094	3.1733
Cluster_07443_6.022687893_303.0489498	0.3404	-1.5547	0.00067106	3.1732
Cluster_02671_7.779135424_589.1380164	86.666	6.4374	0.00067483	3.1708
Cluster_08140_6.154749893_335.1711829	5.4024	2.4336	0.00067606	3.17
Cluster_16045_6.292489201_725.1953066	4.4574	2.1562	0.00067606	3.17
Cluster_05730_4.812999363_195.0655126	13.596	3.7651	0.00067674	3.1696
Cluster_12613_8.568078791_534.0671723	0.0055649	-7.4894	0.00067846	3.1685
Cluster_12554_3.27308759_532.0598925	0.058933	-4.0848	0.00068098	3.1669
Cluster_03141_6.550471378_766.1780796	22.012	4.4602	0.00068149	3.1665
Cluster_16866_6.520139894_777.1843063	9.9547	3.3154	0.00068284	3.1657
Cluster_13277_7.60632361_565.1920954	23.518	4.5557	0.0006832	3.1655
Cluster_16874_7.500734633_777.3005286	8.0977	3.0175	0.00068466	3.1645
Cluster_11164_0.917088732_473.1510777	2.1357	1.0947	0.00068558	3.1639
Cluster_10029_11.89048224_419.1923315	5.6336	2.4941	0.00068862	3.162
Cluster_03017_6.22174326_714.1724439	6.4632	2.6923	0.00068993	3.1612
Cluster_16847_7.988840134_775.2476269	10.949	3.4528	0.00069044	3.1609
Cluster_15556_6.400472178_695.1466372	59.963	5.906	0.00069539	3.1578
Cluster_11970_8.907969782_507.1507762	13.41	3.7452	0.00069539	3.1578
Cluster_13266_8.908048313_565.1096123	7.7389	2.9521	0.00069673	3.1569
Cluster_07367_4.639207501_299.0769039	5.0218	2.3282	0.00069673	3.1569
Cluster_21153_5.844844956_1327.334389	7.0618	2.82	0.00069693	3.1568
Cluster_11026_3.274404669_466.0671924	0.051729	-4.2729	0.00069694	3.1568
Cluster_06872_6.255841001_269.0040152	6.094	2.6074	0.00069694	3.1568
methylsulfinylhexyl glucosinolate	0.053363	-4.228	0.00069694	3.1568
Cluster_10985_3.276005273_464.0725033	0.053363	-4.228	0.00069694	3.1568
Cluster_08125_3.910196002_335.0739021	1.9643	0.97399	0.00069694	3.1568
Cluster_12943_0.894941115_549.168297	748.84	9.5485	0.00070285	3.1531
Cluster_06486_5.271993219_236.0558482	2.0257	1.0184	0.00070289	3.1531
Cluster_08339_4.71746148_343.1874031	7.0213	2.8117	0.000705	3.1518
Cluster_10102_3.89566597_423.0522088	2.1702	1.1178	0.0007062	3.1511
Cluster_05169_0.659056043_161.0446452	0.099584	-3.3279	0.00070714	3.1505
Cluster_07346_1.257683105_297.1191369	5.2699	2.3978	0.00070786	3.1501
Cluster_10236_0.793223775_429.1243345	7.762	2.9564	0.00070857	3.1496
Cluster_07470_1.012945529_304.0670378	26.658	4.7365	0.00070935	3.1491
Cluster_14230_9.455605693_613.1551228	11.386	3.5092	0.00070935	3.1491
Cluster_13490_1.628146319_576.1052931	0.081146	-3.6233	0.00070945	3.1491
Cluster_08681_7.655146956_359.150191	47.26	5.5626	0.00070985	3.1488
Cluster_10829_4.478026161_457.1343554	17.36	4.1177	0.00070985	3.1488
Cluster_16878_9.101896067_777.2988228	86.096	6.4279	0.00070998	3.1488
Cluster_13809_9.45541134_591.1718426	10.779	3.4301	0.00070998	3.1488
Cluster_07117_0.653984333_283.0561877	8.6021	3.1047	0.00070998	3.1488
Cluster_11121_5.009969435_471.1119403	8.545	3.0951	0.00070998	3.1488
Cluster_13712_8.54521871_587.1611105	4.5603	2.1891	0.00070998	3.1488
Cluster_13142_0.500108922_558.8748906	2.1522	1.1058	0.0007103	3.1486
Cluster_10815_4.060072731_457.0128962	19.935	4.3172	0.00071066	3.1483
Cluster_20385_11.89083216_1129.291995	2.2147	1.1471	0.00071172	3.1477
Cluster_04253_0.841834539_115.0023165	1.8922	0.92003	0.00071353	3.1466
Cluster_16846_7.918589142_775.2476351	11.182	3.4831	0.00071787	3.144
Cluster_13610_5.739794387_581.1866939	2.4712	1.3052	0.00071935	3.1431
Cluster_04764_2.513750065_137.0232512	6.3116	2.658	0.00072532	3.1395
Cluster_12228_6.393038054_518.1667661	3.4258	1.7764	0.00072601	3.1391
Cluster_12465_0.829864831_528.0426476	39.632	5.3086	0.00072704	3.1384
Cluster_06696_1.404661421_257.0775401	7.7252	2.9496	0.00072704	3.1384
Cluster_11959_5.791384343_507.1140357	10.126	3.34	0.00072871	3.1374
Cluster_16978_6.444429971_785.2170384	14.654	3.8732	0.00072991	3.1367
Cluster_02849_6.211195405_653.6203967	7.2727	2.8625	0.00073035	3.1365
Cluster_18885_6.315768265_931.2506089	7.2341	2.8548	0.00073105	3.1361
Cluster_11882_0.81098488_503.1620755	6.1257	2.6149	0.00073279	3.135
Cluster_11399_8.09431573_483.1512203	9.0122	3.1719	0.00073295	3.1349
Cluster_10157_5.848876821_425.1758603	2.9059	1.539	0.00073322	3.1348
Cluster_10196_6.447338643_427.1965655	2.2275	1.1554	0.00073376	3.1344
Cluster_01269_1.258427398_154.4959572	0.51562	-0.95561	0.00073376	3.1344
Cluster_05711_6.021020149_194.0212755	0.44953	-1.1535	0.00073475	3.1339
Cluster_03009_6.359927928_713.1840677	28.08	4.8115	0.00073951	3.1311
Cluster_06856_6.054382473_267.0871939	0.5346	-0.90347	0.00074243	3.1293
Cluster_07684_3.84408772_315.1086733	2.4885	1.3153	0.00074442	3.1282
Cluster_05644_7.335396046_189.0188174	4.7421	2.2455	0.00074509	3.1278
Cluster_13882_6.988923232_595.2041205	3.261	1.7053	0.00074742	3.1264
Cluster_20086_5.022963855_1069.301282	8.5622	3.098	0.00074893	3.1256
Cluster_10393_1.258486732_436.966001	1.6114	0.68833	0.00074893	3.1256
Cluster_03648_0.505977449_1167.687915	0.17521	-2.5129	0.0007495	3.1252
Cluster_11674_0.870104728_495.0069798	0.32046	-1.6418	0.0007495	3.1252
Cluster_15321_8.572566196_680.0721397	0.0057993	-7.4299	0.00074967	3.1251
Cluster_03422_0.499765443_989.797212	11.035	3.464	0.00075091	3.1244
Cluster_14272_10.3851937_615.2467097	13.081	3.7094	0.0007529	3.1233
Cluster_07847_0.649810532_323.0283829	1.8148	0.85985	0.00075642	3.1212
Cluster_04842_1.011086152_145.0130025	10.206	3.3514	0.00075737	3.1207
Cluster_07193_4.734159926_287.0662385	5.6072	2.4873	0.00075737	3.1207
Cluster_13507_8.907985647_577.1406723	0.30794	-1.6993	0.00075881	3.1199
Cluster_07869_4.981879265_323.1351491	0.54593	-0.87321	0.00075881	3.1199
Cluster_08475_7.096062396_351.1559292	2.9017	1.5369	0.00076291	3.1175
Cluster_18878_0.817310318_930.1933371	59.985	5.9065	0.0007654	3.1161
Cluster_13411_10.38482938_571.2552098	15.948	3.9953	0.0007654	3.1161
Cluster_05210_2.972959718_163.0390296	11.431	3.5149	0.0007654	3.1161
Cluster_18679_10.9061182_913.3283329	2.9197	1.5458	0.0007682	3.1145
Cluster_04601_2.09225849_133.0494505	2.1077	1.0756	0.0007707	3.1131
Cluster_04677_0.841456839_135.0172599	2.1247	1.0873	0.00077097	3.113
Cluster_10429_1.366600451_438.0366815	0.0037276	-8.0675	0.00077119	3.1128
Cluster_17217_8.053092238_799.2082069	26.676	4.7375	0.00077119	3.1128
Cluster_13693_2.563395517_586.0324055	0.095142	-3.3938	0.00077119	3.1128
Cluster_14341_4.476337068_619.1876506	10.4	3.3784	0.00077119	3.1128
Cluster_05518_1.376128663_179.0550261	0.17494	-2.5151	0.00077119	3.1128
Cluster_04204_3.340466191_111.0075577	5.3523	2.4201	0.00077119	3.1128
Cluster_17895_0.501226948_846.8208132	2.3341	1.2229	0.00077119	3.1128
Cluster_08202_4.217924271_339.0569524	2.2292	1.1565	0.00077119	3.1128
Cluster_15309_9.032816702_679.1514347	1.9522	0.96508	0.00077119	3.1128
Cluster_14826_5.50451722_647.1215167	7.6421	2.934	0.00077129	3.1128
Cluster_06118_5.558446241_215.1279567	6.8144	2.7686	0.00077137	3.1127
Cluster_15765_6.133912405_708.0648094	3.0345	1.6015	0.00077137	3.1127
Cluster_21179_2.728149979_1339.404334	1.5363	0.61949	0.00077137	3.1127
Cluster_20651_6.650702816_1187.30873	240.99	7.9128	0.00077179	3.1125
Cluster_14479_5.055793504_627.1441989	48.622	5.6035	0.00077179	3.1125
Cluster_15396_6.726389536_684.2408084	49.354	5.6251	0.00077409	3.1112
Cluster_07951_5.207437759_327.0694308	2.5658	1.3594	0.00077409	3.1112
Cluster_11079_10.90743386_469.1666724	1.7247	0.78632	0.00077409	3.1112
Cluster_12983_7.918558706_551.1765618	26.62	4.7344	0.00077506	3.1107
Cluster_05293_3.987905784_172.0239939	151.98	7.2477	0.00077567	3.1103
Cluster_10851_1.071892397_458.0697331	0.11026	-3.1811	0.00077994	3.1079
Cluster_14448_5.0558016_625.1415176	37.56	5.2311	0.00078282	3.1063
Cluster_06870_1.503360521_268.9699615	0.61101	-0.71073	0.00078282	3.1063
Cluster_16737_0.885355754_769.2276202	75325	16.201	0.00078502	3.1051
methylsulfinylbutyl glucosinolate	4.4651e-05	-14.451	0.00078559	3.1048
Cluster_10385_1.366223327_436.0410552	4.4651e-05	-14.451	0.00078559	3.1048
Cluster_06961_1.433100183_272.0887342	0.14035	-2.8329	0.000788	3.1035
Cluster_12225_2.561789863_518.0441917	0.080865	-3.6283	0.00079831	3.0978
Cluster_09896_0.708597835_413.0937008	6.1853	2.6288	0.00079852	3.0977
Cluster_10845_9.014550042_457.2078392	2.591	1.3735	0.00079897	3.0975
Cluster_13917_5.778611909_597.2193732	6.2766	2.65	0.00080062	3.0966
Cluster_03996_0.58010512_104.0340094	6.9918	2.8057	0.00081059	3.0912
Cluster_15787_7.084991553_709.1641008	25.407	4.6671	0.0008111	3.0909
Cluster_05204_8.856999263_162.0221468	0.042227	-4.5657	0.00081254	3.0902
Cluster_17053_9.94543613_789.2650055	5.0361	2.3323	0.00081254	3.0902
Cluster_12001_5.19533803_508.09829	0.0075741	-7.0447	0.00081267	3.0901
Cluster_15071_0.83489818_663.2000007	1249.4	10.287	0.00081281	3.09
Cluster_09268_2.560350534_386.057434	0.00029724	-11.716	0.00081625	3.0882
Cluster_11950_5.714964169_506.1197109	0.0020064	-8.9612	0.00081808	3.0872
Cluster_16305_7.301651664_743.1426542	17.68	4.1441	0.00081808	3.0872
Cluster_14956_4.555145128_655.1643914	8.2782	3.0493	0.00081808	3.0872
Cluster_09665_10.90617389_401.1796949	1.8896	0.91811	0.00081808	3.0872
Cluster_11000_6.065002445_465.1033845	7.176	2.8432	0.00082044	3.086
Cluster_17321_5.777592038_805.2777316	38.181	5.2548	0.00082141	3.0854
Cluster_10912_6.433998467_461.1562598	8.7662	3.1319	0.00082214	3.0851
Cluster_08643_3.306491914_359.0626665	111.01	6.7945	0.0008275	3.0822
Cluster_06934_7.728082095_271.0610834	24.66	4.6241	0.0008275	3.0822
Cluster_07966_4.66312256_327.108524	5.16	2.3674	0.00082787	3.082
Cluster_14794_7.301138718_645.1427839	11.613	3.5377	0.00082796	3.082
Cluster_15663_9.029200995_701.1326908	2.1339	1.0935	0.00082883	3.0815
Cluster_11104_1.401408558_470.1516543	7.2914	2.8662	0.00083186	3.0799
Cluster_07156_4.734020157_285.0614741	5.1581	2.3668	0.00083326	3.0792
Cluster_21265_0.752255908_1367.455713	7.0429	2.8162	0.00083394	3.0789
Cluster_17571_0.507893544_824.7449557	0.26464	-1.9179	0.00083731	3.0771
Cluster_12589_11.89138038_533.14113	2.1267	1.0886	0.00083731	3.0771
Cluster_07366_5.672952068_299.07733	4.7847	2.2584	0.00083789	3.0768
Cluster_19101_11.89052937_949.3532476	6.7609	2.7572	0.00083807	3.0767
Cluster_17318_9.88499079_805.3312199	37.932	5.2453	0.00083902	3.0762
Cluster_13237_7.014309687_563.1403059	3.97	1.9891	0.00083975	3.0758
Cluster_02950_7.644350466_687.6690868	4.8139	2.2672	0.00084327	3.074
Cluster_17194_7.918622388_797.2293254	7.8613	2.9748	0.00084495	3.0732
Cluster_11060_5.364695877_468.151257	0.30564	-1.7101	0.00084495	3.0732
Cluster_21349_7.645065317_1397.324387	5.5706	2.4778	0.00084612	3.0726
Cluster_07358_0.559658912_298.8802706	5.8392	2.5458	0.00084627	3.0725
Cluster_03608_0.499809458_1143.214402	0.22735	-2.137	0.00084808	3.0716
Cluster_06001_9.639637883_205.1226352	3.9135	1.9685	0.00085873	3.0661
Cluster_19027_0.813399893_943.255032	7.6298	2.9316	0.00086075	3.0651
Cluster_13538_7.167521484_578.4320241	4.1004	2.0358	0.000864	3.0635
Cluster_07748_3.109019626_319.1037007	8.6044	3.1051	0.00086728	3.0618
Cluster_21284_7.644195849_1375.344823	4.2119	2.0745	0.00087184	3.0596
Cluster_00126_6.582858856_296.8322397	10.903	3.4466	0.00087393	3.0585
Cluster_10791_11.891966_455.1422831	2.2607	1.1767	0.00087519	3.0579
Cluster_09704_5.188449792_403.1244978	122.55	6.9372	0.00087552	3.0577
Cluster_17109_0.875940083_793.1879615	73.887	6.2073	0.00088359	3.0537
Cluster_08528_6.095261515_353.1817853	5.4792	2.454	0.00088537	3.0529
Cluster_02261_5.906409165_385.0964263	32.408	5.0183	0.00088572	3.0527
Cluster_18792_0.504557284_922.7486912	0.52296	-0.93523	0.00088572	3.0527
Cluster_03971_6.584130198_1495.375972	3.2579	1.7039	0.00088866	3.0513
Cluster_18740_4.444452974_919.095209	0.004301	-7.8611	0.00089264	3.0493
Cluster_07332_2.233632252_297.0701343	34.333	5.1015	0.00089264	3.0493
Cluster_09795_7.545477907_407.1650542	4.686	2.2284	0.00089264	3.0493
Cluster_15783_4.477125199_709.1241575	6.1666	2.6245	0.00089362	3.0488
Cluster_03400_0.517152448_971.7498297	0.068819	-3.8611	0.00089602	3.0477
Cluster_02856_7.536552027_656.16798	40.836	5.3518	0.00089657	3.0474
Cluster_12520_6.993610956_531.0759122	14.374	3.8454	0.00089958	3.046
Cluster_17955_8.368141257_851.3348228	124.99	6.9656	0.00089988	3.0458
Cluster_15189_0.49933365_670.8566697	29.646	4.8898	0.00090643	3.0427
Cluster_11062_7.855626239_468.1507291	2.7353	1.4517	0.00090823	3.0418
Cluster_10864_10.90941104_459.1370152	1.8761	0.90774	0.00091133	3.0403
Cluster_17299_4.342061396_804.2320897	18.022	4.1717	0.00091666	3.0378
Cluster_12213_4.41736283_517.155654	4.1458	2.0517	0.00092078	3.0358
Cluster_07639_2.164994122_313.1137658	3.5098	1.8114	0.00092078	3.0358
Cluster_09301_5.848970075_387.2028383	3.3473	1.743	0.00092078	3.0358
Cluster_19951_11.89123631_1051.277125	2.6313	1.3958	0.00092391	3.0344
Cluster_11222_0.82944842_475.1303742	12.142	3.6019	0.00092781	3.0325
Cluster_14383_4.638344076_621.1452864	13.091	3.7104	0.00093387	3.0297
Cluster_09192_2.346593338_383.117443	3.6317	1.8606	0.00093625	3.0286
Cluster_14672_10.38587812_637.2279712	20.02	4.3234	0.00093945	3.0271
Cluster_06693_1.307230815_256.0932999	7.1637	2.8407	0.00093964	3.027
Cluster_16361_8.010641723_745.2368317	28.701	4.8431	0.00094233	3.0258
Cluster_12676_0.864293617_537.037841	0.29347	-1.7687	0.0009425	3.0257
Cluster_08378_6.019551086_345.1167922	1.8537	0.89041	0.00094454	3.0248
Cluster_16428_9.644496685_749.1304955	11.271	3.4945	0.00094505	3.0245
Cluster_17686_5.696636218_831.2212281	13.753	3.7817	0.0009472	3.0236
Cluster_10547_11.09897947_444.2395234	3.3499	1.7441	0.00094819	3.0231
Cluster_06054_0.788710432_209.101983	2.6276	1.3937	0.00094903	3.0227
Cluster_02945_6.535726997_686.1777897	4.4286	2.1468	0.0009493	3.0226
Cluster_18706_4.444463568_917.0981179	0.006441	-7.2785	0.00095378	3.0206
Cluster_09806_8.020709621_407.1920114	3.0107	1.5901	0.00095812	3.0186
Cluster_14342_4.556666785_619.1875987	8.4019	3.0707	0.000964	3.0159
Cluster_19219_7.19684217_961.1993185	0.59457	-0.75009	0.000964	3.0159
Cluster_08145_8.565203036_336.0376507	0.0055367	-7.4968	0.00096439	3.0157
Cluster_04904_6.021496595_150.0310888	0.48918	-1.0316	0.00096746	3.0144
Cluster_02890_6.505916879_668.1664584	14.257	3.8336	0.00096756	3.0143
Cluster_12758_3.140686046_540.13699	7.4279	2.8929	0.00096756	3.0143
Cluster_07844_7.225892019_323.0405044	2.4328	1.2826	0.00096898	3.0137
Cluster_15399_0.558481309_684.7417179	9.1507	3.1939	0.00096918	3.0136
Cluster_15769_4.175088529_708.193702	8.1543	3.0276	0.00097384	3.0115
Cluster_19938_10.90583289_1049.302834	2.6482	1.405	0.00097859	3.0094
Cluster_10284_8.334704396_431.0984467	8.8909	3.1523	0.00098503	3.0065
Cluster_15711_8.768863296_704.2203147	4.7559	2.2497	0.00098871	3.0049
Cluster_13600_6.080705736_581.1888991	2.6658	1.4145	0.00098871	3.0049
Cluster_13746_1.06077634_588.0747738	0.42685	-1.2282	0.00098871	3.0049
Cluster_13173_8.569515738_561.0869791	0.0074128	-7.0758	0.00098958	3.0045
Cluster_09107_8.400681824_379.0971848	0.094918	-3.3972	0.00099128	3.0038
Cluster_09511_4.66315254_395.0959489	3.7162	1.8938	0.00099128	3.0038
Cluster_17875_7.228151526_845.2140164	0.35839	-1.4804	0.0009919	3.0035
Cluster_03747_0.499743882_1249.71006	2.1891	1.1303	0.0009919	3.0035
Cluster_09622_10.90505061_399.1628208	4.8352	2.2736	0.00099577	3.0018
Cluster_02963_6.623894694_692.1786429	7.6451	2.9345	0.00099648	3.0015
Cluster_09748_7.545838852_405.1684074	3.9826	1.9937	0.00099853	3.0006
Cluster_12320_5.474295031_521.2023041	4.9394	2.3043	0.0010001	2.9999
Cluster_02994_6.492314724_704.1554114	6.0347	2.5933	0.0010002	2.9999
Cluster_19216_0.4982917_960.8005456	7.6381	2.9332	0.0010019	2.9992
Cluster_12000_4.429611685_508.0983028	0.22192	-2.1719	0.0010036	2.9984
Cluster_19298_8.353440238_967.3854899	7.0975	2.8273	0.0010049	2.9979
Cluster_08108_10.90616267_333.1920108	2.7559	1.4625	0.0010087	2.9962
Cluster_08315_1.361482559_343.0794648	106.98	6.7413	0.0010097	2.9958
Cluster_10974_11.68222863_463.1821234	4.2112	2.0742	0.001011	2.9953
Cluster_07244_7.104807535_291.0485065	0.56371	-0.82697	0.0010152	2.9934
Cluster_11965_3.000211356_507.1355244	8.7843	3.1349	0.0010178	2.9923
Cluster_02603_5.714774474_545.1419966	38.727	5.2753	0.0010277	2.9881
Cluster_02955_6.492343358_689.1500936	18.838	4.2355	0.0010352	2.985
Cluster_17887_10.90576062_845.3406996	3.3062	1.7252	0.0010352	2.985
Cluster_03076_6.359793142_735.1802557	27.697	4.7916	0.0010392	2.9833
Cluster_08046_0.594136745_330.8794801	13.423	3.7467	0.0010451	2.9809
Cluster_04845_5.308809261_145.0282209	2.1825	1.126	0.0010484	2.9795
Cluster_16369_8.672855502_745.2368534	30.152	4.9142	0.0010485	2.9794
Cluster_06591_3.06822215_245.113744	4.6255	2.2096	0.0010487	2.9794
Cluster_16022_6.493364557_723.2156734	22.742	4.5073	0.0010504	2.9786
Cluster_15413_2.69083966_685.1841014	1.7001	0.76564	0.0010504	2.9786
Cluster_16760_4.610080865_771.2003594	8.0374	3.0067	0.0010527	2.9777
Cluster_10116_6.310532153_423.1869538	4.3539	2.1223	0.0010529	2.9776
Cluster_11491_4.268486851_487.1464385	13.004	3.7009	0.001057	2.9759
Cluster_07627_0.964503652_313.0175852	4.6536	2.2184	0.0010601	2.9746
Cluster_05519_2.637032276_179.0553691	4.2487	2.087	0.0010633	2.9734
Cluster_09112_10.90615273_379.1972678	2.3024	1.2031	0.0010633	2.9734
Cluster_10956_4.664105929_463.0843253	3.0931	1.6291	0.0010657	2.9724
Cluster_19098_11.68529233_949.3566904	11.113	3.4742	0.001068	2.9714
Cluster_15683_6.502766366_702.2543953	22.277	4.4775	0.0010681	2.9714
Cluster_06072_0.787562646_211.0699252	2.7605	1.4649	0.0010787	2.9671
Cluster_05745_4.027522448_195.076724	7.5225	2.9112	0.0010806	2.9663
Cluster_07257_10.90616357_291.1811407	2.3446	1.2293	0.0010857	2.9643
Cluster_09955_8.173659256_415.1970006	3.8053	1.928	0.0010867	2.9639
Cluster_02632_6.2830297_562.143303	7.8368	2.9703	0.0010964	2.96
Cluster_18077_5.606731964_860.1710733	476.18	8.8954	0.0010973	2.9597
Cluster_14728_5.163611039_641.1743954	7.4509	2.8974	0.0010985	2.9592
Cluster_14764_6.741443957_643.2253738	63.734	5.994	0.001099	2.959
Cluster_15546_0.506254506_694.787779	0.3573	-1.4848	0.0011009	2.9582
Cluster_10975_11.89045523_463.1821291	6.285	2.6519	0.0011018	2.9579
[truncated: 1,981 more rows]

## Sheet: q-lsu-KO dS vs nS S
	FC	log2(FC)	p.ajusted	#NAME?
Cluster_11864_4.189164204_503.139585	50.602	5.6611	1.8691e-09	8.7284
Cluster_06560_0.858548059_243.0615013	1875.5	10.873	1.5652e-08	7.8054
Cluster_02979_5.925479337_699.1779106	1087.9	10.087	1.5652e-08	7.8054
Cluster_11376_7.486071383_481.1922439	154.04	7.2671	1.5652e-08	7.8054
Cluster_07021_3.949052604_276.0124363	0.0007621	-10.358	2.5949e-08	7.5859
Cluster_10205_4.476018313_428.04548	31.507	4.9776	2.5949e-08	7.5859
Cluster_18096_6.284317203_861.223723	18.983	4.2466	2.5949e-08	7.5859
Cluster_08318_4.476835313_343.0667706	18.543	4.2128	2.5949e-08	7.5859
Cluster_10259_4.200000641_429.1539083	93.509	6.547	2.6887e-08	7.5705
Cluster_02410_6.23681298_458.1254514	161.14	7.3322	2.8857e-08	7.5397
Cluster_16491_6.970115573_753.2257265	31.087	4.9582	2.949e-08	7.5303
Cluster_08020_3.332596637_329.0876796	8.4918	3.0861	2.949e-08	7.5303
Cluster_06759_4.210848363_261.041116	7.4159	2.8906	2.949e-08	7.5303
Cluster_17493_5.466866026_818.1990124	30.971	4.9528	3.2449e-08	7.4888
Cluster_05989_5.548230284_205.0497537	10.21	3.352	3.2449e-08	7.4888
Cluster_12405_3.13930778_525.022157	39.518	5.3044	3.338e-08	7.4765
Cluster_05144_2.459415474_157.0761434	29.787	4.8966	3.338e-08	7.4765
Cluster_16998_5.203959436_785.3102324	12.614	3.6569	3.5384e-08	7.4512
Cluster_06815_5.546770775_265.0717119	10.65	3.4128	3.5927e-08	7.4446
Cluster_02408_5.830761973_458.1254238	28.393	4.8275	3.9675e-08	7.4015
Cluster_07906_5.546921553_325.0930237	11.268	3.4942	3.9675e-08	7.4015
Cluster_15104_4.199627526_665.1820557	54.282	5.7624	4.0093e-08	7.3969
Cluster_06234_5.54555168_223.0605122	10.409	3.3797	4.0093e-08	7.3969
Cluster_02873_6.363775234_663.1556165	2322.2	11.181	4.0899e-08	7.3883
Cluster_12378_8.271855966_523.2034031	41.023	5.3584	4.0899e-08	7.3883
Cluster_15079_6.349097472_664.218739	39.058	5.2875	4.331e-08	7.3634
Cluster_06135_4.059959627_217.0111269	31.915	4.9962	4.331e-08	7.3634
Cluster_15191_8.691003735_671.1129133	20.569	4.3624	4.3476e-08	7.3618
Cluster_14952_4.200421747_655.2264346	5.4218	2.4388	4.3476e-08	7.3618
Cluster_08848_4.988911032_367.1033092	5.4655	2.4504	4.5223e-08	7.3446
Cluster_07209_1.447910166_288.1200567	50.612	5.6614	4.5405e-08	7.3429
Cluster_10739_0.684849471_453.1201686	212.19	7.7292	4.579e-08	7.3392
Cluster_11961_4.203029898_507.0971867	63.772	5.9948	5.4841e-08	7.2609
Cluster_07586_5.19325761_310.0926561	10.72	3.4222	5.4966e-08	7.2599
Cluster_06610_5.54751264_247.0609729	10.313	3.3663	5.5458e-08	7.256
Cluster_12588_3.741969524_533.1508148	92.305	6.5283	5.6535e-08	7.2477
Cluster_17703_4.332873836_833.2369363	26.247	4.7141	5.6535e-08	7.2477
Cluster_06165_2.458383253_219.0767888	25.789	4.6887	5.6535e-08	7.2477
Cluster_17117_5.466957178_793.1779002	21.72	4.4409	5.6535e-08	7.2477
Cluster_05646_0.684850494_189.0871839	20.809	4.3791	5.6535e-08	7.2477
Cluster_17075_5.466965812_791.1799647	17.546	4.1331	5.6535e-08	7.2477
Cluster_06813_5.051581606_265.0713925	8.2157	3.0384	5.6535e-08	7.2477
Cluster_10053_5.546631054_421.0904912	10.162	3.3452	5.8865e-08	7.2301
Cluster_18641_8.388880644_909.3777263	678.77	9.4068	6.0248e-08	7.2201
Cluster_04787_3.949004124_138.0184328	0.0046275	-7.7555	6.0248e-08	7.2201
Cluster_05160_4.198397197_159.0918559	179.46	7.4875	6.0248e-08	7.2201
Sinapoylglucose	10.127	3.3402	6.0248e-08	7.2201
Cluster_09240_5.546951188_385.1138379	10.127	3.3402	6.0248e-08	7.2201
Cluster_06283_4.206769354_225.0637794	9.6073	3.2641	6.0248e-08	7.2201
Cluster_09287_5.312646977_387.1303053	9.1722	3.1973	6.0248e-08	7.2201
Cluster_14617_6.925625853_635.1636227	7.7303	2.9505	6.0248e-08	7.2201
Cluster_15778_2.079019619_709.1137527	0.14263	-2.8096	6.0248e-08	7.2201
Cluster_15783_4.477125199_709.1241575	5.9274	2.5674	6.0248e-08	7.2201
Cluster_16593_5.944878027_759.1777851	338.64	8.4036	6.1316e-08	7.2124
Cluster_13052_8.836093511_553.2506687	31902	14.961	6.5185e-08	7.1858
Cluster_11630_3.139336696_493.0851271	13.894	3.7964	6.5185e-08	7.1858
Cluster_06616_5.302664634_247.0610052	7.5784	2.9219	6.5185e-08	7.1858
Cluster_03992_1.027982515_102.054676	104.13	6.7022	6.6165e-08	7.1794
Cluster_05969_4.197658712_203.0817779	37.171	5.2161	6.8038e-08	7.1673
Cluster_06814_5.304335828_265.0713948	7.7735	2.9586	6.9888e-08	7.1556
Cluster_05433_5.546988054_175.0028346	12.677	3.6641	7.2608e-08	7.139
Cluster_08839_5.312919612_367.0976608	7.5329	2.9132	7.2608e-08	7.139
Cluster_10139_5.197795185_425.1064452	78.422	6.2932	7.27e-08	7.1385
Cluster_06145_0.646021114_217.0825189	26.839	4.7462	7.3179e-08	7.1356
Cluster_06037_4.912217774_209.0450948	7.7125	2.9472	7.3838e-08	7.1317
Cluster_17269_6.809450922_802.2063272	15.559	3.9597	7.6309e-08	7.1174
Cluster_06597_3.138553117_246.0379075	7.4291	2.8932	9.0672e-08	7.0425
Cluster_19037_8.387882117_945.3569112	7.3405	2.8759	9.0672e-08	7.0425
Cluster_12882_5.673769336_547.1671406	63.086	5.9793	9.0687e-08	7.0425
Cluster_06707_6.602814813_257.1293599	56.892	5.8302	9.0687e-08	7.0425
Cluster_04427_5.945754977_121.0283098	15.171	3.9233	9.0687e-08	7.0425
Cluster_15556_6.400472178_695.1466372	60.917	5.9288	9.0932e-08	7.0413
Cluster_07185_5.473391651_287.056118	48.289	5.5936	9.0932e-08	7.0413
Cluster_05142_0.639841387_157.0608288	46.118	5.5273	9.0932e-08	7.0413
Cluster_16420_8.690978594_749.1292659	10.776	3.4297	9.1951e-08	7.0364
Cluster_16496_7.998116875_753.2257057	35.007	5.1296	9.4064e-08	7.0266
Cluster_04985_5.623872655_152.0705665	82.872	6.3728	9.6839e-08	7.014
Cluster_06281_6.380770968_225.0606851	46.087	5.5263	9.6839e-08	7.014
Cluster_16485_6.598768938_753.2246426	13.693	3.7753	9.6839e-08	7.014
Cluster_19622_6.000003716_1003.370527	12.86	3.6848	9.6839e-08	7.014
Cluster_16391_0.499385418_746.8570182	4.0533	2.0191	9.6839e-08	7.014
Cluster_21257_6.776931648_1365.332269	9.813	3.2947	1.0119e-07	6.9949
Cluster_12585_4.2015241_533.1517642	197.63	7.6266	1.0581e-07	6.9755
Cluster_06607_2.971028053_247.021575	73.003	6.1899	1.0581e-07	6.9755
Cluster_00107_6.285947257_206.3140693	37.018	5.2101	1.0581e-07	6.9755
Cluster_04689_4.788757218_135.0439113	18.093	4.1773	1.0581e-07	6.9755
Cluster_05213_4.318735577_163.0390122	7.6919	2.9433	1.0581e-07	6.9755
Cluster_11722_6.025626331_497.1302038	6.467	2.6931	1.0581e-07	6.9755
Cluster_05650_5.156873458_190.0501147	3.8819	1.9568	1.0581e-07	6.9755
Cluster_12885_5.098455016_547.1679571	97.238	6.6034	1.0653e-07	6.9725
Cluster_16561_6.19866143_757.2407844	4.3224	2.1118	1.0776e-07	6.9676
Cluster_07037_6.016407543_277.0744056	7.0981	2.8274	1.1661e-07	6.9333
Cluster_17612_0.54556119_825.5466182	0.011696	-6.4179	1.2111e-07	6.9168
Cluster_06615_5.047840236_247.0609774	8.489	3.0856	1.2111e-07	6.9168
Cluster_12687_3.332552875_537.146361	7.0031	2.808	1.2111e-07	6.9168
Cluster_06072_0.787562646_211.0699252	2.6984	1.4321	1.2512e-07	6.9027
Cluster_06618_0.645732808_247.0932264	24.789	4.6316	1.2644e-07	6.8981
Cluster_07411_2.143118431_301.067494	101.29	6.6624	1.2689e-07	6.8966
Cluster_02872_6.214244812_661.1585625	83.34	6.3809	1.2689e-07	6.8966
Cluster_02421_6.493532895_465.1090037	39.536	5.3051	1.2939e-07	6.8881
Cluster_09303_5.60358822_387.166051	17.694	4.1452	1.2939e-07	6.8881
Cluster_12962_11.00047887_549.2700444	9.9274	3.3114	1.2939e-07	6.8881
Cluster_15329_8.690982121_681.1419105	7.3406	2.8759	1.2939e-07	6.8881
Cluster_09100_0.749528912_379.0819559	5.1889	2.3754	1.2939e-07	6.8881
Cluster_09250_5.302622524_385.1132209	8.0044	3.0008	1.3012e-07	6.8857
Cluster_02824_6.364863302_641.1627508	5.8526	2.5491	1.312e-07	6.8821
Cluster_03075_5.83240179_735.1804826	62.533	5.9665	1.3588e-07	6.8669
Cluster_07012_5.151349067_275.1514169	50.552	5.6597	1.3588e-07	6.8669
Cluster_07902_4.130736856_325.0929012	20.071	4.3271	1.3588e-07	6.8669
Cluster_10141_5.610448254_425.1069711	13.664	3.7723	1.3588e-07	6.8669
Cluster_10511_4.476082864_442.9913187	13.052	3.7062	1.3588e-07	6.8669
Cluster_08447_7.788415226_349.1866731	12.312	3.622	1.3588e-07	6.8669
Cluster_17586_6.28589167_825.2467592	8.1065	3.0191	1.3588e-07	6.8669
Cluster_15451_6.824155068_687.2604205	603.34	9.2368	1.3831e-07	6.8591
Cluster_04002_4.059153438_107.0489483	26.842	4.7464	1.3831e-07	6.8591
Cluster_04887_4.05972338_149.0232725	21.615	4.434	1.3831e-07	6.8591
Cluster_10588_7.577874286_446.0886425	8.8193	3.1407	1.3831e-07	6.8591
Cluster_11816_5.36042462_501.0427977	0.0094015	-6.7329	1.4129e-07	6.8499
Cluster_03984_5.612040427_101.0231939	14.419	3.8499	1.4129e-07	6.8499
Cluster_11125_5.606982858_471.1119386	9.1642	3.196	1.4129e-07	6.8499
Cluster_06047_0.787257734_209.0658184	2.9578	1.5645	1.4948e-07	6.8254
Cluster_13283_6.200728456_565.2042478	58.887	5.8799	1.5059e-07	6.8222
Cluster_09944_0.687012212_415.1451722	27.537	4.7833	1.6052e-07	6.7945
Cluster_08643_3.306491914_359.0626665	177.96	7.4754	1.6355e-07	6.7864
Cluster_12884_5.016588596_547.1621455	14.785	3.8861	1.6665e-07	6.7782
Cluster_18708_6.40811977_917.2566459	6.1088	2.6109	1.7786e-07	6.7499
Cluster_02826_6.323717934_642.1683302	558.84	9.1263	1.8181e-07	6.7404
Cluster_16555_4.571824825_757.2213395	63.893	5.9976	1.8181e-07	6.7404
Cluster_16306_8.69088863_743.1112381	36.208	5.1782	1.8181e-07	6.7404
Cluster_07145_4.056741695_284.9991852	34.199	5.0959	1.8632e-07	6.7297
Cluster_10727_5.302573638_453.1020179	6.0414	2.5949	1.8694e-07	6.7283
Cluster_04733_3.778466722_136.0392485	25.236	4.6574	1.9384e-07	6.7125
Cluster_11123_5.187948859_471.1120011	23.009	4.5242	1.9384e-07	6.7125
Cluster_08138_3.467650452_335.1343179	6.8658	2.7794	1.9384e-07	6.7125
Cluster_04914_4.058555088_151.0390064	21.922	4.4543	1.9711e-07	6.7053
Cluster_16868_6.809513983_777.1844235	14.647	3.8726	2.0392e-07	6.6905
Cluster_09064_0.75043432_377.0851688	5.1677	2.3695	2.0392e-07	6.6905
Cluster_07412_2.530973652_301.0677216	47.262	5.5626	2.061e-07	6.6859
Cluster_05920_4.168928181_201.0759782	28.431	4.8294	2.0775e-07	6.6824
Cluster_09774_4.201231369_407.0702871	5.4306	2.4411	2.0775e-07	6.6824
Cluster_17954_8.226730235_851.3348022	60.103	5.9094	2.0812e-07	6.6817
Cluster_02842_6.778147785_649.1781184	10.169	3.3461	2.0812e-07	6.6817
Cluster_10362_6.659930211_435.1347581	0.0014803	-9.3999	2.1251e-07	6.6726
Cluster_14855_8.688760212_649.1308688	28.27	4.8212	2.1475e-07	6.6681
Cluster_18380_6.281143454_888.2432045	38.066	5.2504	2.1566e-07	6.6662
Cluster_12926_3.577879063_549.0859127	7.1078	2.8294	2.1566e-07	6.6662
Cluster_19297_8.193455891_967.3855214	6.7395	2.7526	2.1566e-07	6.6662
Cluster_12485_7.077728817_529.1524115	5.5971	2.4847	2.1566e-07	6.6662
Cluster_08723_5.876947792_361.1404739	41.585	5.378	2.1571e-07	6.6661
Cluster_16273_6.809591152_741.2168005	12.671	3.6634	2.1571e-07	6.6661
Cluster_11693_10.20771619_495.2456113	6.5275	2.7065	2.1571e-07	6.6661
Cluster_06831_1.477885654_266.0281259	8.8878	3.1518	2.1583e-07	6.6659
Cluster_16436_4.896753288_749.2079879	5.4236	2.4393	2.1583e-07	6.6659
Cluster_10566_4.201962906_445.1297374	5.738	2.5205	2.3825e-07	6.623
Cluster_10172_4.269410816_427.1239761	13.291	3.7324	2.4104e-07	6.6179
Cluster_17558_5.466932408_823.1911244	8.7169	3.1238	2.4798e-07	6.6056
Cluster_19135_7.059060866_953.3324432	5.2522	2.3929	2.5004e-07	6.602
Cluster_06455_4.591618128_233.1292205	30.617	4.9362	2.5176e-07	6.599
Cluster_16820_6.811064694_775.1865959	13.202	3.7227	2.5176e-07	6.599
Cluster_07950_4.122968936_327.071706	68.554	6.0992	2.5409e-07	6.595
Cluster_04218_4.006842826_112.9843888	890.3	9.7982	2.5717e-07	6.5898
Cluster_07821_3.139189901_321.9735093	6.716	2.7476	2.5717e-07	6.5898
Cluster_07503_2.08388577_306.0766362	0.03096	-5.0135	2.6028e-07	6.5846
Cluster_10995_4.828318884_465.1041596	371.69	8.538	2.6231e-07	6.5812
Cluster_15351_6.096885816_681.2429992	4.0301	2.0108	2.6231e-07	6.5812
Cluster_00124_7.164866187_288.834766	43.579	5.4456	2.6863e-07	6.5708
Cluster_10693_0.685553086_451.1225268	69.638	6.1218	2.7272e-07	6.5643
Cluster_07195_2.481527319_287.076856	12.832	3.6817	2.7275e-07	6.5642
Cluster_13228_6.779387795_563.1403716	4.4247	2.1456	2.7539e-07	6.56
Cluster_11729_4.207322673_497.1424453	29.77	4.8958	2.7971e-07	6.5533
Cluster_02939_6.780135546_682.1626692	10.595	3.4053	2.803e-07	6.5524
Cluster_02255_6.80962508_369.1005451	22.127	4.4677	2.856e-07	6.5442
Cluster_15328_8.164584675_681.141892	5.1767	2.372	2.856e-07	6.5442
Cluster_02845_6.220326201_650.1663356	182.83	7.5143	2.8563e-07	6.5442
Cluster_09244_4.679391083_385.1140493	39.239	5.2942	2.8563e-07	6.5442
Cluster_10892_5.184454606_461.0838678	31.686	4.9858	2.8563e-07	6.5442
Cluster_13769_8.836825446_589.2280592	21.783	4.4452	2.8563e-07	6.5442
Cluster_15192_2.080957933_671.0808913	0.047546	-4.3945	2.8563e-07	6.5442
Cluster_07587_5.520616858_310.0930018	9.4766	3.2444	2.8563e-07	6.5442
Cluster_07243_5.604498817_291.0485027	9.731	3.2826	2.8642e-07	6.543
Cluster_17744_9.735335284_835.3433362	35.21	5.1379	2.8976e-07	6.538
Cluster_05504_4.246597648_179.0341113	5.8614	2.5513	2.9562e-07	6.5293
Cluster_11984_10.31605076_507.2598965	4.8904	2.29	3.2101e-07	6.4935
Cluster_00079_6.809648041_184.8047211	38.247	5.2573	3.2537e-07	6.4876
Cluster_11752_5.645402681_498.1908601	20.353	4.3471	3.2537e-07	6.4876
Cluster_19882_5.693213253_1043.256117	11.525	3.5267	3.2537e-07	6.4876
Cluster_03086_6.8104046_739.2101076	12.697	3.6664	3.2658e-07	6.486
Cluster_03218_7.019061041_799.2080968	6.7645	2.758	3.2658e-07	6.486
Cluster_08509_4.221686426_353.0988353	3.3236	1.7327	3.3286e-07	6.4777
Cluster_02904_6.776945973_671.1743449	11.738	3.5532	3.3857e-07	6.4704
Cluster_17249_5.110181176_801.211879	25.814	4.6901	3.3991e-07	6.4686
Cluster_05223_5.547030004_164.0468572	11.17	3.4815	3.3991e-07	6.4686
Cluster_02638_6.776872636_568.149798	14.075	3.815	3.4757e-07	6.459
Cluster_10763_5.645905517_454.1983127	13.927	3.7998	3.4757e-07	6.459
Cluster_03243_6.811230477_807.1973774	7.5769	2.9216	3.5238e-07	6.453
Cluster_21282_7.359930728_1375.344875	11.131	3.4765	3.5328e-07	6.4519
Cluster_04837_1.027989815_144.076642	148.99	7.2191	3.5336e-07	6.4518
Cluster_08613_5.038269287_357.1194737	4.757	2.25	3.56e-07	6.4486
Cluster_09740_2.513544937_405.1145495	5.6376	2.4951	3.5623e-07	6.4483
Cluster_06454_0.652924997_233.0772738	14.321	3.8401	3.6049e-07	6.4431
Cluster_10860_4.789343484_459.0313355	78.01	6.2856	3.6107e-07	6.4424
Cluster_15303_6.92510082_679.151683	37.77	5.2392	3.6107e-07	6.4424
Cluster_12266_6.310186393_519.1692371	4.7005	2.2328	3.6107e-07	6.4424
Cluster_10998_6.226689531_465.1039982	110.66	6.79	3.6289e-07	6.4402
Cluster_06287_5.312552848_225.0762034	8.9451	3.1611	3.6289e-07	6.4402
Cluster_12996_0.784661309_551.1831603	8.1668	3.0298	3.6289e-07	6.4402
Cluster_07442_4.212733841_303.0074265	4.2037	2.0717	3.6289e-07	6.4402
Cluster_21460_11.89054112_1457.506376	21.822	4.4477	3.6383e-07	6.4391
Cluster_03690_6.656255087_1209.288176	40409	15.302	3.6772e-07	6.4345
Cluster_07750_6.603248974_319.130052	23.128	4.5316	3.7057e-07	6.4311
Cluster_02662_7.359976322_584.1458805	13.716	3.7778	3.7057e-07	6.4311
Cluster_14412_6.089421008_623.162571	11.006	3.4602	3.7057e-07	6.4311
Cluster_06230_5.055703029_223.0605013	3.5811	1.8404	3.7057e-07	6.4311
Cluster_07301_1.405435976_295.0338212	33.51	5.0665	3.7194e-07	6.4295
Cluster_04849_1.833047426_145.0608721	17.716	4.147	3.7194e-07	6.4295
Cluster_11118_3.137587604_471.1018472	65.292	6.0288	3.784e-07	6.4221
Cluster_11856_3.687902785_503.141391	48.573	5.6021	3.784e-07	6.4221
Cluster_14851_2.078951429_649.0990631	0.049132	-4.3472	3.784e-07	6.4221
Cluster_06040_5.555379264_209.0450762	17.83	4.1562	3.784e-07	6.4221
Cluster_08616_4.811404132_357.1194842	15.307	3.9361	3.784e-07	6.4221
Cluster_06113_0.650992042_215.0665769	15.214	3.9274	3.784e-07	6.4221
Cluster_06058_0.942319683_210.0436245	13.359	3.7397	3.784e-07	6.4221
Cluster_05558_5.685162301_181.0133178	7.9005	2.9819	3.784e-07	6.4221
Cluster_18447_6.286097054_893.2352257	6.0706	2.6018	3.784e-07	6.4221
Cluster_11725_5.275643727_497.1301671	6.0584	2.5989	3.784e-07	6.4221
Cluster_16568_8.140792301_757.2360793	5.4656	2.4504	3.784e-07	6.4221
Cluster_05236_4.663094437_165.0543596	5.0845	2.3461	3.784e-07	6.4221
Cluster_05725_6.964363604_195.028984	93.634	6.549	3.8625e-07	6.4131
Cluster_08586_5.022927955_357.0825231	149.61	7.225	3.8754e-07	6.4117
Cluster_12927_7.246852282_549.0883766	19.971	4.3198	3.8754e-07	6.4117
Cluster_04519_2.480495865_125.023239	15.352	3.9404	3.8754e-07	6.4117
Cluster_04798_6.601841178_138.0549699	14.639	3.8717	3.8754e-07	6.4117
Cluster_06108_7.27356086_215.0317344	3.555	1.8299	3.8946e-07	6.4095
Cluster_16022_6.493364557_723.2156734	68.689	6.102	4.1248e-07	6.3846
Cluster_02879_7.35997811_665.1727739	10.083	3.3339	4.1248e-07	6.3846
Cluster_09705_0.9087459_403.1473422	6.5851	2.7192	4.1341e-07	6.3836
Cluster_12964_4.846850473_550.062683	3.6979e-05	-14.723	4.1752e-07	6.3793
Cluster_19339_11.89055881_971.3368297	7.329	2.8736	4.1752e-07	6.3793
Cluster_06840_4.74466454_267.0507979	259.51	8.0197	4.1913e-07	6.3777
Cluster_10966_6.381843553_463.1454502	27.318	4.7718	4.1913e-07	6.3777
Cluster_15213_5.822464665_672.241242	13.22	3.7246	4.1913e-07	6.3777
Cluster_03017_6.22174326_714.1724439	6.614	2.7255	4.1913e-07	6.3777
Cluster_08853_3.163972031_367.114223	0.17918	-2.4805	4.1913e-07	6.3777
Cluster_05276_6.232221061_171.0554196	3.8963	1.9621	4.1913e-07	6.3777
Cluster_12149_7.578329738_515.0793733	10.213	3.3523	4.1918e-07	6.3776
Cluster_03958_11.8905966_1479.489007	15.555	3.9593	4.3041e-07	6.3661
Cluster_18207_5.54837124_871.1595617	9.7482	3.2851	4.3041e-07	6.3661
Cluster_10277_7.167205002_431.098457	3.7282	1.8985	4.3445e-07	6.3621
Cluster_11758_5.361189808_499.0458702	0.013512	-6.2096	4.4391e-07	6.3527
Cluster_09138_0.718875707_381.0813368	53.974	5.7542	4.4391e-07	6.3527
Cluster_07032_1.106731915_277.0562187	4.0383	2.0137	4.4391e-07	6.3527
Cluster_18338_4.205187657_881.3005869	155.16	7.2776	4.4451e-07	6.3521
Cluster_09245_5.052598458_385.113992	4.1924	2.0678	4.4451e-07	6.3521
Cluster_20893_6.648421341_1249.309414	14.011	3.8085	4.4503e-07	6.3516
Cluster_07607_4.587011524_311.1279941	78.225	6.2896	4.5739e-07	6.3397
Cluster_08934_4.913556689_371.0979979	7.4955	2.906	4.5739e-07	6.3397
Cluster_19298_8.353440238_967.3854899	6.8252	2.7709	4.5739e-07	6.3397
Cluster_08155_5.361130604_336.99303	0.17848	-2.4861	4.5739e-07	6.3397
Cluster_06012_4.797194052_207.0292301	21.702	4.4398	4.6192e-07	6.3354
Cluster_18724_5.879648337_917.2570002	8.1495	3.0267	4.6388e-07	6.3336
Cluster_07327_7.866807226_297.038162	26.532	4.7297	4.798e-07	6.3189
Cluster_14893_6.399669717_651.1574546	113.26	6.8236	4.8135e-07	6.3175
Cluster_12953_6.193067907_549.1975992	6.8736	2.7811	4.9188e-07	6.3081
Cluster_06372_3.1816548_230.0430506	11.09	3.4712	4.9195e-07	6.3081
Cluster_19101_11.89052937_949.3532476	13.072	3.7084	4.9807e-07	6.3027
Cluster_19484_11.89056118_987.3047595	9.0333	3.1753	5.0994e-07	6.2925
Cluster_19430_11.89051707_981.2929137	29.652	4.89	5.1045e-07	6.292
Cluster_21063_6.489777921_1297.342583	60.968	5.93	5.2019e-07	6.2838
Cluster_20130_6.02587446_1078.336096	75.925	6.2465	5.4328e-07	6.265
Cluster_06339_4.788374183_229.011369	8.3931	3.0692	5.4346e-07	6.2648
Cluster_13733_11.75717269_587.2508633	33.658	5.0729	5.4753e-07	6.2616
Cluster_09781_0.657958922_407.0959036	11.64	3.5411	5.4753e-07	6.2616
Cluster_02009_4.202105281_270.5683199	6.213	2.6353	5.4753e-07	6.2616
Cluster_05530_6.381714076_179.0550239	5.4586	2.4485	5.4881e-07	6.2606
Cluster_13980_0.636913744_601.1388182	22.475	4.4903	5.5122e-07	6.2587
Cluster_00045_5.945944335_148.2893325	12.795	3.6775	5.5122e-07	6.2587
Hydroxyferulic acid glucoside	8.9228	3.1575	5.6046e-07	6.2515
Cluster_08942_4.579399217_371.0977658	8.9228	3.1575	5.6046e-07	6.2515
Cluster_03634_7.164947537_1157.822452	12.261	3.616	5.6817e-07	6.2455
Cluster_09544_3.419079677_396.1410224	91.58	6.517	5.8053e-07	6.2362
Cluster_03862_6.490547721_1359.345347	51.335	5.6819	5.8053e-07	6.2362
Cluster_10179_4.269410816_427.1239761	11.442	3.5163	5.8053e-07	6.2362
Cluster_06709_6.975284159_257.1293616	38.787	5.2775	5.8089e-07	6.2359
Cluster_12640_4.122866071_535.1311607	628.28	9.2953	5.9162e-07	6.228
Cluster_12930_8.345862835_549.1251632	114.24	6.8359	5.9162e-07	6.228
Cluster_03905_7.360780914_1397.324408	24.46	4.6123	5.9162e-07	6.228
Cluster_19282_11.89053789_965.3263527	23.301	4.5423	5.9162e-07	6.228
Cluster_07194_1.480205796_287.0768658	16.184	4.0165	5.9162e-07	6.228
Cluster_05522_5.177501583_179.0551425	13.826	3.7893	5.9162e-07	6.228
Cluster_03882_7.357935959_1376.837475	12.705	3.6673	5.9162e-07	6.228
Cluster_18004_6.45233356_855.2580927	5.4957	2.4583	5.9162e-07	6.228
Cluster_14225_2.079001277_613.1436855	0.06172	-4.0181	6.1416e-07	6.2117
Cluster_15446_6.019289281_687.2096965	11.055	3.4666	6.1536e-07	6.2109
Cluster_13844_4.273679984_593.1725741	96.021	6.5853	6.2193e-07	6.2063
Cluster_08162_1.105703173_337.0776266	3.5938	1.8455	6.2855e-07	6.2017
Cluster_03566_5.759268716_1109.315166	11.445	3.5167	6.3675e-07	6.196
Cluster_16193_7.109256345_733.2558225	50.596	5.661	6.4378e-07	6.1913
Cluster_16513_5.107969429_755.2019716	8.0238	3.0043	6.4378e-07	6.1913
Cluster_14513_8.163095267_629.1258179	11.089	3.471	6.5858e-07	6.1814
Cluster_05173_2.964369158_161.0446379	35.211	5.138	6.6604e-07	6.1765
Cluster_07068_1.405721904_279.0594775	23.726	4.5684	6.6604e-07	6.1765
Cluster_07517_4.78566679_306.9545479	15.863	3.9876	6.724e-07	6.1724
Cluster_14188_2.079066658_611.1438802	0.068549	-3.8667	6.7286e-07	6.1721
Cluster_17806_6.197431912_841.2445241	5.8262	2.5425	6.7286e-07	6.1721
Cluster_16092_6.096824417_727.2459525	4.1268	2.045	6.7286e-07	6.1721
Cluster_08079_5.494844145_332.125301	6.5587	2.7134	6.7623e-07	6.1699
Cluster_13829_4.273679984_593.1725741	85.958	6.4256	6.776e-07	6.169
Cluster_10815_4.060072731_457.0128962	27.505	4.7816	6.776e-07	6.169
Cluster_12439_3.573552012_527.102152	8.4864	3.0852	6.776e-07	6.169
Cluster_04767_7.868391193_137.0231587	5.3991	2.4327	6.776e-07	6.169
Cluster_14517_6.66417581_629.12762	8.1056	3.0189	6.8356e-07	6.1652
Cluster_10838_7.789813942_457.170078	19.253	4.267	6.9483e-07	6.1581
Cluster_12051_6.626998109_510.1868078	56.008	5.8076	7.1632e-07	6.1449
Cluster_10367_10.90624094_435.1401823	2.6687	1.4161	7.1632e-07	6.1449
Cluster_10641_5.473274069_449.108875	42.861	5.4216	7.2556e-07	6.1393
Cluster_09858_4.476095447_411.0541804	22.701	4.5047	7.2556e-07	6.1393
Cluster_21193_6.776767575_1343.351897	13.484	3.7531	7.2556e-07	6.1393
Cluster_03631_7.16477037_1155.321857	10.325	3.368	7.2556e-07	6.1393
Cluster_07966_4.66312256_327.108524	4.777	2.2561	7.2556e-07	6.1393
Cluster_05594_0.646344038_185.0558233	16.174	4.0156	7.2598e-07	6.1391
Cluster_02753_8.690922856_613.1550746	15.847	3.9862	7.2598e-07	6.1391
Cluster_19616_11.89057381_1002.267159	14.848	3.8922	7.2598e-07	6.1391
Cluster_13561_7.662723485_579.2084671	3.819	1.9332	7.2598e-07	6.1391
Cluster_17018_9.089037334_787.2463325	18.665	4.2223	7.307e-07	6.1363
Cluster_06729_7.272295992_259.0219074	4.0678	2.0243	7.3725e-07	6.1324
Cluster_13387_8.345459169_571.1071783	1535.9	10.585	7.3842e-07	6.1317
Cluster_03788_6.214698608_1277.314618	100.24	6.6473	7.4936e-07	6.1253
Cluster_14967_2.081973035_657.1090279	0.014369	-6.1209	7.577e-07	6.1205
Cluster_16427_9.457316693_749.1304507	16.291	4.026	7.5868e-07	6.1199
Cluster_04772_5.682126612_137.0231637	8.4047	3.0712	7.5868e-07	6.1199
Cluster_08896_5.877829155_369.0824142	12.095	3.5964	7.6243e-07	6.1178
Cluster_04555_1.404946539_128.0340497	19.933	4.3171	7.6311e-07	6.1174
Cluster_09510_4.747602615_395.0591988	18.622	4.2189	7.6721e-07	6.1151
Cluster_02486_6.282780468_481.115878	29.282	4.872	7.8504e-07	6.1051
Cluster_05550_3.472659126_180.065638	54.204	5.7603	7.9028e-07	6.1022
Cluster_07472_1.262092404_304.0672278	64.981	6.022	7.9802e-07	6.098
Cluster_06468_3.523494402_234.1166794	0.12694	-2.9778	7.9802e-07	6.098
Cluster_10282_6.809668482_431.0985002	15.805	3.9823	7.9846e-07	6.0977
Cluster_17204_6.623784036_797.2534737	4.2295	2.0805	8.0266e-07	6.0955
Cluster_11359_4.790508005_481.0128321	30.944	4.9516	8.0823e-07	6.0925
Cluster_03011_5.832492125_713.1840854	13.366	3.7405	8.0823e-07	6.0925
Cluster_08893_5.692763385_369.0824361	12.314	3.6222	8.0823e-07	6.0925
Cluster_16986_6.81137723_785.2162084	10.022	3.3251	8.0823e-07	6.0925
Cluster_14719_5.95682868_641.1693911	51.164	5.6771	8.129e-07	6.09
Cluster_13854_5.945371821_593.1519472	8.4798	3.084	8.166e-07	6.088
Cluster_17599_7.35989006_825.2495708	14.824	3.8898	8.1704e-07	6.0878
Cluster_05232_5.945725776_165.0182396	13.603	3.7658	8.2411e-07	6.084
Cluster_03629_5.466416925_1155.292727	5.6387	2.4954	8.2594e-07	6.0831
Cluster_12187_6.298914369_517.1658002	3.6385	1.8633	8.2594e-07	6.0831
Cluster_11923_7.894614308_505.1568559	44.4	5.4725	8.2631e-07	6.0829
Cluster_18901_6.749398451_931.2745823	7.0245	2.8124	8.2828e-07	6.0818
Cluster_05734_4.027522448_195.076724	8.1067	3.0191	8.3897e-07	6.0763
Cluster_15340_4.479683012_681.1779175	10.189	3.349	8.4537e-07	6.073
Cluster_14552_6.664097509_631.1248751	9.4306	3.2373	8.4537e-07	6.073
Cluster_12160_4.167078437_515.1515349	8.7607	3.1311	8.4576e-07	6.0728
Cluster_09545_2.128914281_396.1410607	11.739	3.5532	8.4836e-07	6.0714
Cluster_04288_4.587136396_119.0490087	37.51	5.2292	8.5945e-07	6.0658
Cluster_13641_11.89054866_583.1275159	10.112	3.338	8.6254e-07	6.0642
Cluster_06095_0.712482166_213.0874986	132.88	7.054	8.6611e-07	6.0624
Cluster_05082_0.578993684_154.0609824	10.334	3.3693	8.7874e-07	6.0561
Cluster_03730_6.132043296_1241.279965	32.783	5.0349	8.8155e-07	6.0548
Cluster_17255_5.465805856_801.2103585	27.782	4.7961	8.8353e-07	6.0538
Cluster_06270_3.139187141_224.0964355	27.644	4.7889	8.8353e-07	6.0538
Cluster_18707_6.24934968_917.1594701	14.368	3.8448	8.8353e-07	6.0538
Cluster_06341_8.694795197_229.0613864	12.173	3.6056	8.8353e-07	6.0538
Cluster_04536_0.603029347_127.0501466	61.262	5.9369	8.8814e-07	6.0515
Cluster_08139_5.925321676_335.171186	74.246	6.2142	8.8822e-07	6.0515
Cluster_04521_0.602404746_125.0345833	61.53	5.9432	9.0669e-07	6.0425
Cluster_07149_6.809720503_285.0401075	20.497	4.3573	9.0911e-07	6.0414
Cluster_18002_5.466929064_855.1287698	10.666	3.415	9.0911e-07	6.0414
Cluster_13316_8.276741371_567.192809	11599	13.502	9.2053e-07	6.036
Cluster_17121_6.367225553_793.1805432	21.439	4.4221	9.3588e-07	6.0288
Cluster_15181_0.54511142_669.6381479	8.7201e-05	-13.485	9.4245e-07	6.0257
Cluster_07008_0.731615803_275.088488	23.11	4.5304	9.4349e-07	6.0253
Cluster_03829_7.156960432_1325.358896	9.2891	3.2155	9.6079e-07	6.0174
Cluster_14619_2.078964752_635.1284824	0.052347	-4.2558	9.6269e-07	6.0165
Cluster_15821_7.676949383_711.1783663	6.657	2.7349	9.6269e-07	6.0165
Cluster_14854_8.162617999_649.1309071	11.058	3.467	9.7451e-07	6.0112
Cluster_09301_5.848970075_387.2028383	3.5552	1.8299	9.8087e-07	6.0084
Cluster_07096_0.597732457_280.9948108	26.477	4.7267	9.8695e-07	6.0057
Cluster_05667_4.580458405_191.0341376	9.7109	3.2796	1.0005e-06	5.9998
Cluster_16749_7.059486781_769.2197704	10.978	3.4565	1.0026e-06	5.9989
Cluster_18513_5.60690109_897.228957	5.5669	2.4769	1.0639e-06	5.9731
Cluster_14959_4.789752399_655.1673591	10.761	3.4277	1.0808e-06	5.9662
Cluster_08207_1.107570589_339.0820369	3.7709	1.9149	1.0818e-06	5.9659
Cluster_17294_10.74179723_803.3154789	61.964	5.9534	1.0965e-06	5.96
Cluster_21227_7.534309544_1357.330499	17.741	4.149	1.0965e-06	5.96
Cluster_08542_2.482260359_355.0642309	14.354	3.8434	1.0965e-06	5.96
Cluster_15106_4.47633015_665.1935597	12.374	3.6293	1.0965e-06	5.96
Cluster_14595_2.079012195_633.1273059	0.087929	-3.5075	1.0965e-06	5.96
Cluster_13948_7.253518007_599.1027687	3.6598	1.8718	1.0965e-06	5.96
Cluster_15833_4.882504705_711.2271678	4.7661	2.2528	1.1032e-06	5.9574
Cluster_09222_5.685960872_385.0176403	18.141	4.1812	1.1219e-06	5.9501
Cluster_10519_5.090661109_443.1193786	3.8717	1.953	1.1219e-06	5.9501
Cluster_17955_8.368141257_851.3348228	264.15	8.0452	1.1271e-06	5.948
Cluster_07278_0.61754992_293.0992213	35.357	5.1439	1.1271e-06	5.948
Cluster_07479_7.270427357_305.0277197	5.3061	2.4076	1.1296e-06	5.9471
Cluster_16774_5.545526044_771.2357264	41.056	5.3595	1.1303e-06	5.9468
Cluster_18238_8.672564922_873.3192011	6.7011	2.7444	1.1303e-06	5.9468
Cluster_02626_5.923360064_557.1284074	68.266	6.0931	1.1323e-06	5.946
Cluster_04158_0.602387155_109.0395916	83.933	6.3912	1.1373e-06	5.9441
Cluster_12147_3.140955363_515.0654915	8.877	3.1501	1.1468e-06	5.9405
Cluster_02623_6.492063766_555.144074	141.52	7.1449	1.1549e-06	5.9375
Cluster_03941_7.171191313_1455.391451	50.092	5.6465	1.1549e-06	5.9375
Cluster_07014_4.587830791_275.1514062	24.158	4.5944	1.1549e-06	5.9375
Cluster_06039_4.576939548_209.0448791	13.854	3.7922	1.1549e-06	5.9375
Cluster_16126_6.071284619_729.2619681	5.8124	2.5391	1.1549e-06	5.9375
Cluster_08259_2.841083127_341.0878303	5.1629	2.3682	1.1549e-06	5.9375
Cluster_16878_9.101896067_777.2988228	140.02	7.1295	1.1562e-06	5.937
Cluster_14523_3.179939923_629.1714958	10.173	3.3466	1.1562e-06	5.937
Cluster_07445_4.828333069_303.0510178	114370	16.803	1.1575e-06	5.9365
Cluster_15965_0.752154676_719.2022095	6.5129	2.7033	1.1575e-06	5.9365
Cluster_14563_7.998402857_631.2416005	30.284	4.9205	1.1991e-06	5.9211
Cluster_12027_4.915501202_509.1776547	35.397	5.1456	1.2032e-06	5.9197
Cluster_03009_6.359927928_713.1840677	22.793	4.5105	1.2032e-06	5.9197
Cluster_20999_6.589327866_1277.27963	0.0066661	-7.2289	1.2059e-06	5.9187
Cluster_16529_4.880013271_755.2203601	9.5451	3.2548	1.2135e-06	5.9159
Cluster_06115_5.01674359_215.0818306	6.1998	2.6322	1.2135e-06	5.9159
Cluster_07330_0.721242213_297.0825354	3.9199	1.9708	1.2135e-06	5.9159
Cluster_09443_7.790218657_391.1970843	11.807	3.5616	1.2226e-06	5.9127
Cluster_03113_8.197084782_751.1990378	14.23	3.8309	1.2231e-06	5.9126
Cluster_14692_6.297475809_639.1569797	25.021	4.645	1.2439e-06	5.9052
Cluster_12999_4.895660797_551.1770611	4.6595	2.2202	1.2439e-06	5.9052
Cluster_08490_6.09260478_352.1039787	3.161	1.6604	1.2444e-06	5.905
Cluster_16260_6.939183756_739.2085855	8.5544	3.0967	1.2591e-06	5.9
Cluster_07438_2.757539023_302.1352152	60.708	5.9238	1.2739e-06	5.8949
Cluster_05622_0.650081915_187.0714706	16.451	4.0401	1.2739e-06	5.8949
Cluster_00077_5.759485799_184.8045411	3.5048	1.8093	1.2739e-06	5.8949
Cluster_04850_0.602392642_145.0608477	48.921	5.6124	1.278e-06	5.8935
Cluster_10803_0.617246822_456.0410762	0.089405	-3.4835	1.2837e-06	5.8915
Cluster_17070_6.367185571_791.183664	13.965	3.8037	1.2838e-06	5.8915
Cluster_12826_5.361196433_545.0513221	0.013318	-6.2304	1.2906e-06	5.8892
Rutin	9.0006	3.17	1.2915e-06	5.8889
Cluster_14152_6.13322291_609.1458289	9.0006	3.17	1.2915e-06	5.8889
Cluster_10448_4.609042005_439.1247266	8.9834	3.1673	1.2937e-06	5.8882
Cluster_12769_7.270589245_541.0335879	13.865	3.7934	1.2999e-06	5.8861
Cluster_09826_5.580373188_409.135432	135.95	7.087	1.3059e-06	5.8841
Cluster_13887_5.556416142_595.1655321	158.96	7.3125	1.3113e-06	5.8823
Cluster_13539_7.77745719_578.6356142	50.512	5.6586	1.3249e-06	5.8778
Cluster_08545_4.026460702_355.1033104	44.166	5.4649	1.3257e-06	5.8776
Cluster_13034_4.420745103_553.132948	17.226	4.1065	1.3258e-06	5.8775
Cluster_07488_4.915900117_305.1617757	211.96	7.7277	1.3263e-06	5.8774
Cluster_17962_8.675513961_851.3367381	120.34	6.9109	1.3297e-06	5.8763
Cluster_09895_4.058596824_413.0490143	96.641	6.5946	1.3297e-06	5.8763
Cluster_02648_6.475654695_577.1474777	24.029	4.5867	1.3297e-06	5.8763
Cluster_00085_4.063744757_194.7788412	15.889	3.99	1.3297e-06	5.8763
Cluster_16255_6.281563988_739.2099747	5.713	2.5143	1.3297e-06	5.8763
Cluster_03647_7.173386381_1166.310103	5.502	2.46	1.3297e-06	5.8763
Cluster_08111_11.8911721_333.1915551	5.2428	2.3903	1.3297e-06	5.8763
Cluster_04861_6.308802964_146.0447759	2.8306	1.5011	1.3297e-06	5.8763
Cluster_08109_11.12117373_333.1916466	6.3582	2.6686	1.3386e-06	5.8734
Cluster_02382_6.642268764_449.6263435	12.281	3.6184	1.3393e-06	5.8731
Cluster_07727_6.018214815_317.1211444	13.637	3.7695	1.3481e-06	5.8703
Cluster_05534_3.017302873_179.0551544	21.935	4.4552	1.3696e-06	5.8634
Cluster_07595_1.405549799_310.9973648	21.838	4.4488	1.3696e-06	5.8634
Cluster_08300_4.923390445_342.1190373	20.461	4.3548	1.3696e-06	5.8634
Cluster_18268_6.811862583_875.1851214	16.116	4.0104	1.3696e-06	5.8634
Cluster_16734_6.93816529_769.2218592	14.221	3.8299	1.3696e-06	5.8634
Cluster_08018_2.480695677_329.0876916	3.5264	1.8182	1.3803e-06	5.86
Cluster_17405_9.928579076_811.2830943	12.368	3.6285	1.3914e-06	5.8566
Cluster_09050_5.68247239_376.1010426	8.8294	3.1423	1.3914e-06	5.8566
Cluster_09231_4.365658558_385.077094	18.71	4.2257	1.4008e-06	5.8536
Cluster_16494_7.688497289_753.2262379	1457.4	10.509	1.4028e-06	5.853
Cluster_15355_8.369927542_681.3715299	4.5012	2.1703	1.4042e-06	5.8526
Cluster_17348_6.938356642_807.1956386	7.6853	2.9421	1.4072e-06	5.8517
Cluster_08954_7.790164916_371.16846	20.321	4.3449	1.4184e-06	5.8482
Cluster_05561_5.6859208_181.0425244	18.837	4.2355	1.4184e-06	5.8482
Cluster_06790_2.967299851_263.1141219	101.38	6.6636	1.4253e-06	5.8461
Cluster_14226_8.161925995_613.153719	9.1432	3.1927	1.4253e-06	5.8461
Cluster_13515_6.813180701_577.1569294	8.3688	3.065	1.4253e-06	5.8461
Cluster_02650_5.92509068_578.1328893	16.313	4.0279	1.449e-06	5.8389
Cluster_03933_7.164770057_1444.401331	40.623	5.3442	1.4518e-06	5.8381
Cluster_13150_4.730481329_559.1050888	8.0875	3.0157	1.4626e-06	5.8349
Cluster_08428_4.663118497_349.0901276	4.3121	2.1084	1.4645e-06	5.8343
Cluster_08940_5.344938247_371.0977157	4.7108	2.236	1.4845e-06	5.8284
Cluster_11300_4.479129476_479.0433759	17.744	4.1493	1.4859e-06	5.828
Cluster_10600_6.964290439_447.1299917	7.3822	2.8841	1.4859e-06	5.828
kaempfero(2rhamnosyl)glucosidrhamnoside	3.4241	1.7757	1.4859e-06	5.828
Cluster_16259_5.760858341_739.2085019	3.4241	1.7757	1.4859e-06	5.828
Cluster_06679_0.547858115_254.9176069	0.17525	-2.5125	1.5244e-06	5.8169
Cluster_08213_5.62287969_339.1117925	0.01744	-5.8415	1.5356e-06	5.8137
Cluster_16119_6.577106961_729.1262491	0.040369	-4.6306	1.5356e-06	5.8137
Cluster_16493_7.588779153_753.2245026	21.116	4.4003	1.5356e-06	5.8137
Cluster_04881_2.731878392_147.0649812	2.3339	1.2228	1.5356e-06	5.8137
Cluster_00054_6.133202609_152.2881753	9.6996	3.2779	1.5451e-06	5.811
Cluster_04256_0.66133849_115.0388218	159.24	7.315	1.5543e-06	5.8085
Cluster_15591_1.107058252_697.1459344	26.033	4.7023	1.5666e-06	5.805
Cluster_17810_5.816859156_841.2063797	15.894	3.9904	1.5666e-06	5.805
Cluster_06847_3.067631232_267.0731514	0.17056	-2.5517	1.5667e-06	5.805
Cluster_08056_2.601625622_331.0667081	11.008	3.4604	1.5698e-06	5.8041
Cluster_09574_11.89173937_397.1847522	3.3894	1.761	1.5742e-06	5.8029
Cluster_11345_5.145299179_480.1621767	135.25	7.0795	1.5743e-06	5.8029
Cluster_10644_6.90670743_449.1088363	2688.1	11.392	1.5799e-06	5.8014
Cluster_08502_4.057753277_352.9865144	25.965	4.6985	1.5963e-06	5.7969
Cluster_02856_7.536552027_656.16798	31.701	4.9864	1.5995e-06	5.796
Cluster_05520_3.786388846_179.0550433	6.401	2.6783	1.5995e-06	5.796
Cluster_08554_4.422645328_355.1033179	46.415	5.5365	1.6005e-06	5.7957
Cluster_14548_5.943094561_631.1263136	10.915	3.4483	1.6103e-06	5.7931
Cluster_10029_11.89048224_419.1923315	10.152	3.3437	1.6103e-06	5.7931
Cluster_07324_4.789446919_296.9989943	6.9463	2.7962	1.6103e-06	5.7931
Cluster_10738_5.054553848_453.1020008	3.4041	1.7673	1.6103e-06	5.7931
Cluster_17555_6.367434727_823.1940977	6.222	2.6374	1.6173e-06	5.7912
Cluster_03052_0.777563881_725.6828247	242.48	7.9217	1.6181e-06	5.791
Cluster_12564_4.334676532_533.0906364	31.71	4.9868	1.6181e-06	5.791
Cluster_16580_6.367231443_758.2109556	16.662	4.0585	1.6181e-06	5.791
Cluster_10975_11.89045523_463.1821291	11.538	3.5283	1.6181e-06	5.791
Cluster_08158_1.895871509_337.077154	8.6561	3.1137	1.6883e-06	5.7726
Cluster_06959_4.205640062_272.0732004	7.2347	2.8549	1.6883e-06	5.7726
Cluster_08829_6.098150339_366.1194255	5.4397	2.4435	1.6883e-06	5.7726
Cluster_17195_7.98878882_797.2304599	15.099	3.9164	1.6887e-06	5.7725
Cluster_17578_0.832784372_825.2529968	27.336	4.7727	1.702e-06	5.769
Cluster_06432_5.157473601_232.0609291	4.9943	2.3203	1.702e-06	5.769
Cluster_00042_7.164994277_144.2904635	3.2374	1.6948	1.702e-06	5.769
Cluster_15138_5.942805346_667.1867437	3.9115	1.9677	1.716e-06	5.7655
Cluster_10962_0.76546189_463.1121213	0.0016281	-9.2626	1.744e-06	5.7584
Cluster_06031_3.179829898_208.0612119	32.011	5.0005	1.7727e-06	5.7514
Cluster_02937_5.926626875_681.6572796	11.988	3.5836	1.7727e-06	5.7514
Cluster_03100_6.358199304_746.1690579	39.959	5.3204	1.7909e-06	5.7469
Cluster_10920_7.077617275_461.1646857	35.869	5.1647	1.7909e-06	5.7469
Cluster_10238_6.939310396_429.1018248	7.6251	2.9308	1.7909e-06	5.7469
Cluster_12265_6.096952706_519.1874122	5.768	2.5281	1.7909e-06	5.7469
Cluster_05737_5.036523949_195.0654945	5.4118	2.4361	1.7909e-06	5.7469
keampferorhamnosidrhamnoside	3.099	1.6318	1.7909e-06	5.7469
Cluster_13508_7.164983214_577.1567863	3.099	1.6318	1.7909e-06	5.7469
Cluster_07588_2.965965189_310.1219387	44.964	5.4907	1.7945e-06	5.7461
Cluster_08063_1.909377352_331.1228114	3.8637	1.95	1.7977e-06	5.7453
Cluster_04554_0.607631223_128.0340411	6.2934	2.6538	1.8252e-06	5.7387
Cluster_03990_0.603027745_101.0707435	115.63	6.8533	1.8293e-06	5.7377
Cluster_07956_4.745347973_327.0717374	33.765	5.0775	1.8462e-06	5.7337
Cluster_06267_3.138531599_224.0158377	26.131	4.7077	1.878e-06	5.7263
Cluster_04683_7.470882979_135.044091	23.127	4.5315	1.878e-06	5.7263
Cluster_20541_6.513150387_1163.309554	16.954	4.0836	1.878e-06	5.7263
Cluster_08567_11.89194409_355.1739145	3.4821	1.7999	1.878e-06	5.7263
Cluster_14794_7.301138718_645.1427839	8.9286	3.1584	1.8793e-06	5.726
Cluster_14220_5.361561782_613.0384023	0.010028	-6.6399	1.8957e-06	5.7222
Cluster_04487_2.879215861_122.0236018	14.027	3.8101	1.9121e-06	5.7185
Cluster_09820_4.97523925_409.1079888	7.1049	2.8288	1.9135e-06	5.7182
Cluster_08725_4.311898907_361.1144917	2.4709	1.305	1.9401e-06	5.7122
Cluster_14754_7.30138448_643.1447966	5.6374	2.495	1.9582e-06	5.7081
Cluster_07636_4.712118737_313.092976	14.698	3.8775	1.9683e-06	5.7059
Cluster_09029_5.608520918_375.1449868	4.5461	2.1846	1.9719e-06	5.7051
Cluster_03956_5.758349041_1479.424696	13.188	3.7211	1.9783e-06	5.7037
Cluster_07509_6.659456443_306.0762349	0.16774	-2.5757	1.9783e-06	5.7037
Cluster_17505_9.278872422_819.2163868	48.565	5.6018	1.99e-06	5.7012
Cluster_06268_3.137592555_224.0559161	18.595	4.2168	1.99e-06	5.7012
Cluster_16182_4.479429965_733.1797086	12.928	3.6924	1.9914e-06	5.7008
Cluster_18560_5.55843532_901.2628818	5.8628	2.5516	2.0073e-06	5.6974
Cluster_08488_5.390648835_352.1040253	2.2739	1.1851	2.0083e-06	5.6972
Cluster_10157_5.848876821_425.1758603	2.7618	1.4656	2.0246e-06	5.6937
Cluster_10398_4.783052399_437.0491059	7.4899	2.9049	2.0655e-06	5.685
Cluster_14975_4.789707737_657.1631601	15.318	3.9371	2.0872e-06	5.6804
Cluster_02107_2.96867194_308.6185685	40.594	5.3432	2.0948e-06	5.6788
Cluster_17222_8.364332042_799.2121967	10.927	3.4499	2.0948e-06	5.6788
Cluster_10941_5.694182281_462.1696784	4.2369	2.083	2.0948e-06	5.6788
Cluster_07758_7.359985542_319.1400838	44.975	5.4911	2.1043e-06	5.6769
Cluster_15902_7.015286151_715.26211	41.118	5.3617	2.1043e-06	5.6769
Cluster_04688_4.333159559_135.0440973	22.275	4.4774	2.1043e-06	5.6769
Cluster_12734_5.185216931_539.1005408	14.396	3.8476	2.1043e-06	5.6769
Cluster_18885_6.315768265_931.2506089	6.0497	2.5969	2.1043e-06	5.6769
Cluster_13592_7.164922_580.163701	3.219	1.6866	2.1043e-06	5.6769
Cluster_08177_10.03053731_337.1867343	3.2162	1.6853	2.1043e-06	5.6769
Cluster_02804_6.214877657_627.1645446	65.947	6.0432	2.1279e-06	5.672
Cluster_17318_9.88499079_805.3312199	15.505	3.9547	2.1279e-06	5.672
Cluster_16518_6.312114947_755.2045556	14.799	3.8874	2.1279e-06	5.672
querceti(2rhamnosyl)glucosidrhamnoside	11.063	3.4677	2.1279e-06	5.672
Cluster_16519_6.368389777_755.2066454	11.063	3.4677	2.1279e-06	5.672
Cluster_09968_0.563310681_417.0206557	6.2004	2.6324	2.1279e-06	5.672
Cluster_15194_8.164731159_671.1129512	4.2238	2.0785	2.1279e-06	5.672
Cluster_00082_6.367301262_188.8035316	32.806	5.0359	2.1303e-06	5.6716
Cluster_10449_4.638322401_439.1247239	10.321	3.3675	2.1304e-06	5.6715
Cluster_04157_3.948952108_109.0282488	4.3194	2.1108	2.139e-06	5.6698
Cluster_02260_6.367066147_377.0984638	24.388	4.6081	2.1446e-06	5.6687
Cluster_16827_5.655115724_775.2692082	35.822	5.1628	2.1691e-06	5.6637
Cluster_06528_1.434511198_240.0510495	31.943	4.9974	2.1744e-06	5.6627
Cluster_16354_5.507886019_745.1212283	16.614	4.0543	2.1744e-06	5.6627
Cluster_03959_5.758406154_1481.430601	14.126	3.8203	2.1744e-06	5.6627
Cluster_06767_0.688459609_262.0568301	11.754	3.5551	2.1744e-06	5.6627
Cluster_09623_11.89197768_399.163479	3.7868	1.921	2.1796e-06	5.6616
Cluster_09111_4.000226668_379.1240618	36.572	5.1927	2.1849e-06	5.6606
Cluster_06670_0.71105239_253.0924493	4.7577	2.2503	2.2155e-06	5.6545
Cluster_10898_3.180583977_461.0944013	7.6274	2.9312	2.2176e-06	5.6541
Cluster_17470_8.691094153_817.1189205	8.2356	3.0419	2.2303e-06	5.6516
Cluster_15359_4.789610848_682.1841194	36.441	5.1875	2.2555e-06	5.6468
Cluster_13808_8.6901078_591.1729403	18.935	4.243	2.3864e-06	5.6223
Cluster_02637_7.777121761_567.1433031	39.047	5.2871	2.3922e-06	5.6212
Cluster_11486_4.592084278_487.1086158	51.279	5.6803	2.3973e-06	5.6203
Cluster_06704_6.016693413_257.1003769	29.295	4.8726	2.3973e-06	5.6203
Cluster_20861_5.749093305_1241.339221	25.608	4.6785	2.3973e-06	5.6203
Cluster_13584_5.819949518_579.2672278	19.417	4.2792	2.3973e-06	5.6203
Cluster_02635_6.486370575_567.1426035	23.345	4.545	2.3977e-06	5.6202
Cluster_14963_5.946394215_656.1467142	8.2446	3.0435	2.3988e-06	5.62
Cluster_08026_5.093799784_329.0877066	8.4031	3.0709	2.3999e-06	5.6198
Cluster_13411_10.38482938_571.2552098	9.6119	3.2648	2.4151e-06	5.6171
Cluster_07126_0.719388397_283.1035854	3.4073	1.7686	2.4255e-06	5.6152
Cluster_06011_4.332758461_207.0291028	43.9	5.4561	2.441e-06	5.6124
Cluster_06035_3.356386909_209.0086092	13.886	3.7956	2.441e-06	5.6124
Cluster_03969_5.761016574_1490.41172	5.1873	2.375	2.441e-06	5.6124
Cluster_10001_7.077568425_417.1744123	8.9665	3.1645	2.4506e-06	5.6107
Cluster_06324_0.722285409_228.0987151	10973	13.422	2.4545e-06	5.61
Cluster_16741_5.885567055_769.2197676	14.325	3.8405	2.4545e-06	5.61
Cluster_06852_0.701451911_267.0717538	9.6205	3.2661	2.4545e-06	5.61
Cluster_17584_5.464224807_825.2020257	9.1285	3.1904	2.4545e-06	5.61
Cluster_08448_7.081063969_349.1863958	14.423	3.8503	2.4726e-06	5.6069
Cluster_06494_7.267316519_237.039931	9.5627	3.2574	2.4785e-06	5.6058
Cluster_07384_6.070744847_299.1398401	6.6743	2.7386	2.4785e-06	5.6058
Cluster_13382_8.345459169_571.1071783	6.5578	2.7132	2.4785e-06	5.6058
Cluster_14266_8.700352271_615.157879	29.378	4.8767	2.4788e-06	5.6058
Cluster_19542_11.89239567_993.3171284	5.1369	2.3609	2.4788e-06	5.6058
Cluster_06631_0.561813563_248.9605315	0.12845	-2.9607	2.4931e-06	5.6033
Cluster_04518_1.480164409_125.0233322	19.997	4.3217	2.5018e-06	5.6018
Cluster_15018_5.926649688_659.6620921	17.929	4.1642	2.5156e-06	5.5994
Cluster_02606_6.487219708_546.1375872	42.895	5.4227	2.5317e-06	5.5966
Cluster_04238_0.587992803_113.0344798	12.124	3.5998	2.5343e-06	5.5961
Cluster_10113_5.849683897_423.1801966	2.7113	1.439	2.54e-06	5.5952
Cluster_02876_6.562188703_663.6772276	11.576	3.5331	2.5426e-06	5.5947
Cluster_08041_1.90940301_330.1192227	3.3445	1.7418	2.5585e-06	5.592
Cluster_09546_5.582462733_396.1700247	0.052846	-4.2421	2.5593e-06	5.5919
Cluster_10497_11.89241842_441.1741445	3.3525	1.7452	2.5769e-06	5.5889
Cluster_06934_7.728082095_271.0610834	37.656	5.2348	2.5809e-06	5.5882
Cluster_16978_6.444429971_785.2170384	16.486	4.0432	2.5809e-06	5.5882
Cluster_06498_0.643040182_237.0610906	4.0767	2.0274	2.5809e-06	5.5882
Cluster_06591_3.06822215_245.113744	3.698	1.8868	2.5809e-06	5.5882
Cluster_02632_6.2830297_562.143303	7.3798	2.8836	2.5846e-06	5.5876
Cluster_08465_0.696399104_351.0872339	14.124	3.8201	2.5865e-06	5.5873
Cluster_13838_5.108469002_593.1504455	66.085	6.0463	2.5932e-06	5.5862
Cluster_07372_6.939497609_299.1112663	5.0166	2.3267	2.6162e-06	5.5823
Cluster_15514_5.946543329_692.0663507	16.188	4.0169	2.622e-06	5.5814
Cluster_02259_6.312101318_377.0984579	25.87	4.6932	2.6303e-06	5.58
Cluster_17581_5.94633831_825.2450252	18.187	4.1848	2.6303e-06	5.58
Cluster_14354_8.021973068_619.2775764	9.8128	3.2947	2.6303e-06	5.58
Cluster_19001_5.830901775_941.2189193	17.105	4.0963	2.6309e-06	5.5799
Cluster_06521_0.633082017_239.0766709	4.2541	2.0889	2.6528e-06	5.5763
Cluster_03678_7.77741103_1201.265882	53.373	5.738	2.6529e-06	5.5763
Cluster_02684_6.649157586_602.1573045	8.8922	3.1525	2.6529e-06	5.5763
Cluster_06131_5.677996974_216.0870169	4.4929	2.1676	2.6691e-06	5.5736
Cluster_06708_6.875417796_257.1293519	33.41	5.0622	2.6745e-06	5.5728
Cluster_13809_9.45541134_591.1718426	11.57	3.5323	2.6773e-06	5.5723
Cluster_08330_6.01819387_343.1003578	11.527	3.527	2.7063e-06	5.5676
Cluster_17544_8.671341323_821.3263943	101.71	6.6683	2.7121e-06	5.5667
Cluster_16832_6.938378365_775.1848116	11.951	3.5791	2.7217e-06	5.5652
Cluster_09232_4.544657479_385.0771991	9.8594	3.3015	2.7307e-06	5.5637
Anthocyanin_for 389.13	34.427	5.1055	2.7653e-06	5.5583
Cluster_20609_7.018649018_1179.282143	34.427	5.1055	2.7653e-06	5.5583
Cluster_15338_9.64425976_681.1418608	11.219	3.4879	2.7653e-06	5.5583
Cluster_09954_11.89171474_415.1953303	3.3403	1.74	2.7653e-06	5.5583
Cluster_06318_4.982224849_227.1393944	0.046043	-4.4409	2.7746e-06	5.5568
Cluster_16428_9.644496685_749.1304955	12.392	3.6314	2.7746e-06	5.5568
Cluster_09989_5.387726267_417.1413006	5.8169	2.5402	2.7746e-06	5.5568
Cluster_15212_6.133179603_672.1432117	10.284	3.3623	2.7877e-06	5.5547
Cluster_05491_1.50904088_177.0395304	5.6193	2.4904	2.8005e-06	5.5528
Cluster_16381_9.928630995_745.3101526	14.121	3.8198	2.8041e-06	5.5522
Cluster_03154_8.199748748_773.1927545	63.812	5.9957	2.8314e-06	5.548
Cluster_05775_3.472605399_198.0761973	39.823	5.3155	2.8314e-06	5.548
Cluster_21513_0.755646324_1487.405634	0.028485	-5.1336	2.8314e-06	5.548
Cluster_11867_4.438953918_503.1406945	18.313	4.1948	2.8314e-06	5.548
Cluster_04430_7.26528748_121.0281711	9.1237	3.1896	2.8601e-06	5.5436
Cluster_10796_9.033229828_455.2290442	6.8374	2.7734	2.8601e-06	5.5436
Cluster_02647_7.783018254_576.1491453	46.095	5.5265	2.8627e-06	5.5432
Cluster_15337_9.457527367_681.1418437	13.421	3.7464	2.8627e-06	5.5432
Cluster_14518_5.946356593_629.1286432	7.4877	2.9045	2.8627e-06	5.5432
Cluster_06254_2.970925936_223.0638347	11.064	3.4677	2.8672e-06	5.5425
Cluster_15786_6.385944876_709.1987	6.0392	2.5944	2.9138e-06	5.5355
Cluster_14535_0.551207649_629.672938	0.070115	-3.8341	2.9146e-06	5.5354
Cluster_05559_1.101541188_181.0163929	0.22841	-2.1303	2.9206e-06	5.5345
Cluster_16515_5.834341049_755.2046676	9.8613	3.3018	2.9441e-06	5.531
Cluster_04240_0.589014063_114.0184901	8.57	3.0993	2.9719e-06	5.527
Cluster_09044_11.89049047_375.2023916	5.7725	2.5292	2.9719e-06	5.527
Cluster_17585_6.162652569_825.1997842	99.386	6.635	2.9781e-06	5.5261
Cluster_21199_6.217564558_1345.302657	29.759	4.8952	2.9781e-06	5.5261
Cluster_04770_4.33308641_137.0232483	20.298	4.3433	2.9781e-06	5.5261
Cluster_06481_6.01799184_235.1183772	5.8702	2.5534	2.9781e-06	5.5261
Cluster_15024_4.275382262_661.1611855	291.48	8.1872	2.9889e-06	5.5245
Cluster_05967_0.633238792_203.0666045	33.101	5.0488	2.9889e-06	5.5245
Cluster_10454_3.179996655_439.1126101	107.73	6.7513	2.9981e-06	5.5231
Cluster_07709_1.188028976_317.0490292	8.927	3.1582	3.01e-06	5.5214
Cluster_13605_1.406842945_581.1097515	135.82	7.0855	3.0109e-06	5.5213
Cluster_17270_5.762211806_802.204352	2.121	1.0848	3.0276e-06	5.5189
Cluster_09741_2.6313526_405.1146081	3.1532	1.6568	3.0277e-06	5.5189
Cluster_09702_7.478154147_403.1527707	8.8359	3.1434	3.0317e-06	5.5183
Cluster_12089_0.684718961_513.1230353	30.716	4.9409	3.032e-06	5.5183
Cluster_09115_11.89050979_379.1972421	4.6095	2.2046	3.032e-06	5.5183
Cluster_14853_7.613808638_649.1782697	5.5528	2.4732	3.058e-06	5.5146
Cluster_14349_4.160621403_619.1875882	15.636	3.9668	3.0878e-06	5.5104
Cluster_11644_10.59740654_493.1924982	42.132	5.3968	3.0936e-06	5.5095
Cluster_02858_6.490720075_657.1753701	32.303	5.0136	3.0941e-06	5.5095
Cluster_14778_6.452152668_644.121808	31.829	4.9923	3.0979e-06	5.5089
Cluster_14894_6.599678597_651.1086732	0.17781	-2.4916	3.0979e-06	5.5089
Cluster_12255_4.394177712_519.1703005	5.195	2.3771	3.0979e-06	5.5089
Cluster_16254_6.153714297_739.2084702	2.6801	1.4223	3.0979e-06	5.5089
Cluster_07424_6.975152162_301.1189931	23.869	4.5771	3.1271e-06	5.5049
Cluster_04877_3.177040593_147.0440337	7.8846	2.979	3.1271e-06	5.5049
Cluster_13319_5.652061899_567.2098165	7.0463	2.8169	3.1271e-06	5.5049
Cluster_09480_11.89048996_393.1592977	6.2282	2.6388	3.1271e-06	5.5049
Cluster_06697_0.714761155_257.0778544	6.059	2.5991	3.1271e-06	5.5049
Cluster_07422_5.596191629_301.1190003	16.342	4.0306	3.1401e-06	5.5031
Cluster_15750_8.161478769_707.1416927	9.7729	3.2888	3.1401e-06	5.5031
Cluster_16761_4.996029413_771.1984525	9.4215	3.236	3.1507e-06	5.5016
Cluster_13398_6.392973351_571.17081	94.602	6.5638	3.172e-06	5.4987
Cluster_10327_7.726705052_433.1138089	79.87	6.3196	3.172e-06	5.4987
Cluster_11410_4.087941326_483.2093046	61.746	5.9483	3.172e-06	5.4987
Cluster_05300_0.662257183_172.0606589	54.24	5.7613	3.172e-06	5.4987
Cluster_13819_8.162798041_591.3432723	26.483	4.727	3.172e-06	5.4987
Cluster_04812_0.701631916_142.0135538	17.62	4.1391	3.172e-06	5.4987
Cluster_04535_2.124782685_127.0500958	15.355	3.9406	3.172e-06	5.4987
Cluster_02852_2.081194575_655.1090437	0.13508	-2.8881	3.172e-06	5.4987
Cluster_10016_5.412113512_419.1071767	4.194	2.0683	3.172e-06	5.4987
Cluster_05752_3.948974624_197.0083525	3.2211	1.6876	3.172e-06	5.4987
Cluster_15331_5.985055361_681.2408708	2.5644	1.3586	3.172e-06	5.4987
Cluster_15428_2.078793095_686.0393822	0.061547	-4.0222	3.1797e-06	5.4976
Cluster_02819_6.222912223_636.1692793	268.65	8.0696	3.2098e-06	5.4935
Cluster_07500_7.240892931_306.0766519	0.004218	-7.8892	3.2098e-06	5.4935
Quercetibetglucoside	14.1	3.8176	3.2209e-06	5.492
Cluster_10960_6.993524301_463.0885613	14.1	3.8176	3.2209e-06	5.492
Cluster_10642_5.71147927_449.108862	6.5766	2.7174	3.2287e-06	5.491
Cluster_00044_8.690107631_147.7945537	49.43	5.6273	3.2623e-06	5.4865
Cluster_13992_4.78972519_601.1767476	9.5585	3.2568	3.2964e-06	5.482
Cluster_16068_6.704128634_727.2100676	10.52	3.395	3.3114e-06	5.48
Cluster_20787_0.500931977_1220.725386	20.39	4.3498	3.3271e-06	5.4779
Cluster_05529_5.610601916_179.0550289	11.063	3.4677	3.3293e-06	5.4776
Cluster_06520_1.293524248_239.0670283	6.2013	2.6326	3.3374e-06	5.4766
Cluster_05730_4.812999363_195.0655126	15.069	3.9135	3.3542e-06	5.4744
Cluster_06112_3.760250934_215.0665908	3.9504	1.982	3.3542e-06	5.4744
Cluster_06280_4.035960654_225.0610171	96.099	6.5865	3.361e-06	5.4735
Cluster_06691_0.705357478_256.0935106	378.5	8.5641	3.3617e-06	5.4734
Cluster_10415_7.793290865_437.202408	17.215	4.1056	3.3617e-06	5.4734
Cluster_07543_7.081092991_307.1759264	16.663	4.0585	3.3617e-06	5.4734
Cluster_07898_0.629765482_325.0772292	6.497	2.6998	3.3617e-06	5.4734
Cluster_09700_6.361127459_403.1236857	23.384	4.5475	3.3848e-06	5.4705
Cluster_14559_8.638830819_631.241755	19.22	4.2646	3.3848e-06	5.4705
Cluster_07045_6.019265242_277.1292295	10.361	3.3732	3.3848e-06	5.4705
Cluster_13831_8.335031914_593.1484311	7.2273	2.8535	3.3848e-06	5.4705
Cluster_11820_5.743094082_501.1243766	6.4066	2.6796	3.3848e-06	5.4705
Cluster_08098_4.039304062_333.1187058	95.97	6.5845	3.3918e-06	5.4696
Cluster_14230_9.455605693_613.1551228	12.72	3.669	3.3918e-06	5.4696
Cluster_11491_4.268486851_487.1464385	10.632	3.4103	3.3918e-06	5.4696
Cluster_09922_7.789973314_413.17977	13.206	3.7231	3.4319e-06	5.4645
Cluster_05149_0.702012902_158.0448174	11.6	3.536	3.4366e-06	5.4639
Cluster_07369_3.845385397_299.0764753	4.4661	2.159	3.4861e-06	5.4577
Cluster_17312_8.371567244_805.2940007	20.148	4.3325	3.5249e-06	5.4529
Cluster_06654_1.418669982_251.076946	7.2886	2.8656	3.5331e-06	5.4518
Cluster_14342_4.556666785_619.1875987	7.7495	2.9541	3.55e-06	5.4498
Cluster_15066_7.911967829_663.1884491	36.982	5.2087	3.5856e-06	5.4454
Cluster_02423_7.777231443_465.1108919	219.05	7.7751	3.5917e-06	5.4447
Cluster_20462_0.754647551_1145.292539	0.020522	-5.6067	3.5917e-06	5.4447
Cluster_08325_0.68511461_343.1279571	5.2843	2.4017	3.6051e-06	5.4431
Cluster_16057_3.149175629_725.2050078	58.074	5.8598	3.606e-06	5.443
Cluster_11080_11.12178642_469.1666652	2.9795	1.5751	3.6274e-06	5.4404
Cluster_10564_0.761749371_445.1201146	1.9825	0.98733	3.6421e-06	5.4387
Cluster_16775_5.907392167_771.1983831	17.374	4.1189	3.6651e-06	5.4359
Cluster_10183_4.78783978_427.1245506	6.2615	2.6465	3.6722e-06	5.4351
Cluster_11071_4.789536476_469.1359336	7.8928	2.9805	3.6811e-06	5.434
Cluster_02703_5.195190775_606.5841227	11.949	3.5789	3.7027e-06	5.4315
Cluster_08276_6.939566047_341.121597	5.0832	2.3457	3.7116e-06	5.4304
Cluster_12995_0.680799212_551.1828349	387.31	8.5974	3.7126e-06	5.4303
Cluster_10917_0.687908535_461.1526001	30.157	4.9144	3.7126e-06	5.4303
Cluster_05179_6.016721364_161.0446388	7.6227	2.9303	3.7533e-06	5.4256
Cluster_12959_4.952843627_549.2548045	3.8272	1.9363	3.7746e-06	5.4231
Cluster_20809_8.164509213_1227.313717	118.39	6.8874	3.8028e-06	5.4199
Cluster_02319_6.809727785_392.1028904	19.058	4.2523	3.8363e-06	5.4161
Cluster_16431_5.197290708_749.216553	10.904	3.4468	3.855e-06	5.414
Cluster_03841_6.486394245_1343.340446	74.192	6.2132	3.8782e-06	5.4114
Cluster_09896_0.708597835_413.0937008	6.1902	2.63	3.8857e-06	5.4105
Cluster_21270_6.566930653_1371.347692	55.312	5.7895	3.9077e-06	5.4081
Cluster_05676_3.17980645_191.0339995	41.052	5.3594	3.9077e-06	5.4081
Cluster_05295_0.698105748_172.024306	26.482	4.7269	3.9083e-06	5.408
Cluster_16823_5.762203854_775.1851036	1.9353	0.95254	3.9149e-06	5.4073
Cluster_07173_1.0089495_286.0568502	126.48	6.9828	3.9421e-06	5.4043
Cluster_04522_6.752397255_125.0595767	9.4059	3.2336	3.9442e-06	5.404
Cluster_03982_1.190017213_101.0230558	4.8013	2.2634	3.9499e-06	5.4034
Cluster_14672_10.38587812_637.2279712	11.673	3.5452	3.9706e-06	5.4011
Cluster_06581_0.618600435_245.0428988	6.3559	2.6681	3.9706e-06	5.4011
Cluster_10281_6.58288982_431.0966655	2.4829	1.312	4.0453e-06	5.393
Cluster_12979_5.790710928_551.1038697	11.95	3.5789	4.0531e-06	5.3922
Cluster_07133_7.46541249_283.118403	8.5604	3.0977	4.0669e-06	5.3907
Cluster_16999_6.154497462_785.2170304	2.8555	1.5137	4.0669e-06	5.3907
Cluster_16383_0.540264982_745.550982	0.031695	-4.9796	4.0801e-06	5.3893
Cluster_07368_3.204042474_299.076467	2.7769	1.4735	4.0866e-06	5.3886
Cluster_21253_5.928724174_1365.319685	77.519	6.2765	4.0884e-06	5.3885
Cluster_16244_8.691215113_739.100774	14.741	3.8818	4.0905e-06	5.3882
Cluster_05990_5.749109102_205.0497497	4.6328	2.2119	4.0905e-06	5.3882
Cluster_15429_6.726350032_686.1580253	21.957	4.4566	4.0937e-06	5.3879
Cluster_18732_7.152218143_917.4482508	3.4268	1.7768	4.1079e-06	5.3864
Cluster_10493_11.68315068_441.1742151	3.9476	1.981	4.1507e-06	5.3819
Cluster_14557_5.165018712_631.1444796	8.8442	3.1447	4.1604e-06	5.3809
Cluster_17887_10.90576062_845.3406996	6.0414	2.5949	4.1904e-06	5.3777
Cluster_10266_1.407452004_430.0843178	24.575	4.6191	4.1974e-06	5.377
Cluster_10402_0.647858435_437.0705959	18.892	4.2397	4.2114e-06	5.3756
Cluster_00047_6.656796037_148.2891676	11.633	3.5402	4.2114e-06	5.3756
Cluster_12520_6.993610956_531.0759122	14.471	3.8551	4.2897e-06	5.3676
Cluster_10180_4.442799527_427.1245914	49.545	5.6307	4.2988e-06	5.3667
Cluster_15109_6.016771426_665.2280344	11.366	3.5067	4.2988e-06	5.3667
Cluster_15272_2.079000566_677.0909605	0.084301	-3.5683	4.3017e-06	5.3664
Cluster_14109_7.30136437_607.1685392	14.438	3.8518	4.3095e-06	5.3656
Cluster_20895_8.163097645_1249.298575	158.77	7.3108	4.3413e-06	5.3624
Cluster_13239_4.028189451_563.1620707	29.765	4.8955	4.3413e-06	5.3624
Cluster_05211_3.137611676_163.0390177	19.002	4.2481	4.3413e-06	5.3624
Cluster_13810_9.645099606_591.1727804	10.77	3.429	4.3413e-06	5.3624
Cluster_09690_3.347925377_403.0550347	8.4354	3.0765	4.3413e-06	5.3624
Cluster_07265_11.89052258_291.1808435	6.3285	2.6619	4.3468e-06	5.3618
Cluster_03839_6.485417952_1341.843307	100.97	6.6578	4.3514e-06	5.3614
Cluster_04556_1.404938821_128.0514259	26.919	4.7505	4.3514e-06	5.3614
Cluster_09670_11.12048236_401.1791039	3.1676	1.6634	4.3817e-06	5.3584
Cluster_18875_11.89045239_929.375819	20.796	4.3782	4.3992e-06	5.3566
Cluster_04883_4.759996295_147.0652098	7.233	2.8546	4.3992e-06	5.3566
Cluster_05521_4.000224858_179.0550289	35.237	5.139	4.415e-06	5.3551
Cluster_03712_6.134537922_1230.289321	788.31	9.6226	4.4393e-06	5.3527
Cluster_20562_6.735097962_1169.284873	22.48	4.4906	4.4393e-06	5.3527
Cluster_06931_2.897700121_271.0391286	7.3498	2.8777	4.4393e-06	5.3527
Cluster_14443_6.047231664_625.1415382	30.768	4.9434	4.4973e-06	5.347
Cluster_02900_5.928702662_670.1637854	24.295	4.6026	4.5025e-06	5.3465
Cluster_05162_0.705123854_160.0605534	5.5	2.4594	4.5025e-06	5.3465
Cluster_14919_7.301372568_653.1725048	21.082	4.3979	4.5036e-06	5.3464
Cluster_12880_11.89058756_547.1329057	4.3621	2.125	4.5121e-06	5.3456
Cluster_08089_0.593598001_333.0593382	6.3256	2.6612	4.5288e-06	5.344
Cluster_09665_10.90617389_401.1796949	2.4391	1.2863	4.5296e-06	5.3439
Cluster_05966_2.124002699_203.0664553	16.999	4.0874	4.5447e-06	5.3425
Cluster_10829_4.478026161_457.1343554	14.3	3.838	4.5447e-06	5.3425
Cluster_12758_3.140686046_540.13699	6.6518	2.7337	4.5447e-06	5.3425
Cluster_10902_8.476386409_461.1096273	53.02	5.7285	4.5729e-06	5.3398
Cluster_04903_3.138540024_150.0311156	21.638	4.4355	4.5729e-06	5.3398
kaempferoglucosidrhamnoside	11.433	3.5151	4.6217e-06	5.3352
Cluster_13857_6.657888342_593.1513099	11.433	3.5151	4.6217e-06	5.3352
Cluster_03865_5.928803071_1363.320322	34.36	5.1027	4.6623e-06	5.3314
Cluster_05983_0.583045268_204.9779172	5.1799	2.3729	4.6709e-06	5.3306
Cluster_13744_0.54094678_587.6453857	0.0033567	-8.2187	4.6736e-06	5.3303
Cluster_05505_4.332988661_179.0341305	33.363	5.0602	4.6736e-06	5.3303
Cluster_09859_4.658309208_411.1273635	4.466	2.159	4.6736e-06	5.3303
Cluster_02680_7.776297956_600.1278144	58.004	5.8581	4.6974e-06	5.3281
Cluster_05721_2.274634127_195.0292835	3.3629	1.7497	4.7248e-06	5.3256
Cluster_17554_6.31454645_823.1926707	7.521	2.9109	4.7448e-06	5.3238
Cluster_15072_8.022062683_663.2678543	6.9261	2.792	4.7494e-06	5.3234
Cluster_15183_7.301446633_670.1637326	9.278	3.2138	4.7717e-06	5.3213
Cluster_11245_3.16866805_477.0862072	70.749	6.1446	4.7942e-06	5.3193
Cluster_07373_4.886414402_299.1137475	1.9661	0.97533	4.801e-06	5.3187
Cluster_10000_7.030003112_417.2132153	4.2331	2.0817	4.8222e-06	5.3168
Cluster_06699_1.833701846_257.0775908	18.942	4.2435	4.8252e-06	5.3165
Cluster_05647_5.747360559_190.0263938	5.476	2.4531	4.8319e-06	5.3159
Cluster_07560_5.400903275_309.0976205	3.6683	1.8751	4.8331e-06	5.3158
Cluster_12892_4.678718554_547.1678726	63.331	5.9848	4.8465e-06	5.3146
Cluster_14355_8.397356911_619.2776666	44.717	5.4828	4.8535e-06	5.3139
Cluster_12032_11.6831915_509.1610429	3.2127	1.6838	4.8535e-06	5.3139
Cluster_14448_5.0558016_625.1415176	50.16	5.6485	4.8711e-06	5.3124
Cluster_14667_0.826376132_637.1844079	9.0181	3.1728	4.8998e-06	5.3098
Cluster_08351_4.283192492_344.0978831	8.1115	3.02	4.928e-06	5.3073
Cluster_11490_4.132546958_487.1447384	11.37	3.5071	4.9464e-06	5.3057
Cluster_04793_1.409691586_138.0184514	0.0055028	-7.5056	4.9769e-06	5.303
Cluster_16205_4.593088159_735.1651372	28.214	4.8183	4.9847e-06	5.3024
Cluster_19670_11.89244975_1009.292495	6.6072	2.724	4.9847e-06	5.3024
Cluster_05159_0.629180975_159.0765602	35.635	5.1552	5.0001e-06	5.301
Cluster_14479_5.055793504_627.1441989	134.95	7.0763	5.036e-06	5.2979
Cluster_07075_8.101765381_279.0903539	0.10317	-3.2769	5.0461e-06	5.297
Cluster_19512_6.668383021_991.2382422	285.3	8.1563	5.0557e-06	5.2962
Cluster_18858_11.8904796_927.3748581	17.019	4.0891	5.1052e-06	5.292
Cluster_16374_4.285288367_745.2575301	15.73	3.9755	5.1207e-06	5.2907
Cluster_10555_4.333095513_445.0759907	1512.5	10.563	5.1478e-06	5.2884
Cluster_02605_6.214789495_546.1380351	48.689	5.6055	5.2194e-06	5.2824
Cluster_18679_10.9061182_913.3283329	5.2981	2.4055	5.2194e-06	5.2824
Cluster_08120_0.593137541_335.0637883	4.2007	2.0706	5.2952e-06	5.2761
Cluster_03093_6.550487405_744.1848056	25.504	4.6726	5.2955e-06	5.2761
Cluster_13545_6.290857639_579.1352359	10.69	3.4182	5.3081e-06	5.2751
Cluster_13577_11.51019528_579.1923395	40.308	5.333	5.3114e-06	5.2748
Cluster_10288_5.54556401_431.1179696	12.266	3.6165	5.3426e-06	5.2722
Cluster_13729_8.639550046_587.2511471	36.624	5.1947	5.3767e-06	5.2695
Cluster_16049_5.956619419_725.1929049	15.651	3.9682	5.3767e-06	5.2695
Cluster_07139_2.879230066_284.0773942	15.76	3.9782	5.3947e-06	5.268
Cluster_20686_7.785317488_1197.293722	46.123	5.5274	5.4102e-06	5.2668
Cluster_06176_1.713480331_221.0297887	10.166	3.3456	5.4184e-06	5.2661
Cluster_07807_6.019258016_321.1187324	18.441	4.2049	5.4412e-06	5.2643
Cluster_03013_6.721934643_713.1840827	32.97	5.0431	5.4701e-06	5.262
Cluster_11251_2.914563997_477.1255725	87.844	6.4569	5.4886e-06	5.2605
Cluster_10320_5.960343029_433.1138138	6.1387	2.6179	5.4886e-06	5.2605
Cluster_14231_9.64467459_613.1545343	10.629	3.4099	5.4986e-06	5.2597
Cluster_05526_0.746243573_179.0550203	4.9723	2.3139	5.4986e-06	5.2597
Cluster_17118_5.547308829_793.2192184	8.0645	3.0116	5.5279e-06	5.2574
Cluster_16404_5.63448671_747.2333903	56.936	5.8313	5.5295e-06	5.2573
Cluster_13877_5.164543755_595.1654007	5.6399	2.4957	5.5343e-06	5.2569
Cluster_05277_0.725260251_171.0766464	3.9271	1.9735	5.547e-06	5.2559
Cluster_12332_5.689130456_521.1783108	6.0901	2.6065	5.5472e-06	5.2559
Cluster_06237_5.746238038_223.060481	3.9178	1.97	5.5486e-06	5.2558
Cluster_04287_3.13923312_119.0490046	21.035	4.3947	5.575e-06	5.2538
Cluster_09113_11.1202524_379.1972655	4.4523	2.1546	5.6145e-06	5.2507
Cluster_05233_3.357638842_165.0182657	19.773	4.3055	5.6301e-06	5.2495
Cluster_14272_10.3851937_615.2467097	8.4273	3.0751	5.6301e-06	5.2495
Cluster_18008_5.217326888_855.2213106	44.784	5.4849	5.6336e-06	5.2492
Cluster_12100_4.268201729_513.1728717	8.7502	3.1293	5.6336e-06	5.2492
Cluster_13323_3.58021358_567.1579206	5.518	2.4641	5.6336e-06	5.2492
Cluster_06728_0.597668076_259.02252	4.1196	2.0425	5.6336e-06	5.2492
Cluster_05551_3.139273893_180.0656413	18.776	4.2308	5.6464e-06	5.2482
Cluster_09732_5.361600779_404.9805729	0.15923	-2.6508	5.6828e-06	5.2454
Cluster_15277_5.507417712_677.133597	10.828	3.4367	5.701e-06	5.244
Cluster_15249_7.301617894_675.154238	10.839	3.4382	5.7159e-06	5.2429
Cluster_13895_4.954634196_595.2613458	3.5909	1.8443	5.7159e-06	5.2429
Cluster_04828_11.1309491_143.1066745	4.1434	2.0508	5.7418e-06	5.241
Cluster_11437_11.89373074_484.1583261	3.8961	1.962	5.7536e-06	5.2401
Cluster_13827_5.759203534_593.1518881	3.4014	1.7661	5.7536e-06	5.2401
Cluster_08929_6.103659489_371.0977581	9.0175	3.1727	5.7639e-06	5.2393
Cluster_06579_4.813020997_245.0064112	43.385	5.4391	5.767e-06	5.239
Cluster_02261_5.906409165_385.0964263	32.854	5.038	5.7729e-06	5.2386
Cluster_04543_2.12318557_128.0341398	12.036	3.5893	5.7732e-06	5.2386
Cluster_12938_8.636030413_549.1620283	6.1714	2.6256	5.7732e-06	5.2386
Cluster_06611_5.748495401_247.060918	4.2287	2.0802	5.7732e-06	5.2386
Cluster_07272_4.214467276_293.0521361	3.1388	1.6502	5.7732e-06	5.2386
Cluster_19240_5.830829016_963.20154	24.121	4.5922	5.8108e-06	5.2358
Cluster_06768_0.704137899_262.0568095	11.651	3.5424	5.8108e-06	5.2358
Cluster_03994_1.190069335_103.0388466	4.4988	2.1696	5.8108e-06	5.2358
Cluster_19218_6.287810122_961.2207469	4.9878	2.3184	5.8363e-06	5.2339
Cluster_16866_6.520139894_777.1843063	14.898	3.8971	5.861e-06	5.232
Cluster_15530_5.054413664_693.1268293	125.67	6.9735	5.8834e-06	5.2304
Cluster_20712_7.164957069_1201.324761	8.7056	3.1219	5.8922e-06	5.2297
Cluster_11965_3.000211356_507.1355244	7.9099	2.9837	5.9281e-06	5.2271
Cluster_00043_8.162485096_147.7945331	19.649	4.2964	5.948e-06	5.2256
Cluster_16280_6.224305793_741.2276441	18.527	4.2116	5.948e-06	5.2256
Cluster_09457_11.89290232_392.2110535	6.2499	2.6438	5.948e-06	5.2256
Cluster_12449_10.18471391_527.135847	4.1896	2.0668	5.948e-06	5.2256
Cluster_13520_6.153687584_577.1569309	2.8787	1.5254	5.948e-06	5.2256
Cluster_02952_5.935875816_688.1531134	13.236	3.7264	5.9547e-06	5.2251
Cluster_12464_0.542744704_527.7131812	0.091732	-3.4464	5.9547e-06	5.2251
Cluster_14864_3.734083775_649.1624579	34.628	5.1138	5.9639e-06	5.2245
Cluster_02839_6.485973004_648.1692121	27.735	4.7937	5.9639e-06	5.2245
Cluster_16867_5.762067816_777.1843212	1.8802	0.91086	5.9639e-06	5.2245
Cluster_05251_5.119163797_167.0340239	4.077	2.0275	5.9641e-06	5.2245
Cluster_06079_10.18522072_211.0944823	3.7422	1.9039	5.9641e-06	5.2245
Cluster_05914_6.259366477_201.0167371	8.0595	3.0107	5.966e-06	5.2243
Cluster_15052_3.749459733_662.1570229	4.3133	2.1088	5.974e-06	5.2237
Cluster_00064_6.019253094_160.8132212	117.55	6.8771	5.999e-06	5.2219
Cluster_03296_7.166264396_866.2389327	11.272	3.4947	5.999e-06	5.2219
Cluster_03611_5.465237911_1144.299435	7.2331	2.8546	5.999e-06	5.2219
Cluster_09857_0.695414018_411.0913183	5.1962	2.3774	6.0196e-06	5.2204
Cluster_04601_2.09225849_133.0494505	1.9874	0.9909	6.0196e-06	5.2204
Cluster_06526_1.971059719_240.0507814	114.22	6.8357	6.0494e-06	5.2183
Cluster_02484_6.736661759_481.1166775	61.33	5.9385	6.0494e-06	5.2183
Cluster_17259_6.314334676_801.2103979	6.8075	2.7671	6.0494e-06	5.2183
Cluster_20880_10.90605966_1245.509793	33.776	5.0779	6.0662e-06	5.2171
Cluster_11409_3.788302286_483.2092811	403.16	8.6552	6.0826e-06	5.2159
Cluster_21238_6.923273224_1359.345417	48.051	5.5865	6.108e-06	5.2141
Cluster_04286_5.610488844_119.0337676	14.465	3.8545	6.108e-06	5.2141
1_disinapoylglucose	13.284	3.7316	6.108e-06	5.2141
Cluster_13806_8.162475562_591.1727795	13.284	3.7316	6.108e-06	5.2141
Cluster_11213_4.800470229_475.0253502	19.467	4.283	6.1658e-06	5.21
Cluster_16869_6.939316863_777.1839638	13.497	3.7546	6.2201e-06	5.2062
Cluster_08995_6.092904694_374.0860501	2.7436	1.4561	6.2201e-06	5.2062
Cluster_06760_1.075167886_261.072657	23.638	4.563	6.2203e-06	5.2062
Cluster_03973_7.148529521_1495.394252	3.2677	1.7083	6.2401e-06	5.2048
Cluster_05034_0.617231006_152.9948436	7.2726	2.8625	6.243e-06	5.2046
Cluster_07033_4.99515802_277.0716408	4.3232	2.1121	6.2734e-06	5.2025
Cluster_14150_5.507595792_609.1471337	20.128	4.3311	6.2857e-06	5.2016
Cluster_06272_1.074713632_225.0510482	38.765	5.2767	6.2929e-06	5.2011
Cluster_19257_1.445191433_964.1653353	29.306	4.8731	6.2929e-06	5.2011
Cluster_11852_5.606835204_503.0505047	18.472	4.2072	6.2929e-06	5.2011
Cluster_12895_10.3217649_547.2380745	9.464	3.2425	6.2929e-06	5.2011
Cluster_06561_1.068471765_243.0621387	8.733	3.1265	6.2929e-06	5.2011
Cluster_06609_0.62012281_247.0470099	8.0263	3.0047	6.2929e-06	5.2011
Cluster_08425_0.695928093_349.0905625	6.7178	2.748	6.299e-06	5.2007
Cluster_08833_3.845346933_367.0646424	4.8731	2.2848	6.299e-06	5.2007
Cluster_19672_6.018263151_1009.338097	23.936	4.5811	6.309e-06	5.2
Cluster_10068_11.89051117_421.2085786	4.5042	2.1713	6.3255e-06	5.1989
Cluster_04526_0.857840028_126.0185553	2.806	1.4885	6.3255e-06	5.1989
Cluster_04215_2.967376585_112.9843936	10.765	3.4283	6.4299e-06	5.1918
Cluster_04827_10.18535615_143.1066281	3.9331	1.9757	6.5113e-06	5.1863
Cluster_00080_5.466358604_188.8032956	34.697	5.1167	6.5658e-06	5.1827
Cluster_07465_6.939457239_303.1445028	4.1931	2.068	6.5755e-06	5.1821
Cluster_05189_5.611826064_161.044554	2071.5	11.016	6.6018e-06	5.1803
Cluster_14475_4.130880604_627.1571966	7.3877	2.8851	6.6018e-06	5.1803
Cluster_03991_0.622565323_102.0547727	2.7326	1.4503	6.6105e-06	5.1798
Cluster_06684_6.301162999_255.1137673	28.294	4.8224	6.6141e-06	5.1795
Cluster_15583_6.01756966_696.1578918	4.1658	2.0586	6.6141e-06	5.1795
Cluster_14363_0.678423681_620.1683908	6.8862	2.7837	6.6211e-06	5.1791
Cluster_06059_1.434531829_210.0400597	8.0432	3.0078	6.6687e-06	5.176
Cluster_17495_6.365397256_818.1997729	45.047	5.4934	6.7046e-06	5.1736
Cluster_03783_6.580399171_1273.327718	283.44	8.1469	6.7136e-06	5.173
Cluster_17882_0.809492762_845.2786685	19.204	4.2633	6.7136e-06	5.173
Cluster_12589_11.89138038_533.14113	2.7259	1.4467	6.7297e-06	5.172
Cluster_12114_6.393117549_513.2088974	35.41	5.1461	6.7542e-06	5.1704
Cluster_15743_5.9474692_707.1432731	10.313	3.3664	6.7542e-06	5.1704
Cluster_12354_5.156075186_523.1107987	30.097	4.9115	6.7764e-06	5.169
Cluster_12228_6.393038054_518.1667661	3.0814	1.6236	6.7764e-06	5.169
Cluster_07225_6.308822898_289.0829044	2.739	1.4536	6.8936e-06	5.1616
Cluster_05745_4.027522448_195.076724	7.3716	2.882	6.9432e-06	5.1584
Cluster_14341_4.476337068_619.1876506	8.4937	3.0864	7.0124e-06	5.1541
Cluster_06193_1.031355736_221.0661696	5.0491	2.336	7.0292e-06	5.1531
Cluster_18414_6.370725973_891.1797144	5.0869	2.3468	7.061e-06	5.1511
Cluster_14765_6.019286231_643.2455802	20.601	4.3647	7.0871e-06	5.1495
Cluster_02965_6.221719842_692.1785221	2705.9	11.402	7.1012e-06	5.1487
Cluster_05568_3.139236649_182.0210941	53.091	5.7304	7.1012e-06	5.1487
Cluster_15086_2.079575045_665.0642454	0.21032	-2.2493	7.1231e-06	5.1473
Cluster_13911_0.550929356_597.1071371	4.2174	2.0764	7.1969e-06	5.1429
Cluster_14701_6.658002751_639.1562257	12.732	3.6704	7.2246e-06	5.1412
Cluster_03072_6.721199445_735.1790988	33.539	5.0678	7.2248e-06	5.1412
Cluster_15787_7.084991553_709.1641008	30.57	4.934	7.2308e-06	5.1408
Cluster_09924_8.095771787_413.2176419	7.0597	2.8196	7.2308e-06	5.1408
Cluster_08933_0.632527784_371.0832852	5.871	2.5536	7.2308e-06	5.1408
Cluster_05360_0.676401283_173.0081189	5.8075	2.5379	7.2665e-06	5.1387
kaempferohexosyl)glucosidrhamnoside	25.625	4.6795	7.3629e-06	5.1329
Cluster_16530_5.46637992_755.2039711	25.625	4.6795	7.3629e-06	5.1329
Cluster_10651_5.166707429_449.1088957	6.0342	2.5932	7.3629e-06	5.1329
Cluster_05275_2.124654608_171.0400833	14.163	3.8241	7.3667e-06	5.1327
Cluster_14955_4.477924849_655.1646558	12.205	3.6093	7.3667e-06	5.1327
Cluster_13035_4.028224307_553.1344521	6.3519	2.6672	7.3667e-06	5.1327
Cluster_08108_10.90616267_333.1920108	4.1734	2.0612	7.3667e-06	5.1327
Cluster_02412_5.290408146_458.1238221	36.321	5.1827	7.3979e-06	5.1309
Cluster_05273_0.611478074_171.0053497	4.3867	2.1331	7.4017e-06	5.1307
Cluster_04882_4.056641851_147.0652076	10.533	3.3969	7.4824e-06	5.126
Cluster_15804_6.050524223_711.1440275	4.5617	2.1896	7.4944e-06	5.1253
Cluster_16305_7.301651664_743.1426542	11.839	3.5655	7.5366e-06	5.1228
Cluster_20613_7.779114008_1179.282151	60.063	5.9084	7.55e-06	5.1221
Cluster_11714_4.803301746_497.0064496	11.975	3.582	7.5511e-06	5.122
Cluster_09576_11.68318839_397.1842602	3.8345	1.9391	7.5521e-06	5.1219
Cluster_07802_2.391422872_321.0824725	34.141	5.0934	7.5958e-06	5.1194
Cluster_16760_4.610080865_771.2003594	7.8096	2.9652	7.5958e-06	5.1194
Cluster_08845_8.69088117_367.1033359	32.762	5.034	7.6733e-06	5.115
Cluster_06246_8.69087704_223.0604993	33.445	5.0637	7.6796e-06	5.1147
Cluster_06716_1.436299771_258.0617028	3.6564	1.8704	7.7343e-06	5.1116
Cluster_08137_5.47354445_335.134309	5.1971	2.3777	7.7445e-06	5.111
Cluster_18722_5.304256332_917.2553456	9.9083	3.3086	7.7481e-06	5.1108
Cluster_04870_1.189173228_147.0286662	5.2416	2.39	7.7481e-06	5.1108
Cluster_09186_4.698677913_383.0992191	4.296	2.103	7.7481e-06	5.1108
Cluster_08846_8.772165742_367.0928345	4.8511	2.2783	7.7693e-06	5.1096
Cluster_06688_8.275133575_255.1133455	23.418	4.5495	7.7865e-06	5.1087
Cluster_06157_0.593171564_218.9940879	26.389	4.7219	7.7971e-06	5.1081
Cluster_11819_5.476705337_501.1243148	7.3341	2.8746	7.8125e-06	5.1072
Cluster_19341_11.68529685_971.33692	26.913	4.7502	7.8351e-06	5.106
Cluster_08927_4.000209957_371.0928752	11.834	3.5649	7.8351e-06	5.106
Cluster_06308_4.668755483_227.0553995	72.198	6.1739	7.838e-06	5.1058
Cluster_14393_6.016776655_621.238833	21.616	4.434	7.838e-06	5.1058
Cluster_04204_3.340466191_111.0075577	11.256	3.4926	7.838e-06	5.1058
Cluster_04682_6.256470945_135.0440911	7.8325	2.9695	7.838e-06	5.1058
Cluster_08326_0.751291507_343.1130585	4.4024	2.1383	7.838e-06	5.1058
Cluster_06450_3.584292384_233.0062246	21.606	4.4334	7.8662e-06	5.1042
Cluster_17589_6.748748887_825.247371	4.018	2.0065	7.8974e-06	5.1025
Cluster_09112_10.90615273_379.1972678	3.1463	1.6537	7.9476e-06	5.0998
Cluster_07406_3.593305793_300.9941092	19.458	4.2823	7.9485e-06	5.0997
Cluster_08471_4.112272926_351.1290731	7.9156	2.9847	7.9539e-06	5.0994
Cluster_03076_6.359793142_735.1802557	18.128	4.1801	7.9649e-06	5.0988
Cluster_02934_6.751800898_680.1752952	289.35	8.1767	7.9887e-06	5.0975
Cluster_16424_8.164719689_749.129273	3.5963	1.8465	7.9887e-06	5.0975
Cluster_08021_0.600861156_329.086922	19.985	4.3208	8.0099e-06	5.0964
Cluster_04913_4.80646407_151.0389601	50.319	5.653	8.0424e-06	5.0946
Cluster_13770_6.43027681_589.2145889	6.6413	2.7315	8.1261e-06	5.0901
Cluster_14574_8.284877783_631.2415517	16.473	4.042	8.1692e-06	5.0878
Cluster_09291_0.7513423_387.1143034	5.7358	2.52	8.1692e-06	5.0878
Cluster_17778_5.54809454_839.224677	10.368	3.3741	8.2554e-06	5.0833
Cluster_08683_10.9061802_359.1692833	2.5021	1.3231	8.2822e-06	5.0819
Cluster_19894_5.361145295_1045.10594	0.16561	-2.5942	8.3556e-06	5.078
Cluster_02671_7.779135424_589.1380164	50.722	5.6645	8.3633e-06	5.0776
Cluster_09511_4.66315254_395.0959489	3.3345	1.7375	8.3993e-06	5.0758
Cluster_14953_5.507641105_655.1529483	68.89	6.1062	8.415e-06	5.0749
Cluster_00066_0.751359455_170.8082129	11.954	3.5795	8.4261e-06	5.0744
Cluster_07570_1.353790806_309.1187905	37.968	5.2467	8.4549e-06	5.0729
Cluster_11682_0.638871057_495.1125865	37.055	5.2116	8.4549e-06	5.0729
Cluster_08605_0.657506578_357.1040153	4.8104	2.2662	8.5022e-06	5.0705
Cluster_02667_7.862964623_587.138427	5.183	2.3738	8.5127e-06	5.0699
Cluster_03662_6.582845471_1187.308877	5.7407	2.5212	8.521e-06	5.0695
Cluster_10537_11.5762667_443.1896257	3.719	1.8949	8.521e-06	5.0695
Cluster_15436_0.751357637_686.2320368	11.932	3.5767	8.5271e-06	5.0692
Cluster_20301_5.362051735_1113.097378	0.13187	-2.9228	8.5445e-06	5.0683
Cluster_16620_6.611252587_760.0581735	0.16896	-2.5652	8.5545e-06	5.0678
Cluster_06276_4.331661995_225.0396574	43.415	5.4401	8.6195e-06	5.0645
Cluster_12749_9.702827899_539.2352507	7.3849	2.8846	8.6268e-06	5.0642
Cluster_08858_5.091505343_367.1608237	13.513	3.7563	8.6616e-06	5.0624
Cluster_06009_3.760437941_207.0289664	7.9033	2.9825	8.6616e-06	5.0624
Cluster_08687_8.667717913_359.1866861	3.592	1.8448	8.6616e-06	5.0624
Cluster_07423_6.875324385_301.1190275	22.909	4.5178	8.6845e-06	5.0613
Cluster_10531_4.266614393_443.1769715	7.8191	2.967	8.6845e-06	5.0613
Cluster_08274_6.730010636_341.1238968	0.25777	-1.9558	8.6845e-06	5.0613
Cluster_16672_8.697372104_763.3212687	85.23	6.4133	8.7398e-06	5.0585
Cluster_04774_0.581257402_137.0347124	20.909	4.386	8.7398e-06	5.0585
Cluster_14956_4.555145128_655.1643914	7.7398	2.9523	8.7398e-06	5.0585
Cluster_08686_11.12178887_359.1685392	3.2991	1.7221	8.7398e-06	5.0585
Cluster_13645_5.609008468_583.2039148	2.4737	1.3066	8.7398e-06	5.0585
Cluster_06159_6.755789224_219.0267644	5.1873	2.375	8.7823e-06	5.0564
Cluster_10599_6.363754459_447.0931849	26.748	4.7413	8.7851e-06	5.0563
Cluster_17686_5.696636218_831.2212281	18.604	4.2176	8.8389e-06	5.0536
Cluster_10730_5.54725524_453.1016219	3.381	1.7574	8.9022e-06	5.0505
Cluster_17217_8.053092238_799.2082069	24.887	4.6373	9.0636e-06	5.0427
Cluster_11477_3.139214769_487.0723063	9.4949	3.2472	9.1532e-06	5.0384
Cluster_13467_6.488591816_575.1394262	36.544	5.1916	9.2108e-06	5.0357
Cluster_07810_5.088735516_321.1553786	16.086	4.0077	9.2108e-06	5.0357
Cluster_16773_5.457076199_771.1982513	8.9986	3.1697	9.2108e-06	5.0357
Cluster_08288_0.752301626_341.1090248	4.5636	2.1902	9.246e-06	5.034
Cluster_03985_6.017777178_101.0230922	8.7235	3.1249	9.2509e-06	5.0338
Cluster_16045_6.292489201_725.1953066	5.2819	2.401	9.2509e-06	5.0338
Cluster_07748_3.109019626_319.1037007	8.6825	3.1181	9.3114e-06	5.031
Cluster_10791_11.891966_455.1422831	3.0876	1.6265	9.3194e-06	5.0306
Cluster_07913_2.874068776_325.1067297	3.205	1.6803	9.4021e-06	5.0268
Cluster_12969_0.546440154_550.6836866	0.0078703	-6.9894	9.4261e-06	5.0257
Cluster_03996_0.58010512_104.0340094	7.9831	2.997	9.495e-06	5.0225
Cluster_07053_5.646030343_277.1292671	24.185	4.596	9.5538e-06	5.0198
Cluster_08038_1.43039041_330.0468062	24.365	4.6067	9.6396e-06	5.0159
Cluster_07104_0.90005341_281.0876054	3.7185	1.8947	9.6679e-06	5.0147
Cluster_06516_4.028400967_239.06695	8.2679	3.0475	9.7159e-06	5.0125
Cluster_09034_7.072895864_375.1567439	6.24	2.6415	9.829e-06	5.0075
Cluster_03014_6.982724425_713.1841243	27.206	4.7659	9.8583e-06	5.0062
Cluster_13787_4.698709489_591.1572848	5.0507	2.3365	9.8947e-06	5.0046
Cluster_08256_8.441074061_341.0754151	8.1129	3.0202	9.9008e-06	5.0043
Cluster_02888_6.754676311_668.1654879	50.743	5.6651	9.9032e-06	5.0042
Cluster_14483_4.705501474_627.1572679	6.9803	2.8033	9.9032e-06	5.0042
Cluster_14848_0.545944681_648.6513178	0.038631	-4.6941	9.9339e-06	5.0029
Cluster_10912_6.433998467_461.1562598	11.549	3.5296	9.9725e-06	5.0012
Cluster_18180_5.468354955_869.1973207	8.6753	3.1169	9.9949e-06	5.0002
Cluster_08569_11.68385519_355.1739522	3.8783	1.9554	1.0014e-05	4.9994
Cluster_13235_2.779425862_563.1620067	5.9607	2.5755	1.0045e-05	4.998
Cluster_17072_5.108534842_791.1808272	36.556	5.192	1.0046e-05	4.998
Cluster_14792_5.506213626_645.1239601	55.813	5.8025	1.0144e-05	4.9938
Cluster_15379_0.751365835_683.2258745	9.8646	3.3023	1.0174e-05	4.9925
Cluster_10649_3.138104615_449.1197526	298.24	8.2203	1.0177e-05	4.9924
Cluster_15278_6.133522752_677.1339774	3.0161	1.5927	1.018e-05	4.9923
Cluster_12148_5.545783807_515.0716021	2.9386	1.5551	1.0238e-05	4.9898
Cluster_21349_7.645065317_1397.324387	5.4872	2.4561	1.0248e-05	4.9894
Cluster_15988_0.750883937_721.1997604	7.7317	2.9508	1.0276e-05	4.9882
Cluster_14499_4.842598663_628.0775029	0.16501	-2.5994	1.0281e-05	4.988
Cluster_10324_6.864616283_433.1138791	454.87	8.8293	1.0297e-05	4.9873
Cluster_02928_6.588358634_679.1724869	36.452	5.1879	1.0297e-05	4.9873
Cluster_07470_1.012945529_304.0670378	42.256	5.4011	1.0416e-05	4.9823
Cluster_11322_10.32180254_479.2489548	5.8156	2.5399	1.053e-05	4.9776
Cluster_07257_10.90616357_291.1811407	3.4125	1.7708	1.053e-05	4.9776
Cluster_08332_4.584375381_343.1038958	3.7512	1.9073	1.0555e-05	4.9765
Cluster_02459_0.546565828_478.8509125	83.968	6.3918	1.071e-05	4.9702
Cluster_08520_6.762801407_353.1276778	0.15953	-2.6481	1.0731e-05	4.9694
Cluster_08329_6.26769139_343.1034021	57.097	5.8353	1.0736e-05	4.9692
Cluster_14444_6.355953993_625.1414862	28.464	4.8311	1.0738e-05	4.9691
Cluster_20022_11.89314221_1061.305779	3.8687	1.9519	1.0785e-05	4.9672
Cluster_16545_6.361921539_755.4557318	164.67	7.3634	1.0831e-05	4.9653
Cluster_19431_10.90613153_981.3182058	4.6071	2.2039	1.0831e-05	4.9653
Cluster_10877_8.097151068_459.2231752	5.7297	2.5185	1.0879e-05	4.9634
Cluster_13237_7.014309687_563.1403059	3.66	1.8718	1.0914e-05	4.962
Cluster_06928_2.125398198_270.9658107	20.248	4.3397	1.0926e-05	4.9615
Cluster_08354_1.524568083_344.1098171	3.2476	1.6994	1.0926e-05	4.9615
Cluster_08598_5.985173869_357.1340618	1.7546	0.81115	1.0943e-05	4.9609
Cluster_13813_10.32176121_591.2268157	6.965	2.8001	1.103e-05	4.9574
Cluster_16526_6.696389894_755.2026831	6.5948	2.7213	1.1074e-05	4.9557
Cluster_10635_6.334061621_449.1088446	40.273	5.3317	1.1092e-05	4.955
Cluster_02357_6.367185966_400.0999883	37.333	5.2224	1.1092e-05	4.955
Cluster_05598_8.440995169_185.0709992	8.3767	3.0664	1.1092e-05	4.955
Cluster_02977_7.360766003_698.1579449	8.509	3.089	1.1181e-05	4.9515
Cluster_07166_5.188332766_285.124055	9.9803	3.3191	1.1286e-05	4.9474
Cluster_20665_6.582778617_1191.324964	8.4638	3.0813	1.1286e-05	4.9474
Cluster_05577_2.359345837_183.0267066	0.14929	-2.7438	1.1296e-05	4.9471
Cluster_07630_1.090638849_313.1149275	4.2634	2.092	1.1302e-05	4.9469
Cluster_02929_6.753209648_679.168457	60.397	5.9164	1.1326e-05	4.9459
Cluster_12033_11.89160819_509.1608069	2.2988	1.2009	1.1346e-05	4.9451
Cluster_17776_5.965739083_839.186865	4.0897	2.032	1.138e-05	4.9439
Cluster_04236_5.611421016_113.0231624	18.305	4.1942	1.1411e-05	4.9427
Cluster_10616_5.827098858_447.1883798	18.063	4.175	1.1411e-05	4.9427
Cluster_13580_4.505476983_579.1944493	12.897	3.6889	1.1431e-05	4.9419
Cluster_11851_5.186106684_503.0498093	124.23	6.9568	1.1489e-05	4.9397
Cluster_09247_5.749144017_385.1139809	4.8499	2.278	1.1489e-05	4.9397
Cluster_05553_0.567864899_180.9298864	0.52508	-0.92938	1.1502e-05	4.9392
Cluster_16227_6.678273826_737.1933782	6.8151	2.7687	1.163e-05	4.9344
Cluster_11179_3.796161344_473.1724106	190.14	7.571	1.1668e-05	4.933
Cluster_19778_0.75226388_1025.342033	41.556	5.377	1.1668e-05	4.933
Cluster_17634_9.430036603_827.23807	6.5443	2.7102	1.1698e-05	4.9319
Cluster_05984_7.865355557_205.0109695	3.9137	1.9685	1.1719e-05	4.9311
Cluster_10547_11.09897947_444.2395234	2.6511	1.4066	1.1791e-05	4.9284
Cluster_17540_9.080544681_821.3279927	12.534	3.6477	1.1826e-05	4.9272
Cluster_04425_5.417909771_121.0281116	12.298	3.6204	1.1833e-05	4.9269
Cluster_17752_10.90607796_835.3112043	8.7129	3.1232	1.1833e-05	4.9269
Cluster_05210_2.972959718_163.0390296	10.071	3.3322	1.1834e-05	4.9269
Cluster_21215_6.019356821_1353.44754	125.08	6.9667	1.1865e-05	4.9257
Cluster_07060_0.681333555_278.0515083	17.543	4.1328	1.1937e-05	4.9231
Cluster_20977_6.272798707_1273.343725	48.394	5.5968	1.1939e-05	4.923
Cluster_14686_5.613655193_639.1572987	14.439	3.8519	1.1975e-05	4.9217
Cluster_04811_0.646046405_141.0658976	18.726	4.227	1.2078e-05	4.918
Cluster_09242_6.939513767_385.1114351	4.7904	2.2601	1.2164e-05	4.9149
Cluster_16129_5.669939021_729.2629009	22.39	4.4848	1.2181e-05	4.9143
Cluster_10284_8.334704396_431.0984467	8.5117	3.0895	1.2181e-05	4.9143
Cluster_04862_0.622554951_146.0446747	2.811	1.4911	1.2181e-05	4.9143
Cluster_09275_0.567738081_386.8109324	3.6074	1.8509	1.2203e-05	4.9135
Cluster_06189_6.332161378_221.0660459	7.6579	2.937	1.2242e-05	4.9121
Cluster_15000_6.726932217_659.1389382	9.7453	3.2847	1.2262e-05	4.9115
Cluster_15703_0.824572446_703.241747	8.5988	3.1041	1.2262e-05	4.9115
Cluster_02949_7.359979504_687.1674899	8.736	3.127	1.2395e-05	4.9068
Cluster_02960_6.753256547_690.1599364	28.815	4.8488	1.2425e-05	4.9057
Cluster_02836_5.928715256_648.1686326	27.001	4.755	1.2425e-05	4.9057
Cluster_05293_3.987905784_172.0239939	48.816	5.6093	1.2435e-05	4.9053
Cluster_09082_10.90615079_377.1819944	6.4092	2.6802	1.2435e-05	4.9053
Cluster_08677_8.227867825_359.1862395	2.9901	1.5802	1.2435e-05	4.9053
Cluster_18333_7.037212839_881.2043914	15.277	3.9333	1.2498e-05	4.9032
Cluster_20916_5.612877234_1255.347383	30.964	4.9525	1.2544e-05	4.9016
Cluster_06277_5.51289194_225.0399534	10.611	3.4074	1.2597e-05	4.8997
Cluster_15027_5.946437437_661.1385557	2.9394	1.5555	1.2606e-05	4.8994
Cluster_10319_7.294309561_433.1138531	12.702	3.667	1.262e-05	4.8989
Cluster_08199_1.189855178_339.0305751	8.4636	3.0813	1.2665e-05	4.8974
Cluster_08414_5.188337021_347.1241229	13.554	3.7606	1.2708e-05	4.8959
Cluster_19117_8.988668354_951.3518697	9.3046	3.2179	1.2708e-05	4.8959
Cluster_16887_10.90457442_777.3547166	8.396	3.0697	1.2735e-05	4.895
Cluster_10404_4.295266965_437.1081993	6.0126	2.588	1.283e-05	4.8918
Cluster_07078_3.231338926_279.1087335	5.7344	2.5196	1.2846e-05	4.8912
Cluster_04815_2.698322645_142.0497597	5.2265	2.3859	1.2869e-05	4.8905
Cluster_11000_6.065002445_465.1033845	7.3757	2.8828	1.2897e-05	4.8895
Cluster_08410_4.013546911_347.0884076	63.837	5.9963	1.3009e-05	4.8858
Cluster_11235_6.875245153_475.2183247	4.6729	2.2243	1.3111e-05	4.8824
Cluster_06571_8.439851843_244.0851953	7.874	2.9771	1.3142e-05	4.8813
Cluster_04212_5.851044508_112.984465	2.3021	1.203	1.3168e-05	4.8805
Cluster_07122_5.418899212_283.0821867	11.519	3.5259	1.3228e-05	4.8785
Cluster_13610_5.739794387_581.1866939	2.4496	1.2926	1.3249e-05	4.8778
Cluster_08458_0.962085639_350.9749517	7.1891	2.8458	1.3303e-05	4.876
Cluster_07286_5.016630371_293.1236292	5.5003	2.4595	1.3377e-05	4.8736
Cluster_00136_5.758263518_369.8613362	9.5126	3.2498	1.3405e-05	4.8727
Cluster_10574_10.90619367_445.1688686	2.5356	1.3423	1.3446e-05	4.8714
Cluster_02927_6.49060099_679.1711252	24.85	4.6352	1.3475e-05	4.8705
Cluster_08040_2.877898062_330.0828094	32.177	5.008	1.3538e-05	4.8684
Cluster_16198_10.90611702_733.3653336	21.793	4.4458	1.3598e-05	4.8665
Cluster_00126_6.582858856_296.8322397	9.6652	3.2728	1.3598e-05	4.8665
Cluster_08876_3.568357702_368.0981529	2.0296	1.0212	1.3598e-05	4.8665
Cluster_16398_6.166918057_747.2495304	4.8755	2.2855	1.3758e-05	4.8614
Cluster_13277_7.60632361_565.1920954	46.703	5.5454	1.3837e-05	4.859
Cluster_15433_6.500609327_686.2561358	8.4251	3.0747	1.3837e-05	4.859
Cluster_03854_6.487147129_1352.332674	179.63	7.4889	1.3852e-05	4.8585
Cluster_02803_5.645787229_627.1645563	27.027	4.7563	1.3892e-05	4.8573
Cluster_14826_5.50451722_647.1215167	8.0173	3.0031	1.3892e-05	4.8573
Cluster_09482_10.18533576_393.1763485	4.114	2.0405	1.3896e-05	4.8571
Cluster_11674_0.870104728_495.0069798	0.26078	-1.9391	1.3925e-05	4.8562
Cluster_09420_4.336262033_391.1228823	0.13065	-2.9363	1.394e-05	4.8557
Cluster_16570_8.444723951_757.235677	4.6372	2.2132	1.4001e-05	4.8538
Cluster_09229_4.035710957_385.0783331	13.194	3.7218	1.4093e-05	4.851
Cluster_13055_6.430308193_553.2375173	7.1372	2.8354	1.4152e-05	4.8492
Cluster_12232_7.269770777_519.0528059	4.8648	2.2824	1.428e-05	4.8453
Cluster_11966_2.469757341_507.1355	3.8609	1.9489	1.428e-05	4.8453
Cluster_06717_1.971012766_258.0615075	54.475	5.7675	1.4477e-05	4.8393
Cluster_17120_6.310077056_793.1789279	84.853	6.4069	1.4593e-05	4.8359
Cluster_17396_6.041893355_811.2850615	43.714	5.45	1.4593e-05	4.8359
Cluster_06105_3.452962238_214.9954828	5.812	2.539	1.4593e-05	4.8359
Cluster_14441_0.54619119_624.6070834	0.0013813	-9.4997	1.4661e-05	4.8338
Cluster_16029_6.921291804_723.2162161	16.312	4.0279	1.4661e-05	4.8338
Cluster_06090_2.274616137_213.0395552	3.2828	1.7149	1.4682e-05	4.8332
Cluster_14462_10.4305864_625.2352984	7.114	2.8307	1.4691e-05	4.833
Cluster_06535_2.274641954_241.0349916	2.9793	1.575	1.4755e-05	4.8311
Cluster_10567_6.343802414_445.1351845	69.375	6.1163	1.4788e-05	4.8301
Cluster_04530_6.019221687_127.0000624	2.5402	1.345	1.4788e-05	4.8301
Cluster_08241_3.007646032_340.1260175	2.1518	1.1056	1.5103e-05	4.8209
Cluster_08248_4.383989875_341.087388	3.5105	1.8117	1.5165e-05	4.8192
Cluster_18838_6.137212418_925.7153359	6.1219	2.614	1.519e-05	4.8184
Cluster_11481_5.346578497_487.1103695	7.0341	2.8144	1.5222e-05	4.8175
Cluster_16657_0.639374263_763.1908864	3.3382	1.7391	1.5222e-05	4.8175
Cluster_17458_7.262356129_815.2049867	24.057	4.5884	1.5271e-05	4.8161
Cluster_08706_0.545472419_360.808599	0.063813	-3.97	1.5299e-05	4.8153
Cluster_15097_4.789683937_665.19356	7.3362	2.875	1.5299e-05	4.8153
Cluster_14345_4.789693797_619.1876257	4.7904	2.2601	1.5299e-05	4.8153
Cluster_14040_0.54743023_604.6233754	0.0056259	-7.4737	1.5394e-05	4.8126
Cluster_17528_6.743893703_821.2171235	69.918	6.1276	1.5433e-05	4.8116
Cluster_08611_4.641916975_357.1183804	24.549	4.6176	1.5433e-05	4.8116
Cluster_20212_6.669562368_1093.282572	24.127	4.5926	1.5524e-05	4.809
Cluster_09258_8.323656223_385.1504777	8.5455	3.0952	1.5553e-05	4.8082
Cluster_04534_10.90616529_126.9999586	2.6405	1.4008	1.5687e-05	4.8045
Cluster_09692_5.606964944_403.1245126	25.513	4.6732	1.5749e-05	4.8027
Cluster_06319_0.582763332_227.9446499	0.022239	-5.4908	1.5754e-05	4.8026
Cluster_05544_7.946740574_179.1070133	6.6292	2.7288	1.5811e-05	4.8011
Cluster_12735_5.608372448_539.100086	4.5528	2.1867	1.5825e-05	4.8007
Cluster_06334_0.764217013_228.9962888	0.0019083	-9.0335	1.5875e-05	4.7993
Cluster_02609_7.285818886_546.1381087	112.47	6.8134	1.589e-05	4.7989
Cluster_14972_6.929179691_657.1745291	12.951	3.695	1.5906e-05	4.7984
Cluster_18135_6.66082416_865.1021332	0.16313	-2.6159	1.6049e-05	4.7945
Cluster_02885_6.331842366_667.1550408	19.781	4.3061	1.6079e-05	4.7937
Cluster_13275_5.436774276_565.1773429	46.462	5.538	1.6227e-05	4.7898
Cluster_03220_6.909211426_799.2098829	8.4307	3.0757	1.6254e-05	4.789
Cluster_08644_1.2528108_359.0477937	0.085413	-3.5494	1.6339e-05	4.7868
Cluster_15805_6.193783988_711.2526148	4.324	2.1124	1.6348e-05	4.7865
Cluster_04797_5.183571339_138.0549395	3.2227	1.6883	1.6348e-05	4.7865
Cluster_04823_0.75031033_143.0338988	3.8296	1.9372	1.6475e-05	4.7832
Cluster_11010_11.89062523_465.1707949	2.2123	1.1455	1.6609e-05	4.7797
Cluster_06060_1.970217504_210.0400603	7.2273	2.8535	1.6664e-05	4.7782
Cluster_16543_10.9051012_755.3736769	9.4223	3.2361	1.6856e-05	4.7732
Cluster_06293_11.13343885_225.1102052	4.253	2.0885	1.6857e-05	4.7732
Cluster_05994_8.161509566_205.0497369	17.613	4.1386	1.6886e-05	4.7725
Cluster_16571_8.521994886_757.2350744	3.9412	1.9786	1.7115e-05	4.7666
Cluster_15901_4.005184335_715.1739597	7.8232	2.9678	1.7131e-05	4.7662
Cluster_15396_6.726389536_684.2408084	58.206	5.8631	1.7159e-05	4.7655
Cluster_18357_8.691173823_885.1046606	20.907	4.3859	1.7159e-05	4.7655
Cluster_10994_4.704248917_465.1022317	3.194	1.6754	1.7314e-05	4.7616
Cluster_06224_3.978876586_223.0240691	12.143	3.602	1.735e-05	4.7607
Cluster_07741_5.417112996_319.0589265	10.004	3.3225	1.7518e-05	4.7565
Cluster_05039_3.142821499_153.0183276	4.914	2.2969	1.7518e-05	4.7565
Cluster_02999_7.35996708_709.1481005	11.127	3.4759	1.7618e-05	4.754
Cluster_18671_1.679711686_913.2687506	2.2188	1.1498	1.7681e-05	4.7525
Cluster_02854_6.330277676_656.1669595	99.583	6.6378	1.774e-05	4.7511
Cluster_08152_8.109817664_336.1088927	0.037445	-4.7391	1.7906e-05	4.747
Cluster_16091_5.985048667_727.2458371	1.9549	0.96707	1.7918e-05	4.7467
Cluster_09704_5.188449792_403.1244978	104.95	6.7136	1.8046e-05	4.7436
Cluster_19417_6.117903311_981.2533501	11.742	3.5536	1.823e-05	4.7392
Cluster_16130_0.75139973_729.2319431	9.9198	3.3103	1.8245e-05	4.7388
Cluster_07627_0.964503652_313.0175852	7.8466	2.9721	1.8261e-05	4.7385
Cluster_19487_6.018661959_987.3538383	144.81	7.1781	1.8317e-05	4.7371
Cluster_02882_7.644325263_665.1727618	4.5241	2.1776	1.8323e-05	4.737
Cluster_02679_7.782602871_598.1439755	4968.9	12.279	1.8387e-05	4.7355
Cluster_11521_6.48735288_488.0943396	47.959	5.5837	1.8643e-05	4.7295
Cluster_08367_4.437968513_345.0825099	5.6195	2.4904	1.8687e-05	4.7285
Cluster_21235_6.585582014_1359.345366	29.727	4.8937	1.8696e-05	4.7283
Cluster_18966_6.803376474_937.2990082	61.83	5.9502	1.8863e-05	4.7244
Cluster_14690_5.946362982_639.1545277	8.074	3.0133	1.8925e-05	4.723
Cluster_03580_5.761348519_1120.309621	2.673	1.4185	1.9121e-05	4.7185
Cluster_21284_7.644195849_1375.344823	4.3852	2.1326	1.9164e-05	4.7175
Cluster_17804_5.465605845_841.1171313	8.9694	3.165	1.9335e-05	4.7137
Cluster_09877_8.302420302_411.2019486	3.7702	1.9146	1.9343e-05	4.7135
Cluster_04841_0.960869751_145.0129894	7.1632	2.8406	1.9401e-05	4.7122
Cluster_14381_11.68390589_621.1400079	3.5131	1.8128	1.9401e-05	4.7122
Cluster_02282_4.189102196_389.1089736	50.008	5.6441	1.9404e-05	4.7121
Cluster_07456_6.019615197_303.1055412	2.5265	1.3372	1.9597e-05	4.7078
Cluster_15448_4.789785348_687.1758685	4.7154	2.2374	1.9634e-05	4.707
Cluster_06733_5.203500153_259.082192	14.86	3.8933	1.9724e-05	4.705
Cluster_06926_0.55570219_270.8941464	0.131	-2.9323	1.9724e-05	4.705
Cluster_05234_0.638991506_165.0393645	2.307	1.206	1.9724e-05	4.705
Cluster_08882_6.023545315_369.0206107	0.062787	-3.9934	1.9813e-05	4.7031
Cluster_03422_0.499765443_989.797212	9.7851	3.2906	1.9974e-05	4.6995
Cluster_05724_6.223828201_195.0291343	9.6664	3.273	1.9974e-05	4.6995
Cluster_07866_6.017974319_323.1343556	4.838	2.2744	1.9974e-05	4.6995
Cluster_03493_0.502587124_1062.764567	42.424	5.4068	2.0002e-05	4.6989
Cluster_08424_4.214397611_349.0123341	3.0554	1.6114	2.0117e-05	4.6964
Cluster_15053_6.269543061_662.2115422	4.4988	2.1695	2.0171e-05	4.6953
Cluster_15090_3.178606641_665.1526698	37.432	5.2262	2.0266e-05	4.6932
Cluster_13216_3.587075592_563.1620765	6.8738	2.7811	2.0273e-05	4.6931
Cluster_12254_0.65505016_519.1577113	5.2865	2.4023	2.0529e-05	4.6876
Cluster_08887_3.993221241_369.0880592	221.32	7.79	2.0653e-05	4.685
Cluster_18670_1.331289954_913.2687884	3.4127	1.7709	2.0786e-05	4.6822
Cluster_06020_5.417881088_207.050243	11.643	3.5414	2.08e-05	4.6819
Cluster_03962_6.582900116_1484.39057	15.723	3.9748	2.0837e-05	4.6812
Cluster_03141_6.550471378_766.1780796	14.12	3.8197	2.0956e-05	4.6787
Cluster_10118_11.8916603_423.1614243	2.2422	1.1649	2.1324e-05	4.6711
Cluster_20096_0.752413019_1071.346055	66.438	6.0539	2.1367e-05	4.6702
Cluster_08584_3.6384118_357.0832232	19.897	4.3145	2.1489e-05	4.6678
Cluster_10728_6.908194687_453.1171408	6.9596	2.799	2.1532e-05	4.6669
Cluster_05231_0.5665536_164.9561777	0.22882	-2.1277	2.1597e-05	4.6656
Cluster_07755_6.939439333_319.1400977	6.0586	2.599	2.1636e-05	4.6648
Cluster_13628_4.391865858_582.1906519	2.279	1.1884	2.1711e-05	4.6633
Cluster_14337_5.943334778_619.1646816	0.255	-1.9714	2.1714e-05	4.6633
Cluster_16979_6.515053671_785.2170817	5.0352	2.3321	2.1794e-05	4.6617
Cluster_19069_5.554213434_947.2683475	11.682	3.5462	2.182e-05	4.6611
Cluster_08626_1.618312497_358.1257391	2.8235	1.4975	2.2023e-05	4.6571
Cluster_17983_6.812853726_853.2032507	10.187	3.3487	2.204e-05	4.6568
Cluster_04003_4.801620234_107.0490084	50.277	5.6518	2.2099e-05	4.6556
Cluster_04769_3.204025994_137.0232393	2.3884	1.256	2.2199e-05	4.6537
Cluster_06041_4.189095039_209.0445697	72.238	6.1747	2.2215e-05	4.6534
Cluster_04916_6.224350536_151.0389314	8.7003	3.1211	2.2243e-05	4.6528
Cluster_09433_10.90620715_391.1502182	2.4108	1.2695	2.2269e-05	4.6523
Cluster_15399_0.558481309_684.7417179	7.0907	2.8259	2.2359e-05	4.6506
Cluster_07747_8.439849366_319.0931726	6.2706	2.6486	2.2359e-05	4.6506
Cluster_07903_4.312129391_325.0928684	4.3873	2.1333	2.2359e-05	4.6506
Cluster_18718_7.1499056_917.2342235	2.1487	1.1035	2.2359e-05	4.6506
Cluster_10396_3.98579871_437.0704207	460.56	8.8472	2.2513e-05	4.6476
Cluster_08844_8.163016729_367.1034597	21.893	4.4524	2.2586e-05	4.6462
Cluster_03700_6.134693818_1219.297716	88.651	6.4701	2.3172e-05	4.635
Cluster_13193_3.282725172_562.1193117	2.8405	1.5062	2.3195e-05	4.6346
Cluster_08528_6.095261515_353.1817853	6.0106	2.5875	2.3238e-05	4.6338
Cluster_18857_11.6853227_927.3750522	24.186	4.5961	2.3381e-05	4.6311
Cluster_05124_2.273784572_155.0339872	3.4327	1.7794	2.3381e-05	4.6311
Cluster_11870_8.15072318_503.1772134	9.0943	3.185	2.3399e-05	4.6308
Cluster_19541_11.68540997_993.3202933	32.735	5.0328	2.3535e-05	4.6283
Cluster_02361_5.905447999_408.0980259	8.551	3.0961	2.3701e-05	4.6252
Cluster_13636_4.673265204_583.1434782	60.037	5.9078	2.3881e-05	4.622
Cluster_17731_5.907512948_834.1949925	8.1984	3.0353	2.3881e-05	4.622
Cluster_19234_0.499141774_962.8006012	6.9086	2.7884	2.3924e-05	4.6212
Cluster_11364_4.799327021_481.135447	134.79	7.0746	2.4091e-05	4.6181
Cluster_19514_7.214315001_991.2370861	7.8097	2.9653	2.4091e-05	4.6181
Cluster_09553_3.183108963_397.0407864	3.5581	1.8311	2.4091e-05	4.6181
Cyanidin ((sinapoyl) xylosyl) ((glucosyl) coumaroyl) glucoside glucoside [M+H]	88.049	6.4602	2.4147e-05	4.6171
Cluster_03751_6.2143479_1255.337246	88.049	6.4602	2.4147e-05	4.6171
Cluster_06701_2.112119272_257.0774528	4.174	2.0614	2.417e-05	4.6167
Cluster_14192_5.856299326_611.1639675	274.04	8.0982	2.4321e-05	4.614
Cluster_09622_10.90505061_399.1628208	11.505	3.5242	2.4394e-05	4.6127
Cluster_18608_5.77913889_906.1194656	0.14778	-2.7584	2.4427e-05	4.6121
Cluster_16582_4.884775406_758.2358976	4.3215	2.1115	2.4607e-05	4.6089
Cluster_00062_6.723647338_155.7921615	14.067	3.8143	2.4696e-05	4.6074
Cluster_10140_5.036403015_425.1070244	3.0007	1.5853	2.4705e-05	4.6072
Cluster_12119_6.185538555_513.208644	13.748	3.7811	2.4853e-05	4.6046
Cluster_04590_0.840002759_133.0129404	2.1638	1.1136	2.4925e-05	4.6034
Cluster_15112_2.04182823_665.2151006	4.2977	2.1036	2.4932e-05	4.6032
Cluster_03023_5.924698411_715.1491961	7.5716	2.9206	2.4968e-05	4.6026
Cluster_17256_5.533042939_801.2145253	7.4282	2.893	2.4968e-05	4.6026
Cluster_08028_5.418905352_329.0877253	9.8082	3.294	2.4996e-05	4.6021
Cluster_17271_6.93925046_802.2026506	6.4607	2.6917	2.4996e-05	4.6021
Cluster_17291_9.197576777_803.3155781	18.646	4.2208	2.5005e-05	4.602
Cluster_16847_7.988840134_775.2476269	9.3014	3.2175	2.5075e-05	4.6008
Cluster_11079_10.90743386_469.1666724	2.0932	1.0657	2.5106e-05	4.6002
Cluster_06245_8.162483928_223.0606991	29.733	4.894	2.5221e-05	4.5982
Cluster_17775_5.907167736_839.1913766	15.057	3.9124	2.5232e-05	4.5981
Cluster_15948_5.615534183_718.257242	7.1322	2.8344	2.5232e-05	4.5981
Cluster_20608_10.90610638_1177.530285	22.148	4.4691	2.5327e-05	4.5964
Cluster_04889_0.757632279_149.0442995	2.1117	1.0784	2.5327e-05	4.5964
Cluster_17674_6.441314524_831.2211905	46.106	5.5269	2.5331e-05	4.5964
Cluster_18085_5.688607894_861.2010972	7.3815	2.8839	2.6015e-05	4.5848
Cluster_09507_0.591472244_394.9555813	6.731	2.7508	2.6015e-05	4.5848
Cluster_12891_4.544341024_547.166943	5.0296	2.3304	2.6015e-05	4.5848
Cluster_10049_9.199270813_421.0751855	0.16012	-2.6427	2.6095e-05	4.5834
Cluster_06536_3.008015695_241.0351786	3.5263	1.8182	2.6095e-05	4.5834
Cluster_10751_9.077045758_453.2129033	15.144	3.9207	2.6335e-05	4.5795
Cluster_10780_6.908776471_455.1143635	7.5488	2.9162	2.6382e-05	4.5787
Cluster_06222_2.274571948_223.024235	3.3368	1.7385	2.6432e-05	4.5779
Cluster_05507_6.26282527_179.0341064	83.049	6.3759	2.6587e-05	4.5753
Cluster_07463_5.191915503_303.1348013	9.1724	3.1973	2.6788e-05	4.5721
Cluster_08910_4.33142759_370.0393174	0.51758	-0.95015	2.6881e-05	4.5706
Cluster_19098_11.68529233_949.3566904	25.102	4.6497	2.7001e-05	4.5686
Cluster_06066_3.578913039_211.0238557	107.35	6.7461	2.708e-05	4.5673
Cluster_13836_4.678731723_593.173717	51.763	5.6939	2.7122e-05	4.5667
Cluster_18644_1.005979892_909.2837359	6.4432	2.6878	2.7122e-05	4.5667
Cluster_19938_10.90583289_1049.302834	4.2135	2.075	2.7122e-05	4.5667
Cluster_07520_2.274647142_307.0069723	2.6072	1.3825	2.7122e-05	4.5667
Cluster_16023_6.58859272_723.1051903	0.10705	-3.2236	2.7125e-05	4.5666
Cluster_20788_6.133640681_1221.306733	108.01	6.7551	2.7167e-05	4.566
Cluster_14414_6.724489198_623.1609952	10.486	3.3904	2.7167e-05	4.566
Cluster_06625_0.79437482_248.076964	4.4826	2.1643	2.7167e-05	4.566
Cluster_07141_0.585992374_284.1255357	3.4761	1.7975	2.7167e-05	4.566
Cluster_04832_4.879771415_144.04434	15.456	3.9501	2.729e-05	4.564
Cluster_12311_0.742574888_521.1722372	4.1524	2.054	2.7313e-05	4.5636
Cluster_17665_5.60679598_829.239617	319.59	8.3201	2.7537e-05	4.5601
Cluster_04677_0.841456839_135.0172599	2.3668	1.243	2.7626e-05	4.5587
Cluster_06117_5.330022976_215.1279528	6.5599	2.7137	2.7652e-05	4.5583
Cluster_06822_2.735349027_265.0928367	2.5615	1.357	2.7731e-05	4.557
Cluster_02636_5.928013149_567.1434702	40.821	5.3512	2.785e-05	4.5552
Cluster_07512_9.119252463_306.0764234	0.046854	-4.4157	2.785e-05	4.5552
Cluster_04260_0.895286957_116.0339754	11.325	3.5014	2.785e-05	4.5552
Cluster_05961_10.18524642_203.0555288	3.8291	1.937	2.7951e-05	4.5536
Cluster_14759_0.912717064_643.1741131	2.8349	1.5033	2.7972e-05	4.5533
Cluster_08119_0.96508904_334.9993107	5.9075	2.5626	2.8002e-05	4.5528
Cluster_19087_6.68336839_949.2646346	314.47	8.2968	2.8188e-05	4.5499
Cluster_12641_6.390773445_535.1927707	24.053	4.5881	2.8268e-05	4.5487
Cluster_13135_0.789981908_558.0644274	0.037921	-4.7209	2.8357e-05	4.5473
Cluster_08916_2.892341928_370.1142404	6.7822	2.7618	2.8365e-05	4.5472
Cluster_05687_3.580103187_193.0137194	41.962	5.391	2.8677e-05	4.5425
Cluster_15490_6.726467536_691.1495625	6.149	2.6203	2.9137e-05	4.5356
Cluster_11316_8.30119461_479.1910124	3.5603	1.832	2.9163e-05	4.5352
Cluster_14228_4.637380148_613.1410617	8.4645	3.0814	2.929e-05	4.5333
Cluster_11009_11.6830724_465.1714883	3.3153	1.7291	2.9463e-05	4.5307
Cluster_09819_8.441173331_409.0626384	6.3791	2.6733	2.9582e-05	4.529
Cluster_07187_6.906591418_287.055273	7.2615	2.8603	2.9811e-05	4.5256
Cluster_03977_5.761049752_1498.411606	32.86	5.0383	2.9969e-05	4.5233
Cluster_15484_0.56302886_690.6997384	0.23064	-2.1163	3.0106e-05	4.5213
Cluster_09578_5.992754977_397.207757	3.4529	1.7878	3.0337e-05	4.518
Cluster_15427_0.544017678_685.6141697	0.12243	-3.0299	3.0718e-05	4.5126
Cluster_04196_0.581303161_110.0711382	24.159	4.5945	3.0833e-05	4.511
Cluster_04852_0.603121649_145.0818588	5.9855	2.5815	3.0968e-05	4.5091
Cluster_11761_8.338023051_499.0860309	9.6311	3.2677	3.1096e-05	4.5073
Cluster_06893_0.549423986_269.8330793	0.0082711	-6.9177	3.1437e-05	4.5026
Cluster_04570_1.761309811_130.0134067	10.059	3.3304	3.1437e-05	4.5026
Cluster_11121_5.009969435_471.1119403	8.5557	3.0969	3.1437e-05	4.5026
Cluster_10643_5.782161567_449.108833	8.243	3.0432	3.1437e-05	4.5026
Cluster_11375_5.971586158_481.1824648	65.989	6.0441	3.1717e-05	4.4987
Cluster_09737_1.11103636_405.0649384	3.0586	1.6129	3.1745e-05	4.4983
Cluster_04593_3.282189133_133.0131063	2.3177	1.2127	3.193e-05	4.4958
Cluster_15030_6.588542266_661.1385803	0.33615	-1.5728	3.1945e-05	4.4956
Cluster_16190_6.019599573_733.2168189	4.8406	2.2752	3.2154e-05	4.4928
Cluster_02866_6.492872672_659.1586746	5.4409	2.4438	3.2225e-05	4.4918
Cluster_11542_6.343725895_489.1255777	22.59	4.4976	3.2255e-05	4.4914
Cluster_03930_5.47318198_1439.469379	13.949	3.8021	3.2255e-05	4.4914
Cluster_05612_0.545261721_186.9287409	0.018868	-5.7279	3.2313e-05	4.4906
Cluster_06973_6.301986845_273.1243059	11.203	3.4859	3.2392e-05	4.4896
Cluster_10047_4.225293104_421.0868891	1.8787	0.90977	3.2408e-05	4.4893
Cluster_16344_6.920290136_745.1961351	21.866	4.4506	3.2477e-05	4.4884
Cluster_14728_5.163611039_641.1743954	6.8996	2.7865	3.2597e-05	4.4868
Cluster_11297_0.870810658_479.0322536	0.42077	-1.2489	3.2614e-05	4.4866
Cluster_06961_1.433100183_272.0887342	0.15156	-2.7221	3.2921e-05	4.4825
Cluster_10873_10.18482962_459.1490198	4.6252	2.2095	3.3139e-05	4.4797
Cluster_20929_6.214811467_1258.344672	314.11	8.2951	3.3673e-05	4.4727
methoxindolylmethyglucosinolate	0.0085989	-6.8616	3.3769e-05	4.4715
Cluster_11250_5.35816605_477.0643046	0.0085989	-6.8616	3.3769e-05	4.4715
Cluster_12701_11.12014074_537.1546751	2.7848	1.4776	3.3797e-05	4.4711
Cluster_06226_4.805395979_223.024214	44.669	5.4812	3.415e-05	4.4666
Cluster_14236_6.351307105_613.2127745	2.8234	1.4974	3.4405e-05	4.4634
Cluster_15679_0.542922569_701.5896605	0.011933	-6.3889	3.4441e-05	4.4629
Cluster_10696_4.200994153_451.1368934	25.542	4.6748	3.5031e-05	4.4555
Cluster_15765_6.133912405_708.0648094	2.9016	1.5369	3.5056e-05	4.4552
Cluster_06693_1.307230815_256.0932999	7.5895	2.924	3.5113e-05	4.4545
Cluster_03560_3.031501302_1103.343017	67.961	6.0866	3.5165e-05	4.4539
Cluster_07036_5.517594683_277.071569	13.652	3.771	3.5165e-05	4.4539
Cluster_17354_7.370852385_807.3089649	7.2209	2.8522	3.532e-05	4.452
Cluster_11061_7.754971501_468.1510805	7.3391	2.8756	3.555e-05	4.4492
Cluster_17765_7.933664382_837.3224902	5.1378	2.3612	3.6015e-05	4.4435
Cluster_10516_9.199791917_443.0573033	0.18504	-2.4341	3.6346e-05	4.4395
Cluster_11253_6.724427777_477.1039246	8.0889	3.0159	3.6386e-05	4.4391
Cluster_12264_5.985060941_519.1872814	1.8821	0.91237	3.6386e-05	4.4391
Cluster_02823_5.827189715_641.1634733	6.6291	2.7288	3.6452e-05	4.4383
Cluster_11959_5.791384343_507.1140357	12.237	3.6131	3.6534e-05	4.4373
Cluster_09573_4.268338377_397.1716194	6.7709	2.7593	3.6703e-05	4.4353
Cluster_02902_6.485962227_670.1644348	26.075	4.7046	3.6828e-05	4.4338
Cluster_14146_6.446944021_609.1470362	399.88	8.6434	3.6915e-05	4.4328
Cluster_06311_0.707204885_227.0671992	46.046	5.525	3.6946e-05	4.4324
Cluster_10245_2.126458256_429.1240211	6.2565	2.6454	3.7288e-05	4.4284
Cluster_15210_5.504265076_672.1426475	46336	15.5	3.7489e-05	4.4261
Cluster_10169_0.499642559_426.918527	2.934	1.5529	3.7585e-05	4.425
Cluster_12299_5.055673276_521.0884302	2.5724	1.3631	3.7643e-05	4.4243
Cluster_03585_5.759077684_1125.315523	24.042	4.5875	3.8205e-05	4.4179
Cluster_13257_0.647588767_565.0479828	1.9473	0.96145	3.8205e-05	4.4179
Cluster_14094_7.301291475_606.985127	251.97	7.9771	3.821e-05	4.4178
Cluster_06259_7.946200089_223.0968608	4.5093	2.1729	3.8217e-05	4.4177
Cluster_07507_4.879005986_306.0979365	15.985	3.9987	3.8281e-05	4.417
Cluster_07285_4.879769179_293.1240878	4.3929	2.1352	3.8327e-05	4.4165
Cluster_10956_4.664105929_463.0843253	2.6075	1.3827	3.857e-05	4.4138
Cluster_13882_6.988923232_595.2041205	4.147	2.0521	3.8589e-05	4.4135
Cluster_03331_0.75152005_903.2693069	0.23544	-2.0866	3.8735e-05	4.4119
Cluster_16054_5.627722722_725.2507187	96.308	6.5896	3.8794e-05	4.4112
Cluster_13786_8.928527295_591.1719017	12.855	3.6843	3.8816e-05	4.411
Cluster_15581_4.850468515_696.0670382	0.060252	-4.0529	3.9075e-05	4.4081
Cluster_10114_5.327790677_423.187334	6.5236	2.7057	3.9075e-05	4.4081
Cluster_16765_5.762421571_771.1986049	3.8653	1.9506	3.9365e-05	4.4049
Cluster_11928_0.692855747_505.1404583	4.7682	2.2534	3.9408e-05	4.4044
Cluster_17053_9.94543613_789.2650055	4.1899	2.0669	3.9517e-05	4.4032
Cluster_05478_3.095717643_176.0554527	2.6705	1.4171	3.9517e-05	4.4032
Cluster_20594_7.172574359_1177.301537	2.3346	1.2232	3.9517e-05	4.4032
Cluster_11295_5.358129711_479.0596645	0.014804	-6.0779	3.9524e-05	4.4031
Cluster_10332_5.848921838_433.2075113	2.338	1.2253	3.9547e-05	4.4029
Cluster_13505_7.884319367_577.1560005	8.0259	3.0047	3.9822e-05	4.3999
Cluster_17595_6.57241086_825.2459492	2.6237	1.3916	4.0033e-05	4.3976
Cluster_09979_3.178439884_417.1312593	11.302	3.4985	4.0916e-05	4.3881
Cluster_19216_0.4982917_960.8005456	8.5285	3.0923	4.0916e-05	4.3881
Cluster_12929_6.718038507_549.2093524	7.8546	2.9735	4.0959e-05	4.3877
Cluster_07638_0.695885533_313.1138124	2.3238	1.2165	4.0978e-05	4.3875
Cluster_14148_7.356190653_609.1825969	528.05	9.0445	4.1174e-05	4.3854
Cluster_09863_2.069447276_411.1161074	10.227	3.3543	4.1239e-05	4.3847
Cluster_19972_0.522052317_1053.703636	0.087626	-3.5125	4.1557e-05	4.3814
Cluster_07938_2.458321167_326.1107516	1.9829	0.98758	4.1671e-05	4.3802
Cluster_02608_5.927553613_546.1373448	57.076	5.8348	4.1728e-05	4.3796
Cluster_08886_4.878075327_369.0855878	13.15	3.717	4.2096e-05	4.3758
Cluster_07407_0.950244977_301.0173932	4.8985	2.2923	4.2596e-05	4.3706
Cluster_16113_6.605870329_729.1266683	0.19847	-2.333	4.2654e-05	4.37
Cluster_15025_4.327988866_661.1000631	2.9485	1.56	4.2802e-05	4.3685
Cluster_02651_6.491899095_578.1339075	5.9332	2.5688	4.2831e-05	4.3682
Cluster_03894_5.928164144_1385.293812	13.054	3.7064	4.2911e-05	4.3674
Cluster_19951_11.89123631_1051.277125	4.2559	2.0895	4.3009e-05	4.3664
Cluster_18411_5.467846571_891.1808206	3.1082	1.6361	4.3022e-05	4.3663
Cluster_06064_3.895031701_211.0215207	2.0912	1.0643	4.3022e-05	4.3663
Cluster_14177_0.702083884_610.2004477	8.7118	3.123	4.3302e-05	4.3635
Cluster_13226_7.975340215_563.1772426	3.9842	1.9943	4.3372e-05	4.3628
Cluster_12737_7.312383286_539.1771446	273.26	8.0941	4.3555e-05	4.361
Cluster_06136_6.224827523_217.011125	3.6874	1.8826	4.3606e-05	4.3605
Cluster_14516_6.586688058_629.1286699	0.30338	-1.7208	4.3734e-05	4.3592
Cluster_09302_5.981567642_387.2018601	6.8016	2.7659	4.3962e-05	4.3569
Cluster_14951_6.132264179_655.1516246	8.7286	3.1257	4.4105e-05	4.3555
Cluster_06465_0.665044703_234.061378	9.9631	3.3166	4.4137e-05	4.3552
Cluster_03866_6.491106065_1363.316914	12.438	3.6367	4.4355e-05	4.3531
Cluster_11983_9.418742059_507.2593946	2.1492	1.1038	4.436e-05	4.353
Cluster_08903_2.632150174_369.1395607	3.7308	1.8995	4.4643e-05	4.3502
Cluster_18266_5.772353555_875.1833372	0.41424	-1.2714	4.4937e-05	4.3474
Cluster_07963_4.092227486_327.1085459	5.4259	2.4399	4.497e-05	4.3471
Cluster_09699_5.009867513_403.1245029	55.232	5.7874	4.5092e-05	4.3459
Cluster_05037_4.328127644_153.0181826	4.753	2.2488	4.5092e-05	4.3459
Cluster_08513_9.198945007_353.0876614	0.20443	-2.2903	4.5113e-05	4.3457
Cluster_14763_6.466599131_643.2238702	11.965	3.5808	4.5122e-05	4.3456
Cluster_06935_8.514463189_271.061282	13.778	3.7843	4.5473e-05	4.3423
Cluster_16038_0.54542155_723.5731308	0.18331	-2.4477	4.5483e-05	4.3422
Cluster_04538_1.053558373_127.050145	1658.2	10.695	4.5553e-05	4.3415
Cluster_04242_3.58144492_114.0548389	2.3883	1.256	4.5645e-05	4.3406
Cluster_16341_5.985070017_744.2387731	2.007	1.005	4.5675e-05	4.3403
Cluster_02963_6.623894694_692.1786429	10.002	3.3222	4.5733e-05	4.3398
Cluster_09269_1.433157173_386.0634104	0.10001	-3.3217	4.587e-05	4.3385
Cluster_20329_0.500434967_1118.752768	12.769	3.6746	4.5897e-05	4.3382
Cluster_10045_6.019356565_421.0445563	3.5416	1.8244	4.6556e-05	4.332
Cluster_07597_6.309853162_311.0649864	2.4685	1.3036	4.6556e-05	4.332
Cluster_09681_5.319896429_402.086337	6.1328	2.6165	4.7629e-05	4.3221
Cluster_13383_0.76309594_571.1132578	0.015183	-6.0414	4.7636e-05	4.3221
Cluster_12151_4.728508608_515.1395747	38.333	5.2605	4.7721e-05	4.3213
Cluster_05729_4.641967364_195.0655214	33.905	5.0834	4.7721e-05	4.3213
Cluster_08377_5.64624025_345.1168248	4.1332	2.0473	4.7774e-05	4.3208
Cluster_07437_0.587248234_302.1357717	4.059	2.0211	4.8234e-05	4.3166
Cluster_19059_5.189493824_947.2480468	227.33	7.8287	4.8256e-05	4.3164
Cluster_15683_6.502766366_702.2543953	11.415	3.5129	4.8256e-05	4.3164
Cluster_09920_7.478560612_413.1814821	4.0628	2.0225	4.8256e-05	4.3164
Cluster_13541_0.656553829_579.0276663	3.7458	1.9053	4.856e-05	4.3137
Cluster_11597_6.21791661_491.2035114	81.251	6.3443	4.8688e-05	4.3126
Cluster_08881_0.851725563_369.0055799	0.18006	-2.4735	4.8978e-05	4.31
Cluster_12118_6.085932902_513.2082736	13.115	3.7131	4.8988e-05	4.3099
Cluster_12894_10.20740074_547.237439	16.265	4.0237	4.9019e-05	4.3096
Cluster_13870_4.32690444_595.1166416	7.6423	2.934	4.9019e-05	4.3096
Cluster_09248_7.148064228_385.114021	93.992	6.5545	4.9178e-05	4.3082
Cluster_15069_4.723243121_663.2133331	18.901	4.2404	4.9194e-05	4.3081
Cluster_17008_6.101201873_787.2081197	5178.7	12.338	5.0307e-05	4.2984
Cluster_13830_4.327756984_593.114079	6.4081	2.6799	5.0316e-05	4.2983
Cluster_06249_9.198963057_223.0605138	0.1986	-2.3321	5.0672e-05	4.2952
Cluster_11401_0.626518135_483.1466964	9.3217	3.2206	5.0823e-05	4.2939
Cluster_17895_0.501226948_846.8208132	2.9538	1.5626	5.0823e-05	4.2939
Cluster_04863_0.895289601_146.0447523	223.55	7.8045	5.0914e-05	4.2932
Cluster_11897_1.367965145_504.0284007	0.15875	-2.6552	5.0939e-05	4.2929
Cluster_17317_9.408413761_805.3306891	10.252	3.3578	5.1277e-05	4.2901
Cluster_11715_7.265719652_497.0708644	25.733	4.6856	5.1368e-05	4.2893
Cluster_04227_0.750541489_113.0231379	4.1819	2.0642	5.1414e-05	4.2889
Cluster_16591_6.728686419_759.136675	3.8428	1.9422	5.1414e-05	4.2889
Cluster_04762_1.807459342_137.0232275	15.025	3.9093	5.1418e-05	4.2889
Cluster_07416_5.204474589_301.0927049	21.724	4.4412	5.1571e-05	4.2876
Cluster_05181_6.910186638_161.0446429	7.0305	2.8136	5.1648e-05	4.2869
Cluster_04420_3.356557473_121.0282399	20.868	4.3832	5.1648e-05	4.2869
Cluster_14092_6.140082347_606.7645667	21.826	4.448	5.1899e-05	4.2848
Cluster_14136_4.32773101_609.0868709	9.4681	3.2431	5.1899e-05	4.2848
Cluster_19416_5.358228744_981.1181408	0.13717	-2.8659	5.2296e-05	4.2815
Cluster_16478_6.726474438_753.1177888	11.248	3.4916	5.2317e-05	4.2814
Cluster_19736_6.019291801_1019.294389	15.23	3.9288	5.2646e-05	4.2786
Cluster_09058_0.545642183_376.7828101	0.18086	-2.4671	5.3032e-05	4.2755
Cluster_11920_1.044843016_505.1684623	11.995	3.5843	5.3485e-05	4.2718
Cluster_07459_5.646185689_303.1064154	3.8628	1.9497	5.3648e-05	4.2704
Cluster_09015_9.199184005_375.0697252	0.19274	-2.3752	5.3972e-05	4.2678
Cluster_19332_6.683532973_971.2445497	7.6509	2.9356	5.4107e-05	4.2667
Cluster_15388_5.478936512_683.2552686	5.2535	2.3933	5.4107e-05	4.2667
Cluster_21388_6.574576584_1419.40559	9.0966	3.1853	5.4134e-05	4.2665
Cluster_08777_1.431492072_364.081638	0.084721	-3.5611	5.4246e-05	4.2656
Cluster_19521_5.358286309_993.0936813	0.13646	-2.8735	5.4309e-05	4.2651
Cluster_12090_0.76397718_513.1078409	0.10681	-3.2269	5.442e-05	4.2642
Cluster_10262_6.875362452_429.2134571	6.8458	2.7752	5.4897e-05	4.2605
Cluster_13048_11.68207635_553.152026	3.4995	1.8072	5.4919e-05	4.2603
Cluster_14123_8.402421726_608.3084676	2.5606	1.3565	5.4919e-05	4.2603
Cluster_10835_1.502107316_457.1200238	11.866	3.5688	5.5058e-05	4.2592
Cluster_03355_6.592236287_935.2203022	0.19439	-2.363	5.5058e-05	4.2592
Cluster_19902_2.186373048_1045.310031	2.5666	1.3599	5.5119e-05	4.2587
Cluster_19664_0.505684163_1008.733834	0.25211	-1.9878	5.5429e-05	4.2563
Cluster_03981_0.964312617_101.0230599	3.2696	1.7091	5.5748e-05	4.2538
Cluster_03986_6.907194121_101.0231413	10.843	3.4387	5.6201e-05	4.2503
Cluster_05198_2.812614124_161.9679885	0.11388	-3.1344	5.6201e-05	4.2503
Cluster_07137_1.096748104_284.0409129	28.478	4.8318	5.6594e-05	4.2472
Cluster_21256_6.490287932_1365.315721	11.908	3.5738	5.7233e-05	4.2424
Cluster_09875_6.073724819_411.1691925	0.079598	-3.6511	5.7461e-05	4.2406
Cluster_12213_4.41736283_517.155654	3.8822	1.9569	5.7584e-05	4.2397
Cluster_17397_6.910063208_811.3266974	11.337	3.503	5.784e-05	4.2378
Cluster_11596_5.40456761_491.1316117	16.748	4.066	5.7866e-05	4.2376
Cluster_08270_2.359595846_341.1084951	244.01	7.9308	5.8364e-05	4.2339
Cluster_04886_3.583607159_149.0231223	32.249	5.0112	5.8364e-05	4.2339
Cluster_20211_7.280073143_1093.284171	10.1	3.3363	5.8364e-05	4.2339
Cluster_12676_0.864293617_537.037841	0.25985	-1.9443	5.8364e-05	4.2339
Cluster_11030_6.537269611_466.1069288	75.927	6.2465	5.8646e-05	4.2318
Cluster_19220_7.251346262_961.1664477	2.9652	1.5681	5.9146e-05	4.2281
Cluster_13793_8.924725423_591.1718805	13.432	3.7476	5.9195e-05	4.2277
Cluster_08125_3.910196002_335.0739021	1.6789	0.74755	5.9195e-05	4.2277
Cluster_19027_0.813399893_943.255032	8.1748	3.0312	5.9412e-05	4.2261
Cluster_08260_5.415319347_341.0873748	2.1726	1.1194	5.9412e-05	4.2261
Cluster_07721_6.302039023_317.1136161	29.467	4.881	5.9599e-05	4.2248
Cluster_10102_3.89566597_423.0522088	2.1428	1.0995	5.9749e-05	4.2237
Cluster_07556_7.087690923_309.0617445	0.12173	-3.0382	5.9819e-05	4.2232
Cluster_09220_0.850288974_384.9798816	0.16142	-2.6311	5.9819e-05	4.2232
Cluster_06859_1.082830735_267.1082801	3.9885	1.9959	5.9819e-05	4.2232
Cluster_18013_6.702709409_855.2559041	3.0977	1.6312	5.9819e-05	4.2232
Cluster_20054_5.023876643_1067.287768	273.48	8.0953	6.0823e-05	4.2159
Cluster_13310_0.547347154_566.6639626	0.023551	-5.408	6.1519e-05	4.211
Cluster_15189_0.49933365_670.8566697	14.713	3.879	6.1731e-05	4.2095
Cluster_16134_5.480764084_729.2619816	4.8991	2.2925	6.1731e-05	4.2095
Cluster_08130_3.334704797_335.0979933	11.708	3.5495	6.2135e-05	4.2067
Cluster_06680_0.93865553_255.0540234	0.27958	-1.8387	6.2523e-05	4.204
Cluster_12197_11.89334138_517.1004474	3.0837	1.6246	6.267e-05	4.2029
Cluster_21236_5.939449222_1359.345421	111.81	6.8049	6.2841e-05	4.2018
Cluster_10303_6.756828255_431.1922315	8.5892	3.1025	6.3462e-05	4.1975
Cluster_05248_3.580115687_167.0340187	30.84	4.9467	6.3462e-05	4.1975
Cluster_04804_1.819187633_139.997808	9.8943	3.3066	6.397e-05	4.194
Cluster_16369_8.672855502_745.2368534	19.712	4.301	6.4193e-05	4.1925
Cluster_04237_1.375938985_113.0344995	8.0865	3.0155	6.4687e-05	4.1892
Cluster_12637_6.086010078_535.1935097	30.975	4.953	6.5e-05	4.1871
Cluster_10974_11.68222863_463.1821234	5.5015	2.4598	6.5e-05	4.1871
Cluster_06335_3.98666933_229.0112419	27.717	4.7927	6.5103e-05	4.1864
Cluster_10788_9.333125814_455.1200706	3.5158	1.8139	6.5103e-05	4.1864
Cluster_07485_6.027409601_305.1144479	2.3293	1.2199	6.5115e-05	4.1863
Cluster_03078_6.982730418_735.1807239	25.128	4.6512	6.5357e-05	4.1847
Cluster_04764_2.513750065_137.0232512	6.9285	2.7925	6.5571e-05	4.1833
Cluster_06872_6.255841001_269.0040152	6.1151	2.6124	6.5624e-05	4.1829
Cluster_14003_7.261100378_602.1741403	5.4133	2.4365	6.58e-05	4.1818
Cluster_07360_3.36754355_298.9783134	5.0129	2.3256	6.5801e-05	4.1818
Cluster_05476_3.613979325_176.0346225	0.41743	-1.2604	6.5801e-05	4.1818
Cluster_06807_2.882927538_265.0326964	5.2377	2.3889	6.6473e-05	4.1774
Cluster_05758_0.634841975_197.0543052	2.9533	1.5623	6.6994e-05	4.174
Cluster_16186_4.789621768_733.1832059	4.6952	2.2312	6.7451e-05	4.171
Cluster_05240_1.435319694_166.0499667	8.6303	3.1094	6.7533e-05	4.1705
Cluster_19406_6.713694725_979.2755996	253.58	7.9863	6.7589e-05	4.1701
Cluster_04282_0.750406531_119.0338232	4.0723	2.0258	6.7589e-05	4.1701
Cluster_19000_5.607074082_941.3289837	8.4365	3.0766	6.7687e-05	4.1695
Cluster_06689_8.946285306_255.1136164	70.611	6.1418	6.7772e-05	4.169
Cluster_10839_6.907813044_457.1724629	2.8606	1.5163	6.796e-05	4.1677
Cluster_06118_5.558446241_215.1279567	6.7661	2.7583	6.8484e-05	4.1644
Cluster_15161_6.723870574_669.1680266	10.419	3.3811	6.8645e-05	4.1634
Cluster_08372_1.975598127_345.0954259	26.571	4.7318	6.9625e-05	4.1572
Cluster_12386_10.32178172_523.2394903	7.2192	2.8518	6.9625e-05	4.1572
Cluster_09745_6.352430503_405.1555287	3.8068	1.9286	7.0409e-05	4.1524
Cluster_00046_6.58395857_148.2892272	2.0059	1.0042	7.068e-05	4.1507
Cluster_09221_4.328095143_384.9863914	2.3581	1.2376	7.0738e-05	4.1503
Cluster_06683_7.260409001_255.1138063	19.165	4.2604	7.1703e-05	4.1445
Cluster_12330_7.65164141_521.2038195	237.64	7.8926	7.2045e-05	4.1424
Cluster_21191_5.928175749_1343.339536	50.604	5.6612	7.2045e-05	4.1424
Cluster_02604_5.884934266_545.1411837	70.115	6.1317	7.2533e-05	4.1395
Cluster_11827_7.857450317_501.1620402	10.353	3.3719	7.2812e-05	4.1378
Cluster_08368_5.204432115_345.0824943	9.7513	3.2856	7.3428e-05	4.1341
Cluster_17020_0.762292519_787.2374845	2.3552	1.2359	7.3492e-05	4.1338
Cluster_11286_0.683813385_478.1418938	14.372	3.8451	7.3569e-05	4.1333
Cluster_09973_1.053636231_417.0798634	14.463	3.8543	7.3624e-05	4.133
Cluster_15296_0.691672487_678.2120519	140.59	7.1354	7.4275e-05	4.1292
Cluster_08363_1.024376611_345.0094725	3.4635	1.7922	7.4275e-05	4.1292
Cluster_11854_3.482275618_503.0962449	3.0502	1.6089	7.5264e-05	4.1234
Kaempferol glucoside rhamnoside	2.0031	1.0023	7.5419e-05	4.1225
Cluster_13856_6.582936834_593.1513748	2.0031	1.0023	7.5419e-05	4.1225
Cluster_07011_0.608485122_275.1244291	10.088	3.3345	7.5855e-05	4.12
Cluster_04219_4.295564058_112.9843797	3.9599	1.9855	7.7009e-05	4.1135
A11_cyanidin [2(6(sinapoyl) xylosyl) 6((glucosylcoumaroyl) glucoside] (6malonyl) glucoside_derv.	43.779	5.4522	7.752e-05	4.1106
Cluster_03838_5.928773516_1341.335469	43.779	5.4522	7.752e-05	4.1106
Cluster_12983_7.918558706_551.1765618	16.797	4.0701	7.752e-05	4.1106
Cluster_13192_5.372893729_562.0443601	0.13718	-2.8658	7.752e-05	4.1106
Cluster_19393_0.501624528_978.7784264	2.2971	1.1998	7.752e-05	4.1106
Cluster_05993_8.694130708_205.0497383	7.6858	2.9422	7.7809e-05	4.109
Cluster_13236_4.420984205_563.1621055	7.7605	2.9562	7.7963e-05	4.1081
Cluster_09765_3.614022842_406.0759531	0.37903	-1.3996	7.8519e-05	4.105
Cluster_08016_4.408068454_329.0864046	5.0434	2.3344	7.8542e-05	4.1049
Cluster_21153_5.844844956_1327.334389	7.0463	2.8169	7.9078e-05	4.1019
Cluster_11342_6.909329342_480.1336087	9.0605	3.1796	7.9242e-05	4.101
Cluster_11204_3.613817859_474.0637611	0.32691	-1.613	7.9932e-05	4.0973
Cluster_10236_0.793223775_429.1243345	12.29	3.6194	8.0392e-05	4.0948
Cluster_06538_4.720302037_241.0714508	2.6912	1.4283	8.0913e-05	4.092
Cluster_08900_0.948252219_369.1038234	7.3298	2.8738	8.0939e-05	4.0918
Cluster_15524_6.717719839_693.1534815	10.291	3.3633	8.1227e-05	4.0903
Cluster_03451_0.506273742_1029.742476	0.035202	-4.8282	8.128e-05	4.09
Cluster_16137_5.981689693_729.2599586	2.3046	1.2045	8.2323e-05	4.0845
Cluster_08022_2.801740134_329.0877206	2.2806	1.1894	8.2522e-05	4.0834
Cluster_18286_0.499876032_876.8167261	2.856	1.514	8.257e-05	4.0832
Cluster_10059_3.726993482_421.1346047	4.2406	2.0843	8.2704e-05	4.0825
Cluster_04245_0.594963125_115.0025498	3.1371	1.6494	8.3266e-05	4.0795
Cluster_02862_6.585135685_657.6785701	18.275	4.1918	8.3383e-05	4.0789
Cluster_16399_3.149888343_747.1860665	27.019	4.7559	8.439e-05	4.0737
Cluster_11222_0.82944842_475.1303742	17.749	4.1497	8.442e-05	4.0736
Cluster_07117_0.653984333_283.0561877	7.7979	2.9631	8.5373e-05	4.0687
Cluster_19866_0.503527663_1039.730073	0.11024	-3.1812	8.5474e-05	4.0682
Cluster_02950_7.644350466_687.6690868	4.5553	2.1875	8.5518e-05	4.0679
Cluster_02627_6.491840621_557.12967	6.0913	2.6067	8.5659e-05	4.0672
Cluster_14428_7.165068585_623.1615272	3.0116	1.5906	8.5659e-05	4.0672
Cluster_04156_4.329116237_109.0282537	5.502	2.46	8.5988e-05	4.0656
Cluster_05665_0.676880549_191.0189246	1.9764	0.98285	8.6376e-05	4.0636
Cluster_07686_7.389637718_315.1353807	14.013	3.8087	8.6395e-05	4.0635
Cluster_07108_1.79098821_281.1241007	12.624	3.6581	8.7256e-05	4.0592
Cluster_19394_5.358512654_979.1189309	0.12733	-2.9734	8.7299e-05	4.059
Cluster_14685_5.408361194_639.1940912	48.752	5.6074	8.7482e-05	4.0581
Cluster_20730_8.162820432_1205.334332	264.42	8.0467	8.7938e-05	4.0558
Cluster_14590_0.499581684_632.876487	2.5228	1.335	8.7938e-05	4.0558
Cluster_05996_9.200647446_205.0497434	0.21494	-2.218	8.8346e-05	4.0538
Cluster_18878_0.817310318_930.1933371	9.4298	3.2372	8.8428e-05	4.0534
Cluster_03090_7.360024593_743.1427025	8.6874	3.1189	8.8638e-05	4.0524
Cluster_00087_0.635199408_194.7992772	2.8478	1.5099	8.9778e-05	4.0468
Cluster_19062_5.976957865_947.2482881	245.75	7.9411	8.9987e-05	4.0458
Cluster_08094_4.879846353_333.1099497	12.627	3.6584	9.0253e-05	4.0445
Cluster_07471_1.176593734_304.0789116	2.3268	1.2183	9.0445e-05	4.0436
Cluster_06696_1.404661421_257.0775401	7.1902	2.846	9.0538e-05	4.0432
Cluster_08561_1.99176781_355.1246637	36.539	5.1914	9.1356e-05	4.0393
Cluster_11587_5.206506226_491.1315705	19.684	4.299	9.2765e-05	4.0326
Cluster_03358_6.138001792_936.2070039	8.2763	3.049	9.2765e-05	4.0326
Cluster_05308_5.205779962_172.0969857	11.307	3.4992	9.3101e-05	4.031
Cluster_12839_4.63832875_545.1508365	6.2466	2.6431	9.3101e-05	4.031
Cluster_08390_1.40550452_346.0779184	0.29221	-1.7749	9.3209e-05	4.0305
Cluster_12127_4.833857708_514.0873792	9.4006e-05	-13.377	9.3273e-05	4.0302
Cluster_16701_0.504016735_766.7932627	0.37786	-1.4041	9.3287e-05	4.0302
Cluster_06517_1.590412555_239.0591243	3.9719	1.9898	9.3478e-05	4.0293
Cluster_16786_1.003793725_772.0796925	0.14861	-2.7504	9.5273e-05	4.021
Cluster_07525_5.625767068_307.0856041	1.8459	0.88433	9.5429e-05	4.0203
Ferulic acid [M+H]	0.19609	-2.3504	9.5637e-05	4.0194
Cluster_05702_7.037108692_193.0497634	0.19609	-2.3504	9.5637e-05	4.0194
Cluster_14224_7.175547755_613.1337844	1.653	0.7251	9.6656e-05	4.0148
Cluster_19270_5.607519561_965.2139918	6.8326	2.7724	9.693e-05	4.0135
Cluster_06534_1.802198101_241.0350019	3.8852	1.958	9.7118e-05	4.0127
Cluster_07571_1.988836848_309.1188382	22.949	4.5204	9.725e-05	4.0121
Cluster_14764_6.741443957_643.2253738	67.953	6.0865	9.7586e-05	4.0106
Cluster_09133_7.266251949_381.059577	52.149	5.7046	9.9396e-05	4.0026
Cluster_03853_5.925280173_1352.329028	7.3194	2.8717	9.9396e-05	4.0026
Cluster_13305_7.659283263_566.1969233	10.99	3.4581	0.00010024	3.999
Cluster_06373_1.677965661_230.0662696	120.83	6.9168	0.0001003	3.9987
Cluster_07254_7.40131215_291.1447904	3.7519	1.9076	0.00010165	3.9929
Cluster_05995_9.102941696_205.0497596	0.097767	-3.3545	0.00010182	3.9922
Cluster_13704_0.497748196_586.9053693	12.917	3.6912	0.00010209	3.991
Cluster_07375_0.71103876_299.0978148	7.064	2.8205	0.00010209	3.991
Cluster_06606_4.339969721_247.022274	8.2473	3.0439	0.00010278	3.9881
Cluster_16985_5.759821288_785.2145208	3.3236	1.7328	0.00010278	3.9881
Cluster_12775_0.810887622_541.1349195	11.898	3.5726	0.00010372	3.9841
Cluster_05154_0.624778891_159.0288168	3.0561	1.6117	0.00010415	3.9823
Cluster_10864_10.90941104_459.1370152	2.0507	1.0361	0.00010415	3.9823
Cluster_17315_9.248004363_805.3326028	10.367	3.3739	0.00010502	3.9787
Cluster_20892_6.48470434_1249.309269	7.1301	2.8339	0.00010604	3.9745
Cluster_20385_11.89083216_1129.291995	2.8305	1.5011	0.00010625	3.9737
Cluster_08046_0.594136745_330.8794801	24.85	4.6352	0.0001064	3.9731
Cluster_17551_0.544758509_822.5495377	0.1302	-2.9412	0.00010658	3.9723
Cluster_07218_0.600056431_289.0325751	12.96	3.696	0.00010747	3.9687
Cluster_16850_8.58970437_775.2476592	10.349	3.3714	0.0001075	3.9686
Cluster_19379_5.358218728_977.1194767	0.12338	-3.0189	0.00010768	3.9679
Cluster_14710_0.54860102_640.5807147	0.0064178	-7.2837	0.00010818	3.9658
Cluster_11452_11.68222573_485.1636351	4.553	2.1868	0.00010821	3.9657
Cluster_21501_5.358113238_1479.166266	0.12339	-3.0186	0.00010844	3.9648
Cluster_03586_3.072225145_1125.342633	16.918	4.0805	0.00010896	3.9628
Cluster_02951_6.491150572_688.1526483	11.13	3.4764	0.00011009	3.9582
Cluster_07480_3.484789134_305.0665288	2.5762	1.3652	0.0001104	3.957
Cluster_02936_6.493719696_681.1544341	5.7356	2.5199	0.00011041	3.957
Cluster_00128_6.134778953_304.8294762	11.229	3.4892	0.00011095	3.9549
Cluster_09885_4.217889351_412.1238896	3.9008	1.9638	0.00011112	3.9542
Cluster_03579_0.499798758_1120.250283	5.7677	2.528	0.00011224	3.9499
Cluster_02429_5.5650632_473.1195426	22.636	4.5006	0.00011227	3.9498
Cluster_11047_7.614604926_467.1670266	3.1643	1.6619	0.00011271	3.948
Cluster_06430_1.820947932_232.0457616	9.2589	3.2108	0.00011311	3.9465
Cluster_20511_5.558796971_1155.294123	20.613	4.3655	0.00011364	3.9445
Cluster_04561_0.66334008_129.0181212	1.6448	0.7179	0.00011364	3.9445
Cluster_06304_4.714447914_227.0187571	5.6405	2.4958	0.00011542	3.9377
Cluster_10958_7.735545928_463.0885338	9.2846	3.2148	0.00011544	3.9376
Cluster_13511_8.706891538_577.1568322	4.7991	2.2628	0.0001157	3.9367
Cluster_02849_6.211195405_653.6203967	6.8159	2.7689	0.00011625	3.9346
Cluster_20651_6.650702816_1187.30873	195.06	7.6078	0.00011638	3.9341
Cluster_07279_5.960332917_293.106005	0.096291	-3.3765	0.00011763	3.9295
Cluster_07608_1.279948253_311.1349711	17.722	4.1474	0.0001181	3.9278
Cluster_17250_6.082358091_801.2080155	2.9356	1.5536	0.0001181	3.9278
Cluster_09040_11.57480686_375.2024278	3.2582	1.7041	0.00011812	3.9277
Cluster_19652_7.182898976_1007.205256	0.12684	-2.9789	0.00011846	3.9264
Cluster_00052_5.50529798_152.2882141	61.806	5.9497	0.00011885	3.925
Cluster_06282_6.906728369_225.0608494	9.7076	3.2791	0.00011911	3.924
Cluster_03121_5.980693181_758.2086223	6.3886	2.6755	0.00011943	3.9229
Cluster_06833_5.419590462_266.0664244	2.0596	1.0424	0.00011975	3.9217
Cluster_07150_2.270374287_285.0251855	2.8477	1.5098	0.00012	3.9208
Cluster_16509_0.548921655_754.5850002	0.027695	-5.1742	0.0001205	3.919
Cluster_05226_9.200720232_164.0469449	0.16352	-2.6125	0.0001205	3.919
Cluster_09908_6.188380361_413.109277	2.7482	1.4585	0.00012148	3.9155
Cluster_03401_3.000547475_972.2883122	14.477	3.8557	0.00012286	3.9106
Cluster_08911_8.800757779_370.0699917	0.0076673	-7.0271	0.00012305	3.9099
Cluster_08072_1.435386462_332.0509276	7.7844	2.9606	0.00012404	3.9064
Cluster_13807_9.258908174_591.1718319	12.014	3.5867	0.00012422	3.9058
Cluster_05607_0.638850388_186.0873555	2.1421	1.099	0.00012422	3.9058
Cluster_05532_6.90669026_179.0550166	9.5604	3.2571	0.00012449	3.9049
Cluster_15612_0.8235203_697.2061898	25.019	4.645	0.00012472	3.9041
Cluster_08579_0.596807372_356.9999511	10.273	3.3608	0.00012606	3.8994
Cluster_13309_0.644653405_566.1582328	2.5993	1.3781	0.00012606	3.8994
Cluster_09953_11.68199818_415.1943417	4.7238	2.2399	0.0001282	3.8921
Cluster_03064_0.751818905_732.2114584	0.31266	-1.6774	0.00012901	3.8894
Cluster_09237_8.112337793_385.1138394	352.56	8.4617	0.00012914	3.8889
Cluster_08681_7.655146956_359.150191	72.306	6.1761	0.00012914	3.8889
Cluster_12767_0.499193439_540.8985204	7.8228	2.9677	0.00012923	3.8887
Cluster_07444_6.391288321_303.0480916	1.781	0.83266	0.00012931	3.8884
Cluster_02645_5.565325909_576.1400209	209.7	7.7122	0.00012958	3.8875
Cluster_02859_6.752421706_657.1768804	37.612	5.2331	0.00012958	3.8875
Cluster_16846_7.918589142_775.2476351	10.238	3.3558	0.00012958	3.8875
Cluster_10071_11.68047091_421.208021	5.6493	2.4981	0.00012958	3.8875
Cluster_13481_9.418124701_575.2470953	2.1443	1.1005	0.00013036	3.8848
Cluster_16264_0.552734975_739.5459005	0.028976	-5.109	0.0001305	3.8844
Cluster_09041_11.68216742_375.2024317	4.2715	2.0947	0.00013055	3.8842
Cluster_10553_3.895007318_445.0348687	1.8699	0.90297	0.00013099	3.8828
Cluster_12146_4.73476236_515.1382445	229.37	7.8415	0.00013123	3.882
Cluster_10509_0.500559999_442.896294	2.0192	1.0138	0.00013171	3.8804
Cluster_03993_0.762890216_103.0024113	1.5625	0.64387	0.00013366	3.874
Cluster_02418_5.878977151_464.1138557	130.56	7.0286	0.00013446	3.8714
Cluster_08480_9.275219046_351.1663655	2.381	1.2516	0.00013446	3.8714
Cluster_14154_7.015211368_609.1825904	42.04	5.3937	0.00013475	3.8705
Cluster_07334_6.268978782_297.0976354	29.963	4.9051	0.00013508	3.8694
Cluster_02420_5.714789942_464.1141416	300.28	8.2302	0.00013589	3.8668
Cluster_03955_5.359151213_1477.170612	0.11379	-3.1355	0.00013819	3.8595
Cluster_12106_10.90623727_513.1559948	1.9821	0.98705	0.00013865	3.8581
Cluster_12188_8.830701096_517.1356782	0.57244	-0.80481	0.00013865	3.8581
Cluster_06837_0.582018412_266.9785958	3.9636	1.9868	0.00013958	3.8552
Cluster_15071_0.83489818_663.2000007	810.86	9.6633	0.00013987	3.8543
Cluster_06940_6.184095335_271.1085616	9.1484	3.1935	0.00013987	3.8543
Cluster_17874_5.218197352_845.2385531	10.37	3.3743	0.00014043	3.8525
Cluster_10840_8.301170973_457.2076739	3.1543	1.6573	0.00014171	3.8486
Cluster_13600_6.080705736_581.1888991	2.1162	1.0814	0.00014173	3.8485
Cluster_13910_7.285104212_597.1277645	12.889	3.6881	0.0001419	3.848
Cluster_11836_8.212003588_501.1624052	10.666	3.4149	0.00014225	3.8469
Cluster_02603_5.714774474_545.1419966	31.282	4.9673	0.00014271	3.8455
Cluster_11601_0.746464314_491.1610022	2.4526	1.2943	0.00014342	3.8434
Cluster_13298_5.79137044_566.149868	0.18791	-2.4119	0.00014428	3.8408
Cluster_03233_4.342407344_802.7200933	8.2709	3.0481	0.00014438	3.8405
Cluster_07131_6.183909477_283.1084443	8.0144	3.0026	0.00014503	3.8385
Cluster_08604_7.969681556_357.1333041	12.682	3.6647	0.00014558	3.8369
Cluster_00841_0.647418008_130.5792061	6.4988	2.7002	0.00014583	3.8361
Cluster_10186_6.322755018_427.124612	5.8559	2.5499	0.00014588	3.836
2_dihydroxybenzoic acid xyloside	4.8087	2.2656	0.00014613	3.8353
Cluster_07157_4.329031028_285.0611532	4.8087	2.2656	0.00014613	3.8353
Cluster_09018_4.665643289_375.0935462	9.4773	3.2445	0.00014686	3.8331
Cluster_07191_4.328148519_287.0662265	4.9653	2.3119	0.00015036	3.8229
Cluster_05876_1.820184588_200.0194264	8.1257	3.0225	0.00015083	3.8215
Cluster_14187_5.692888646_611.1010223	4.759	2.2507	0.00015145	3.8197
Cluster_13073_8.944508723_555.1118393	0.15691	-2.672	0.00015261	3.8164
Cluster_09466_6.023889283_393.044356	0.13515	-2.8873	0.0001532	3.8147
Cluster_17329_4.64892309_806.1329734	0.3986	-1.327	0.00015321	3.8147
Cluster_05493_0.865476059_177.0396797	43.238	5.4342	0.00015325	3.8146
Cluster_05138_3.58608711_156.0656654	2.2897	1.1952	0.00015412	3.8122
Cluster_12157_0.773852726_515.1245555	6.6143	2.7256	0.00015413	3.8121
Cluster_03268_2.908730271_819.242572	23.504	4.5548	0.00015423	3.8118
Cluster_13749_0.499122946_588.9041751	12.523	3.6466	0.00015461	3.8108
Cluster_15366_5.981702111_683.2545862	2.3218	1.2153	0.00015554	3.8082
Cluster_05258_1.184923061_169.0106481	2.1865	1.1286	0.00015587	3.8072
Cluster_05688_0.640052181_193.0346864	2.3142	1.2105	0.00015675	3.8048
Cluster_08971_4.668776777_373.0781591	60.331	5.9148	0.00015749	3.8028
Cluster_13751_5.692725197_589.1169866	2.675	1.4195	0.0001576	3.8024
Cluster_21283_7.431115401_1375.344974	3.6672	1.8747	0.00015929	3.7978
Cluster_04978_5.959961114_152.0164752	3.0101	1.5898	0.00016151	3.7918
Cluster_21265_0.752255908_1367.455713	8.0812	3.0146	0.00016213	3.7901
Cluster_09243_8.21520926_385.1505088	6.5396	2.7092	0.00016235	3.7895
Cluster_04731_3.541638964_136.0154463	5.2122	2.3819	0.00016235	3.7895
Cluster_06540_5.181586089_241.0713483	6.7026	2.7447	0.00016278	3.7884
Cluster_15486_6.020888987_691.1476105	0.31225	-1.6792	0.00016278	3.7884
Cluster_02959_6.499052756_690.1607919	6.3319	2.6626	0.0001629	3.7881
Cluster_07401_3.317536431_300.0720905	0.34543	-1.5335	0.00016412	3.7848
Cluster_07973_1.028086356_327.1295814	12.313	3.6221	0.00016421	3.7846
Cluster_03868_5.463746705_1365.355644	10.051	3.3293	0.00016456	3.7837
Cluster_07267_0.79707502_292.0670856	2.2349	1.1602	0.00016456	3.7837
Cluster_06477_7.576167349_235.0970403	2.8888	1.5305	0.00016478	3.7831
Cluster_12567_6.902655807_533.1092099	5.297	2.4052	0.00016511	3.7822
Cluster_04199_4.712259205_111.0075695	4.0057	2.0021	0.00016511	3.7822
Cluster_18550_4.326269808_901.163296	22.324	4.4805	0.00016526	3.7818
Cluster_15566_0.688203101_695.1872139	6.8801	2.7824	0.00016526	3.7818
Cluster_05563_4.720528959_181.0497466	3.1169	1.6401	0.00016601	3.7799
Cluster_06645_7.400260137_249.1340789	2.9845	1.5775	0.00016601	3.7799
Cluster_09192_2.346593338_383.117443	5.4201	2.4383	0.00016605	3.7798
Cluster_09695_3.500092122_403.1245191	2.9604	1.5658	0.00016621	3.7793
Cluster_10197_8.226980547_427.1748489	2.9213	1.5466	0.00016723	3.7767
Cluster_07673_3.142745963_315.0723823	4.3255	2.1129	0.00016847	3.7735
Cluster_02880_6.68910736_665.1726143	108.52	6.7618	0.00016966	3.7704
Cluster_06626_0.675678167_248.077439	1.6902	0.75723	0.0001702	3.769
Cluster_02837_6.955359408_648.169977	38.531	5.268	0.00017077	3.7676
Cluster_08024_4.669464525_329.0877274	11.668	3.5445	0.00017119	3.7665
Cluster_10702_8.669006887_451.2179476	3.3982	1.7648	0.00017148	3.7658
Cluster_17321_5.777592038_805.2777316	28.151	4.8151	0.0001717	3.7652
Cluster_20156_6.393022653_1083.280461	13.035	3.7044	0.0001717	3.7652
Cluster_07184_3.485468945_287.0559008	2.5627	1.3577	0.00017197	3.7646
Cluster_04890_0.927676605_149.0444319	2.7042	1.4352	0.00017203	3.7644
Cluster_11262_10.90616783_477.1062428	3.3538	1.7458	0.00017318	3.7615
Cluster_07100_10.06405817_281.0663177	0.41685	-1.2624	0.00017516	3.7566
Cluster_07462_7.317959067_303.1350994	3.9859	1.9949	0.00017556	3.7556
Cluster_08774_1.370414667_364.0263554	5.4592	2.4487	0.00017594	3.7546
Cluster_03324_0.777683151_897.2387521	450.32	8.8148	0.00017615	3.7541
Cluster_06985_8.801500305_274.0721011	0.019882	-5.6524	0.0001787	3.7479
Cluster_20757_4.327745112_1209.216709	30.959	4.9523	0.00017946	3.746
Cluster_14487_4.341625897_627.1568654	147.86	7.2081	0.00018	3.7447
Cluster_14036_0.736742493_604.1733229	16.243	4.0218	0.00018006	3.7446
Cluster_09626_5.763558197_399.1692021	0.29583	-1.7572	0.0001801	3.7445
Cluster_18925_2.742744463_933.2368509	5.2909	2.4035	0.00018141	3.7413
Cluster_13538_7.167521484_578.4320241	3.7825	1.9194	0.00018141	3.7413
Cluster_14784_8.941964831_645.0816132	0.20671	-2.2743	0.00018179	3.7404
Cluster_08434_3.692689177_349.1035949	7.8274	2.9685	0.00018274	3.7382
Cluster_18343_0.543804745_881.468648	0.16132	-2.632	0.00018274	3.7382
Cluster_16343_0.499642173_744.8596516	3.5926	1.845	0.00018418	3.7348
Cluster_09255_7.94804689_385.1505018	4.1113	2.0396	0.00018595	3.7306
Cluster_09789_4.976262742_407.1109997	3.8521	1.9457	0.00018595	3.7306
Cluster_17277_5.411487157_803.1706524	10.508	3.3935	0.00018618	3.7301
Cluster_09084_6.556490283_377.181946	3.095	1.6299	0.00018642	3.7295
Cluster_04284_6.905692937_119.0338507	13.085	3.7098	0.00018995	3.7214
Cluster_03661_5.946360333_1187.308813	9.1572	3.1949	0.00019184	3.7171
Cluster_09153_5.210144615_381.1762313	4.6722	2.2241	0.00019184	3.7171
Cluster_05643_7.222694569_189.0185059	3.9311	1.9749	0.00019184	3.7171
Cluster_13163_4.832555042_560.0906214	0.00028702	-11.767	0.00019222	3.7162
Cluster_10395_6.084802439_437.0085021	0.05909	-4.0809	0.00019464	3.7108
Cluster_10786_9.014693322_455.1196063	3.6232	1.8572	0.00019512	3.7097
Cluster_02890_6.505916879_668.1664584	7.628	2.9313	0.00019563	3.7086
Cluster_06010_3.987902105_207.029024	16.062	4.0056	0.00019738	3.7047
Cluster_16261_7.052821542_739.2101081	2.0189	1.0136	0.00019738	3.7047
Cluster_18979_0.506297791_938.7279652	0.23411	-2.0947	0.00019739	3.7047
Cluster_21237_6.752284108_1359.345423	52.375	5.7108	0.00019742	3.7046
Cluster_09263_7.081103941_385.1504771	9.3579	3.2262	0.00019742	3.7046
Cluster_08192_3.614008785_338.0876867	0.43994	-1.1846	0.00019909	3.7009
Cluster_17454_7.582379222_815.2049128	9.4565	3.2413	0.00020093	3.6969
Cluster_15551_6.219753335_695.2183561	8.4909	3.0859	0.00020155	3.6956
Cluster_07177_3.618369303_286.0904861	0.51426	-0.95943	0.00020193	3.6948
Cluster_09942_2.633033914_415.1454167	5.7669	2.5278	0.00020253	3.6935
Cluster_12694_10.90647625_537.1546976	1.6623	0.73321	0.00020264	3.6933
Cluster_15834_5.400974396_711.2145336	14851	13.858	0.00020297	3.6926
Cluster_08186_4.141653338_338.0876585	0.2248	-2.1533	0.0002031	3.6923
Cluster_10196_6.447338643_427.1965655	1.9028	0.9281	0.00020357	3.6913
Cluster_03367_3.000644112_949.2833751	9.1708	3.1971	0.00020401	3.6903
Cluster_13935_1.86132385_598.0943875	0.074791	-3.741	0.00020582	3.6865
Cluster_20914_6.58738906_1255.297333	0.16858	-2.5685	0.000206	3.6861
Cluster_12729_0.810852759_539.1392007	10.082	3.3337	0.00020662	3.6848
Cluster_10742_7.947788283_453.1384536	5.5736	2.4786	0.00020662	3.6848
Cluster_13461_8.907687336_575.1381707	47.063	5.5565	0.00020663	3.6848
Cluster_13795_0.811027895_591.1784786	7.8147	2.9662	0.00020678	3.6845
Cluster_21262_5.463736901_1367.355551	11.317	3.5004	0.00020705	3.6839
Cluster_04591_1.713385072_133.0130897	4.2646	2.0924	0.00020705	3.6839
Cluster_13712_8.54521871_587.1611105	3.9624	1.9864	0.00020705	3.6839
Cluster_15031_6.662155466_661.1385181	3.1352	1.6485	0.00020742	3.6831
Cluster_08489_5.782357594_352.1039812	1.8501	0.88758	0.00020756	3.6828
Cluster_12359_5.736879876_523.1071241	2.3683	1.2438	0.00020782	3.6823
Cluster_17422_1.445197248_813.1279338	8.6801	3.1177	0.00020793	3.6821
Cluster_03794_0.504573151_1281.667225	0.27046	-1.8865	0.00020826	3.6814
Cluster_17212_5.781144608_798.1692232	0.27278	-1.8742	0.00020917	3.6795
Cluster_14647_9.918110617_636.1329425	0.13881	-2.8489	0.00020997	3.6778
Cluster_08285_0.922552906_341.1089395	72.051	6.1709	0.00021079	3.6761
Cluster_08378_6.019551086_345.1167922	2.1283	1.0897	0.00021139	3.6749
Cluster_04919_3.919363492_151.0389743	1.9399	0.95596	0.00021164	3.6744
Cluster_13597_0.548797831_580.6419523	0.040764	-4.6166	0.00021378	3.67
Cluster_07594_0.849989263_310.999361	0.33904	-1.5605	0.00021468	3.6682
Cluster_18422_0.810515528_891.2834969	7.887	2.9795	0.00021484	3.6679
Cluster_04592_1.885792604_133.0131101	3.703	1.8887	0.00021484	3.6679
Cluster_07847_0.649810532_323.0283829	2.1196	1.0838	0.00021484	3.6679
Cluster_16245_6.595252735_739.0794247	0.17646	-2.5026	0.00021506	3.6674
Cluster_15784_6.153936586_709.0756601	3.3718	1.7535	0.00021522	3.6671
Cluster_03321_6.582911756_890.2311624	6.9907	2.8054	0.00021641	3.6647
Cluster_10138_0.712256041_425.0807212	0.34673	-1.5281	0.00021643	3.6647
Cluster_05589_1.12782752_185.0082965	14.541	3.8621	0.00021671	3.6641
Cluster_18660_2.743687805_911.2515587	5.2782	2.4	0.00021738	3.6628
Cluster_03500_0.777557923_1067.797621	9.6945	3.2772	0.00021777	3.662
Cluster_15158_1.444277554_669.0959242	56.957	5.8318	0.00021839	3.6608
Cluster_14755_8.908102415_643.1263739	134.86	7.0753	0.00021872	3.6601
Cluster_16342_0.564957993_744.6396747	0.27347	-1.8706	0.0002193	3.659
Cluster_12203_0.640027859_517.1418285	2.0743	1.0526	0.00022052	3.6566
Cluster_20086_5.022963855_1069.301282	8.6306	3.1095	0.0002214	3.6548
Cluster_03058_6.396060661_729.1984938	3629.8	11.826	0.0002241	3.6496
Cluster_11048_3.484149673_467.1197888	2.2961	1.1992	0.00022465	3.6485
Cluster_09518_7.079167625_395.1918908	5.3716	2.4254	0.00022484	3.6481
Cluster_13194_4.832364251_562.089211	0.0046233	-7.7569	0.00022485	3.6481
Cluster_03648_0.505977449_1167.687915	0.12859	-2.9591	0.00022485	3.6481
Cluster_20127_5.453763397_1077.331866	24.2	4.597	0.00022515	3.6475
Cluster_09426_7.466623816_391.1015549	4.4749	2.1619	0.00022633	3.6453
Cluster_13794_9.115035113_591.1727632	5.1629	2.3682	0.00022876	3.6406
Cluster_09233_6.047479995_385.1149243	13.926	3.7997	0.00022911	3.64
Cluster_15930_0.836846663_717.1719923	10.049	3.3289	0.00022979	3.6387
Cluster_10265_4.329185196_429.9839657	2.5264	1.3371	0.00023306	3.6325
Cluster_03626_5.558825678_1153.289541	231.74	7.8564	0.00023369	3.6314
Cluster_14457_5.638598685_625.1415121	22.623	4.4997	0.00023383	3.6311
Cluster_19427_2.517971734_981.2974989	19.535	4.288	0.00023424	3.6303
Cluster_08408_4.295357316_347.0900967	6.3029	2.656	0.00023577	3.6275
Cluster_21081_6.279390319_1303.318321	3.2193	1.6867	0.00023577	3.6275
Cluster_10645_7.86529895_449.1448729	1.8395	0.87934	0.00023625	3.6266
Cluster_06499_0.816189281_237.0614241	9.2607	3.2111	0.00023727	3.6248
Cluster_06711_8.132559605_257.1293762	5.2606	2.3952	0.00023804	3.6233
Cluster_09238_8.512577169_385.1136523	5.3539	2.4206	0.00023865	3.6222
Cluster_16828_6.15893015_775.1879355	1.7434	0.80186	0.00023877	3.622
[truncated: 1,981 more rows]

## Sheet: q-lsu-KO vs WT nS S
	FC	log2(FC)	p.ajusted	#NAME?
Cluster_09890_0.547380958_412.8609773	0.0002146	-12.186	0.99974	0.00011287
Cluster_11367_1.438221554_481.0717271	0.0012198	-9.6792	0.99974	0.00011287
Cluster_09248_7.148064228_385.114021	380	8.5698	0.99974	0.00011287
Cluster_09319_1.338750484_388.0876561	347.63	8.4414	0.99974	0.00011287
Cluster_09237_8.112337793_385.1138394	94.545	6.5629	0.99974	0.00011287
Cluster_04538_1.053558373_127.050145	63.368	5.9857	0.99974	0.00011287
Cluster_15451_6.824155068_687.2604205	50.708	5.6641	0.99974	0.00011287
Cluster_16494_7.688497289_753.2262379	0.020292	-5.6229	0.99974	0.00011287
Cluster_11542_6.343725895_489.1255777	40.103	5.3256	0.99974	0.00011287
Cluster_17396_6.041893355_811.2850615	26.379	4.7213	0.99974	0.00011287
Cluster_12737_7.312383286_539.1771446	24.911	4.6387	0.99974	0.00011287
Cluster_10555_4.333095513_445.0759907	0.050158	-4.3174	0.99974	0.00011287
Cluster_17288_0.832191898_803.2715349	0.051334	-4.284	0.99974	0.00011287
Cluster_05189_5.611826064_161.044554	0.053125	-4.2345	0.99974	0.00011287
Cluster_06311_0.707204885_227.0671992	16.798	4.0703	0.99974	0.00011287
Cluster_09346_0.534491618_389.0366975	15.423	3.947	0.99974	0.00011287
Cluster_12943_0.894941115_549.168297	14.602	3.8681	0.99974	0.00011287
Cluster_07950_4.122968936_327.071706	11.863	3.5683	0.99974	0.00011287
Cluster_19400_7.973820394_979.3464097	11.008	3.4605	0.99974	0.00011287
Cluster_17585_6.162652569_825.1997842	10.619	3.4086	0.99974	0.00011287
Cluster_15024_4.275382262_661.1611855	9.987	3.3201	0.99974	0.00011287
Cluster_02573_5.788394256_494.1240324	0.10551	-3.2446	0.99974	0.00011287
Cluster_02679_7.782602871_598.1439755	9.3074	3.2184	0.99974	0.00011287
Cluster_17367_0.826942892_809.1582993	8.8975	3.1534	0.99974	0.00011287
Cluster_02604_5.884934266_545.1411837	8.4612	3.0809	0.99974	0.00011287
Cluster_03052_0.777563881_725.6828247	0.11858	-3.0761	0.99974	0.00011287
Cluster_14487_4.341625897_627.1568654	8.3365	3.0594	0.99974	0.00011287
Cluster_13052_8.836093511_553.2506687	7.3045	2.8688	0.99974	0.00011287
Cluster_12465_0.829864831_528.0426476	0.13854	-2.8517	0.99974	0.00011287
Cluster_12172_0.769586097_515.2088255	0.14116	-2.8246	0.99974	0.00011287
Cluster_13306_0.811689106_566.1578686	7.0618	2.82	0.99974	0.00011287
Cluster_02609_7.285818886_546.1381087	6.6553	2.7345	0.99974	0.00011287
Cluster_17120_6.310077056_793.1789279	6.4273	2.6842	0.99974	0.00011287
Cluster_17315_9.248004363_805.3326028	6.2776	2.6502	0.99974	0.00011287
Cluster_08315_1.361482559_343.0794648	0.16286	-2.6183	0.99974	0.00011287
Cluster_18878_0.817310318_930.1933371	6.0341	2.5931	0.99974	0.00011287
Cluster_19487_6.018661959_987.3538383	0.16687	-2.5832	0.99974	0.00011287
Cluster_15930_0.836846663_717.1719923	5.5753	2.4791	0.99974	0.00011287
Cluster_13852_0.8112672_593.1579539	5.5749	2.479	0.99974	0.00011287
Cluster_05725_6.964363604_195.028984	0.17989	-2.4749	0.99974	0.00011287
Cluster_00962_0.767745641_135.095227	5.5104	2.4622	0.99974	0.00011287
Cluster_08198_0.600374676_338.9889065	5.1727	2.3709	0.99974	0.00011287
Cluster_12729_0.810852759_539.1392007	5.0778	2.3442	0.99974	0.00011287
Cluster_14146_6.446944021_609.1470362	0.20355	-2.2966	0.99974	0.00011287
Cluster_17109_0.875940083_793.1879615	4.8767	2.2859	0.99974	0.00011287
Cluster_07134_12.15069261_283.1547638	4.8182	2.2685	0.99974	0.00011287
Cluster_10902_8.476386409_461.1096273	4.5868	2.1975	0.99974	0.00011287
Cluster_06840_4.74466454_267.0507979	0.22335	-2.1626	0.99974	0.00011287
Cluster_13982_0.818561479_601.1347824	4.4529	2.1547	0.99974	0.00011287
Cluster_12588_3.741969524_533.1508148	0.23076	-2.1156	0.99974	0.00011287
Cluster_20226_7.119703126_1096.90969	0.232	-2.1078	0.99974	0.00011287
Cluster_14114_7.300452816_607.3446388	4.2844	2.0991	0.99974	0.00011287
Cluster_18353_17.8035577_884.4168279	0.2335	-2.0985	0.99974	0.00011287
Cluster_18966_6.803376474_937.2990082	4.2419	2.0847	0.99974	0.00011287
Cluster_11375_5.971586158_481.1824648	4.2414	2.0846	0.99974	0.00011287
Cluster_19307_0.558677917_968.5733021	4.0912	2.0325	0.99974	0.00011287
Cluster_05613_1.375743309_187.0239333	4.0722	2.0258	0.99974	0.00011287
Cluster_19264_7.36530386_965.3317103	4.0547	2.0196	0.99974	0.00011287
Cluster_14685_5.408361194_639.1940912	0.24666	-2.0194	0.99974	0.00011287
Cluster_20159_5.961768903_1083.286687	4.0521	2.0187	0.99974	0.00011287
Cluster_14305_0.889881831_617.2049794	0.24767	-2.0135	0.99974	0.00011287
Cluster_17108_0.827049535_793.1850385	3.9635	1.9868	0.99974	0.00011287
Cluster_19122_0.558332629_952.6024033	0.25518	-1.9704	0.99974	0.00011287
Cluster_07364_7.097207493_299.0769518	3.8632	1.9498	0.99974	0.00011287
Cluster_17091_8.690958088_791.3153878	3.8578	1.9478	0.99974	0.00011287
Cluster_20880_10.90605966_1245.509793	0.25959	-1.9457	0.99974	0.00011287
Cluster_06972_0.647485815_273.1203633	0.26032	-1.9416	0.99974	0.00011287
Cluster_11345_5.145299179_480.1621767	0.26301	-1.9268	0.99974	0.00011287
Cluster_02410_6.23681298_458.1254514	0.268	-1.8997	0.99974	0.00011287
Cluster_10892_5.184454606_461.0838678	3.6542	1.8696	0.99974	0.00011287
Cluster_00064_6.019253094_160.8132212	0.27792	-1.8472	0.99974	0.00011287
Cluster_04218_4.006842826_112.9843888	3.5404	1.8239	0.99974	0.00011287
Cluster_17540_9.080544681_821.3279927	3.5258	1.818	0.99974	0.00011287
Cluster_04518_1.480164409_125.0233322	3.5	1.8074	0.99974	0.00011287
Cluster_12640_4.122866071_535.1311607	3.4954	1.8055	0.99974	0.00011287
Cluster_17458_7.262356129_815.2049867	3.4748	1.7969	0.99974	0.00011287
Cluster_11546_4.1219293_489.125392	3.4293	1.7779	0.99974	0.00011287
Cluster_14317_8.966397906_617.2624211	3.4123	1.7707	0.99974	0.00011287
Cluster_14304_0.736049982_617.2047461	0.29469	-1.7627	0.99974	0.00011287
Cluster_06691_0.705357478_256.0935106	0.29943	-1.7397	0.99974	0.00011287
Cluster_14778_6.452152668_644.121808	3.3363	1.7382	0.99974	0.00011287
Cluster_09700_6.361127459_403.1236857	3.2544	1.7024	0.99974	0.00011287
Cluster_14563_7.998402857_631.2416005	3.2493	1.7001	0.99974	0.00011287
Cluster_17544_8.671341323_821.3263943	3.2369	1.6946	0.99974	0.00011287
Cluster_05293_3.987905784_172.0239939	3.2178	1.6861	0.99974	0.00011287
Cluster_12585_4.2015241_533.1517642	3.208	1.6817	0.99974	0.00011287
Cluster_16022_6.493364557_723.2156734	0.31334	-1.6742	0.99974	0.00011287
Cluster_06973_6.301986845_273.1243059	3.1873	1.6724	0.99974	0.00011287
Cluster_02282_4.189102196_389.1089736	3.1292	1.6458	0.99974	0.00011287
Cluster_02979_5.925479337_699.1779106	0.32188	-1.6354	0.99974	0.00011287
Cluster_04842_1.011086152_145.0130025	0.32226	-1.6337	0.99974	0.00011287
Cluster_17317_9.408413761_805.3306891	3.0996	1.6321	0.99974	0.00011287
Cluster_03712_6.134537922_1230.289321	0.32313	-1.6298	0.99974	0.00011287
Cluster_03854_6.487147129_1352.332674	3.0909	1.628	0.99974	0.00011287
Cluster_20787_0.500931977_1220.725386	0.32905	-1.6036	0.99974	0.00011287
Cluster_04256_0.66133849_115.0388218	0.33121	-1.5942	0.99974	0.00011287
Cluster_12330_7.65164141_521.2038195	2.9654	1.5682	0.99974	0.00011287
Cluster_10713_4.065807242_452.1138262	2.9609	1.566	0.99974	0.00011287
Cluster_04283_0.803930525_119.0337573	0.34062	-1.5537	0.99974	0.00011287
Cluster_20209_6.225788326_1093.283174	2.9176	1.5448	0.99974	0.00011287
Cluster_14519_3.347086929_629.1339945	2.917	1.5445	0.99974	0.00011287
Cluster_11410_4.087941326_483.2093046	2.889	1.5305	0.99974	0.00011287
Cluster_16306_8.69088863_743.1112381	2.8748	1.5235	0.99974	0.00011287
Cluster_12627_3.349328461_535.0707194	0.34962	-1.5161	0.99974	0.00011287
Cluster_13398_6.392973351_571.17081	2.8504	1.5112	0.99974	0.00011287
Cluster_02459_0.546565828_478.8509125	2.7861	1.4782	0.99974	0.00011287
Cluster_13795_0.811027895_591.1784786	2.7782	1.4741	0.99974	0.00011287
Cluster_09317_0.888502336_388.0875561	2.7572	1.4632	0.99974	0.00011287
Cluster_16776_6.065082435_771.2016446	0.36311	-1.4615	0.99974	0.00011287
Cluster_17674_6.441314524_831.2211905	2.7412	1.4548	0.99974	0.00011287
Cluster_19406_6.713694725_979.2755996	0.36505	-1.4538	0.99974	0.00011287
Cluster_14479_5.055793504_627.1441989	0.36567	-1.4514	0.99974	0.00011287
Cluster_09605_7.141441686_399.0979433	2.7198	1.4435	0.99974	0.00011287
Cluster_06242_6.986500329_223.0610625	2.7131	1.44	0.99974	0.00011287
Cluster_10899_4.181963239_461.1296721	2.711	1.4388	0.99974	0.00011287
Cluster_15612_0.8235203_697.2061898	2.6931	1.4293	0.99974	0.00011287
Cluster_16262_7.465374503_739.2484943	0.37227	-1.4256	0.99974	0.00011287
Cluster_13283_6.200728456_565.2042478	2.6779	1.4211	0.99974	0.00011287
Cluster_07721_6.302039023_317.1136161	2.6699	1.4168	0.99974	0.00011287
Cluster_00052_5.50529798_152.2882141	2.6558	1.4092	0.99974	0.00011287
Cluster_04798_6.601841178_138.0549699	2.6486	1.4053	0.99974	0.00011287
Cluster_14273_4.420778477_615.2153787	2.644	1.4027	0.99974	0.00011287
Cluster_06704_6.016693413_257.1003769	0.383	-1.3846	0.99974	0.00011287
Cluster_11587_5.206506226_491.1315705	2.6109	1.3846	0.99974	0.00011287
Cluster_20608_10.90610638_1177.530285	0.38299	-1.3846	0.99974	0.00011287
Cluster_03078_6.982730418_735.1807239	2.5845	1.3699	0.99974	0.00011287
Cluster_15883_0.80935687_713.2355451	2.5752	1.3647	0.99974	0.00011287
Cluster_16198_10.90611702_733.3653336	0.38837	-1.3645	0.99974	0.00011287
Cluster_10715_1.325685723_452.1341941	2.54	1.3448	0.99974	0.00011287
Cluster_08897_6.185111428_369.1058727	2.5202	1.3335	0.99974	0.00011287
Cluster_15189_0.49933365_670.8566697	2.5177	1.3321	0.99974	0.00011287
Cluster_12942_0.811220315_549.1682885	2.5096	1.3274	0.99974	0.00011287
Cluster_18256_8.794194599_875.1705297	2.5064	1.3256	0.99974	0.00011287
Cluster_14667_0.826376132_637.1844079	2.4487	1.292	0.99974	0.00011287
Cluster_19541_11.68540997_993.3202933	0.40837	-1.292	0.99974	0.00011287
Cluster_09246_5.693103161_385.113986	2.4247	1.2778	0.99974	0.00011287
Cluster_20130_6.02587446_1078.336096	0.41579	-1.2661	0.99974	0.00011287
Cluster_02873_6.363775234_663.1556165	2.4033	1.265	0.99974	0.00011287
Cluster_07902_4.130736856_325.0929012	0.41697	-1.262	0.99974	0.00011287
Cluster_19842_6.137804912_1037.277812	0.4171	-1.2615	0.99974	0.00011287
Cluster_09133_7.266251949_381.059577	2.3862	1.2547	0.99974	0.00011287
Cluster_12995_0.680799212_551.1828349	0.4221	-1.2443	0.99974	0.00011287
Cluster_20329_0.500434967_1118.752768	0.42412	-1.2374	0.99974	0.00011287
Cluster_09138_0.718875707_381.0813368	0.42672	-1.2286	0.99974	0.00011287
Cluster_06684_6.301162999_255.1137673	2.3381	1.2253	0.99974	0.00011287
Cluster_07607_4.587011524_311.1279941	0.4277	-1.2253	0.99974	0.00011287
Cluster_13198_4.638297299_562.141565	0.42797	-1.2244	0.99974	0.00011287
Cluster_16672_8.697372104_763.3212687	0.42798	-1.2244	0.99974	0.00011287
Cluster_08892_5.354824831_369.0824621	2.3333	1.2224	0.99974	0.00011287
Cluster_19257_1.445191433_964.1653353	0.43101	-1.2142	0.99974	0.00011287
Cluster_06335_3.98666933_229.0112419	0.43106	-1.214	0.99974	0.00011287
Cluster_19282_11.89053789_965.3263527	0.43203	-1.2108	0.99974	0.00011287
Cluster_16193_7.109256345_733.2558225	0.43547	-1.1994	0.99974	0.00011287
Cluster_10649_3.138104615_449.1197526	0.43654	-1.1958	0.99974	0.00011287
Cluster_08884_1.203625239_369.007822	0.43842	-1.1896	0.99974	0.00011287
Cluster_14393_6.016776655_621.238833	0.4405	-1.1828	0.99974	0.00011287
Cluster_17955_8.368141257_851.3348228	0.44081	-1.1818	0.99974	0.00011287
Cluster_08016_4.408068454_329.0864046	0.44315	-1.1741	0.99974	0.00011287
Cluster_17752_10.90607796_835.3112043	0.44464	-1.1693	0.99974	0.00011287
Cluster_03887_6.50729042_1379.293019	2.237	1.1616	0.99974	0.00011287
Cluster_05493_0.865476059_177.0396797	0.44763	-1.1596	0.99974	0.00011287
Cluster_13413_8.519227082_571.2552296	2.2325	1.1587	0.99974	0.00011287
Cluster_16404_5.63448671_747.2333903	0.45084	-1.1493	0.99974	0.00011287
Cluster_17354_7.370852385_807.3089649	2.2146	1.147	0.99974	0.00011287
Cluster_15470_4.63820935_689.1324855	0.45214	-1.1451	0.99974	0.00011287
Cluster_02680_7.776297956_600.1278144	2.2068	1.1419	0.99974	0.00011287
Cluster_18338_4.205187657_881.3005869	2.2065	1.1418	0.99974	0.00011287
Cluster_06688_8.275133575_255.1133455	2.206	1.1414	0.99974	0.00011287
Cluster_15806_8.90820129_711.1128325	0.45369	-1.1402	0.99974	0.00011287
Cluster_06526_1.971059719_240.0507814	2.2007	1.138	0.99974	0.00011287
Cluster_07971_7.211238007_327.1238843	0.45447	-1.1378	0.99974	0.00011287
Cluster_07772_1.060990777_320.0618552	0.45536	-1.1349	0.99974	0.00011287
Cluster_17701_0.498507287_832.8442318	0.45656	-1.1311	0.99974	0.00011287
Cluster_17318_9.88499079_805.3312199	2.1856	1.128	0.99974	0.00011287
Cluster_06607_2.971028053_247.021575	0.45776	-1.1273	0.99974	0.00011287
Cluster_04003_4.801620234_107.0490084	2.1826	1.1261	0.99974	0.00011287
Cluster_18297_10.9078139_877.4449849	0.45912	-1.123	0.99974	0.00011287
Cluster_10291_1.078690779_431.1405103	0.46053	-1.1186	0.99974	0.00011287
Cluster_14177_0.702083884_610.2004477	2.1691	1.1171	0.99974	0.00011287
Cluster_13958_4.638467118_599.1625091	0.46248	-1.1125	0.99974	0.00011287
Cluster_11923_7.894614308_505.1568559	2.155	1.1077	0.99974	0.00011287
Cluster_19778_0.75226388_1025.342033	0.46533	-1.1037	0.99974	0.00011287
Cluster_08774_1.370414667_364.0263554	2.1463	1.1019	0.99974	0.00011287
Cluster_17274_0.558581637_802.6516101	2.1452	1.1011	0.99974	0.00011287
Cluster_03958_11.8905966_1479.489007	0.46732	-1.0975	0.99974	0.00011287
Cluster_06708_6.875417796_257.1293519	2.1383	1.0964	0.99974	0.00011287
Cluster_16785_17.31433884_771.6215518	0.47484	-1.0745	0.99974	0.00011287
Cluster_08101_8.132435331_333.1451967	2.0984	1.0693	0.99974	0.00011287
Cluster_02955_6.492343358_689.1500936	2.0886	1.0625	0.99974	0.00011287
Cluster_04985_5.623872655_152.0705665	2.0792	1.0561	0.99974	0.00011287
Cluster_08204_4.494318669_339.0715903	2.073	1.0517	0.99974	0.00011287
Cluster_17268_6.519530649_802.2057438	0.48439	-1.0458	0.99974	0.00011287
Cluster_05489_0.865476059_177.0396797	2.0622	1.0442	0.99974	0.00011287
Cluster_14998_0.890541965_659.1648846	0.48643	-1.0397	0.99974	0.00011287
Cluster_05439_0.910683967_175.0237281	2.0504	1.0359	0.99974	0.00011287
Cluster_07343_7.833426472_297.1346624	0.49003	-1.0291	0.99974	0.00011287
Cluster_17008_6.101201873_787.2081197	0.49012	-1.0288	0.99974	0.00011287
Cluster_12027_4.915501202_509.1776547	2.0356	1.0254	0.99974	0.00011287
Cluster_12051_6.626998109_510.1868078	2.0317	1.0227	0.99974	0.00011287
Cluster_19672_6.018263151_1009.338097	0.49369	-1.0183	0.99974	0.00011287
Cluster_07391_1.965049099_300.0361159	0.49512	-1.0142	0.99974	0.00011287
Cluster_04237_1.375938985_113.0344995	2.0061	1.0044	0.99974	0.00011287
Cluster_07209_1.447910166_288.1200567	0.49913	-1.0025	0.99974	0.00011287
Cluster_17528_6.743893703_821.2171235	0.49939	-1.0018	0.99974	0.00011287
Cluster_10689_9.79732679_451.0598783	2.0014	1.001	0.99974	0.00011287
Cluster_02934_6.751800898_680.1752952	0.5	-1	0.99974	0.00011287
Cluster_03493_0.502587124_1062.764567	0.5	-1	0.99974	0.00011287
Cluster_03568_6.521235886_1109.312536	0.5	-1	0.99974	0.00011287
Cluster_04687_3.986204269_135.0440965	0.5	-1	0.99974	0.00011287
Cluster_08270_2.359595846_341.1084951	0.5	-1	0.99974	0.00011287
Cluster_11245_3.16866805_477.0862072	0.5	-1	0.99974	0.00011287
Cluster_11656_0.605595394_494.000273	0.5	-1	0.99974	0.00011287
Cluster_12205_3.58918876_517.1560816	0.5	-1	0.99974	0.00011287
Cluster_12680_4.638297183_537.1196569	0.5	-1	0.99974	0.00011287
Cluster_13316_8.276741371_567.192809	0.5	-1	0.99974	0.00011287
Cluster_13887_5.556416142_595.1655321	0.5	-1	0.99974	0.00011287
Cluster_15173_4.666834673_669.2396564	0.5	-1	0.99974	0.00011287
Cluster_16630_7.465398158_761.2297063	0.5	-1	0.99974	0.00011287
Cluster_20096_0.752413019_1071.346055	0.5	-1	0.99974	0.00011287
Cluster_21215_6.019356821_1353.44754	0.5	-1	0.99974	0.00011287
Cluster_19430_11.89051707_981.2929137	0.50058	-0.99834	0.99974	0.00011287
Cluster_08307_10.42735117_342.2285181	1.9973	0.99807	0.99974	0.00011287
Cluster_06303_1.436275903_227.0046485	0.50093	-0.99733	0.99974	0.00011287
Cluster_14264_8.51886716_615.2466877	1.9948	0.99628	0.99974	0.00011287
Cluster_04204_3.340466191_111.0075577	0.50231	-0.99334	0.99974	0.00011287
Cluster_14355_8.397356911_619.2776666	1.9892	0.99219	0.99974	0.00011287
Cluster_14148_7.356190653_609.1825969	0.50296	-0.99147	0.99974	0.00011287
Cluster_14383_4.638344076_621.1452864	0.50313	-0.99099	0.99974	0.00011287
Cluster_17973_0.557548993_852.6656341	1.9861	0.98996	0.99974	0.00011287
Cluster_05624_1.053604558_187.0711938	0.50428	-0.98771	0.99974	0.00011287
Cluster_10593_0.956557704_446.1526621	0.50439	-0.98739	0.99974	0.00011287
Cluster_21460_11.89054112_1457.506376	0.50474	-0.98638	0.99974	0.00011287
Cluster_04146_7.123978863_108.8657497	0.50487	-0.98603	0.99974	0.00011287
Cluster_00124_7.164866187_288.834766	1.9729	0.98034	0.99974	0.00011287
Cluster_18333_7.037212839_881.2043914	1.9708	0.97882	0.99974	0.00011287
Cluster_20148_6.025732082_1081.26859	1.9669	0.97589	0.99974	0.00011287
Cluster_11682_0.638871057_495.1125865	0.50935	-0.97328	0.99974	0.00011287
Cluster_09327_10.35421665_388.2701041	1.9596	0.97056	0.99974	0.00011287
Cluster_10567_6.343802414_445.1351845	1.9576	0.96909	0.99974	0.00011287
Cluster_11883_0.895172392_503.1639378	1.9567	0.96842	0.99974	0.00011287
Cluster_11179_3.796161344_473.1724106	1.9555	0.96751	0.99974	0.00011287
Cluster_12368_5.808905161_523.1918542	1.9527	0.96543	0.99974	0.00011287
Cluster_08545_4.026460702_355.1033104	0.51269	-0.96384	0.99974	0.00011287
Cluster_11481_5.346578497_487.1103695	1.9383	0.95478	0.99974	0.00011287
Cluster_07137_1.096748104_284.0409129	1.9348	0.9522	0.99974	0.00011287
Cluster_08309_11.22670094_342.2284513	1.9329	0.95073	0.99974	0.00011287
Cluster_11882_0.81098488_503.1620755	1.9326	0.95056	0.99974	0.00011287
Cluster_20895_8.163097645_1249.298575	0.51783	-0.94945	0.99974	0.00011287
Cluster_21199_6.217564558_1345.302657	1.9226	0.94308	0.99974	0.00011287
Cluster_05040_0.841828504_153.0294786	0.52018	-0.9429	0.99974	0.00011287
Cluster_07686_7.389637718_315.1353807	1.9191	0.94043	0.99974	0.00011287
Cluster_17291_9.197576777_803.3155781	1.9182	0.93972	0.99974	0.00011287
Cluster_11596_5.40456761_491.1316117	0.52389	-0.93265	0.99974	0.00011287
Cluster_08046_0.594136745_330.8794801	0.5246	-0.9307	0.99974	0.00011287
Cluster_13910_7.285104212_597.1277645	1.9047	0.92953	0.99974	0.00011287
Cluster_08243_12.34372399_340.2126055	1.9031	0.92836	0.99974	0.00011287
Cluster_08458_0.962085639_350.9749517	0.52546	-0.92834	0.99974	0.00011287
Cluster_11867_4.438953918_503.1406945	1.9028	0.92815	0.99974	0.00011287
Cluster_05527_3.544169552_179.0550371	0.52554	-0.92814	0.99974	0.00011287
Cluster_08102_7.534532835_333.1451856	1.8993	0.92543	0.99974	0.00011287
Cluster_03589_0.498410783_1127.74285	1.8975	0.92408	0.99974	0.00011287
Cluster_05207_0.649811565_163.0237635	1.8947	0.922	0.99974	0.00011287
Cluster_14574_8.284877783_631.2415517	1.8947	0.922	0.99974	0.00011287
Cluster_07366_5.672952068_299.07733	0.52803	-0.92131	0.99974	0.00011287
Cluster_15296_0.691672487_678.2120519	1.8894	0.9179	0.99974	0.00011287
Cluster_09622_10.90505061_399.1628208	0.52977	-0.91657	0.99974	0.00011287
Cluster_08501_17.32091813_352.8538908	0.53036	-0.91496	0.99974	0.00011287
Cluster_07427_7.534494165_301.1190266	1.8839	0.91373	0.99974	0.00011287
Cluster_16054_5.627722722_725.2507187	0.53137	-0.91221	0.99974	0.00011287
Cluster_08285_0.922552906_341.1089395	0.53294	-0.90794	0.99974	0.00011287
Cluster_14094_7.301291475_606.985127	0.534	-0.90508	0.99974	0.00011287
Cluster_17954_8.226730235_851.3348022	1.8684	0.90181	0.99974	0.00011287
Cluster_17882_0.809492762_845.2786685	1.866	0.89999	0.99974	0.00011287
Cluster_04562_0.788738294_129.0180469	0.53602	-0.89964	0.99974	0.00011287
Cluster_10729_7.147909579_453.1168947	1.8647	0.89894	0.99974	0.00011287
Cluster_20208_0.501326324_1092.758893	1.8564	0.89248	0.99974	0.00011287
Cluster_15066_7.911967829_663.1884491	1.856	0.89216	0.99974	0.00011287
Cluster_09349_1.436200525_389.0584874	0.53893	-0.89182	0.99974	0.00011287
Cluster_15104_4.199627526_665.1820557	1.8546	0.89108	0.99974	0.00011287
Cluster_15763_9.735578158_707.3123417	0.53967	-0.88984	0.99974	0.00011287
Cluster_14235_5.698048713_613.2154815	0.54381	-0.87883	0.99974	0.00011287
Cluster_12226_1.430938305_518.1005095	0.5442	-0.87778	0.99974	0.00011287
Cluster_11856_3.687902785_503.141391	0.54428	-0.87758	0.99974	0.00011287
Cluster_12146_4.73476236_515.1382445	1.8345	0.87542	0.99974	0.00011287
Cluster_08971_4.668776777_373.0781591	0.54544	-0.8745	0.99974	0.00011287
Cluster_08954_7.790164916_371.16846	0.54549	-0.87438	0.99974	0.00011287
Cluster_14997_0.819825201_659.1649294	1.8243	0.86735	0.99974	0.00011287
Cluster_07428_8.132461584_301.1189876	1.8213	0.86497	0.99974	0.00011287
Cluster_14354_8.021973068_619.2775764	1.8209	0.86469	0.99974	0.00011287
Cluster_17204_6.623784036_797.2534737	0.55064	-0.86082	0.99974	0.00011287
Cluster_07350_7.61711309_297.1341471	0.55176	-0.85788	0.99974	0.00011287
Cluster_08699_9.43365315_360.2392424	1.8121	0.85769	0.99974	0.00011287
Cluster_06189_6.332161378_221.0660459	1.8116	0.85723	0.99974	0.00011287
Cluster_17294_10.74179723_803.3154789	1.8115	0.85722	0.99974	0.00011287
Cluster_18857_11.6853227_927.3750522	0.55376	-0.85267	0.99974	0.00011287
Cluster_07977_7.264180515_327.1926653	0.55413	-0.85171	0.99974	0.00011287
Cluster_06341_8.694795197_229.0613864	1.8038	0.85106	0.99974	0.00011287
Cluster_02623_6.492063766_555.144074	1.8	0.848	0.99974	0.00011287
Cluster_02645_5.565325909_576.1400209	1.8	0.848	0.99974	0.00011287
Cluster_02965_6.221719842_692.1785221	1.8	0.848	0.99974	0.00011287
Cluster_03058_6.396060661_729.1984938	1.8	0.848	0.99974	0.00011287
Cluster_03690_6.656255087_1209.288176	1.8	0.848	0.99974	0.00011287
Cluster_04863_0.895289601_146.0447523	1.8	0.848	0.99974	0.00011287
Cluster_06280_4.035960654_225.0610171	1.8	0.848	0.99974	0.00011287
Cluster_06324_0.722285409_228.0987151	1.8	0.848	0.99974	0.00011287
Cluster_06560_0.858548059_243.0615013	1.8	0.848	0.99974	0.00011287
Cluster_07445_4.828333069_303.0510178	1.8	0.848	0.99974	0.00011287
Cluster_08139_5.925321676_335.171186	1.8	0.848	0.99974	0.00011287
Cluster_09826_5.580373188_409.135432	1.8	0.848	0.99974	0.00011287
Cluster_10454_3.179996655_439.1126101	1.8	0.848	0.99974	0.00011287
Cluster_11030_6.537269611_466.1069288	1.8	0.848	0.99974	0.00011287
Cluster_11359_4.790508005_481.0128321	1.8	0.848	0.99974	0.00011287
Cluster_11364_4.799327021_481.135447	1.8	0.848	0.99974	0.00011287
Cluster_11376_7.486071383_481.1922439	1.8	0.848	0.99974	0.00011287
Cluster_11521_6.48735288_488.0943396	1.8	0.848	0.99974	0.00011287
Cluster_12775_0.810887622_541.1349195	1.8	0.848	0.99974	0.00011287
Cluster_13387_8.345459169_571.1071783	1.8	0.848	0.99974	0.00011287
Cluster_13605_1.406842945_581.1097515	1.8	0.848	0.99974	0.00011287
Cluster_14210_5.506249425_612.1534632	1.8	0.848	0.99974	0.00011287
Cluster_14666_4.418802302_637.1968259	1.8	0.848	0.99974	0.00011287
Cluster_15071_0.83489818_663.2000007	1.8	0.848	0.99974	0.00011287
Cluster_15210_5.504265076_672.1426475	1.8	0.848	0.99974	0.00011287
Cluster_15834_5.400974396_711.2145336	1.8	0.848	0.99974	0.00011287
Cluster_16021_7.372576336_723.2151501	1.8	0.848	0.99974	0.00011287
Cluster_16737_0.885355754_769.2276202	1.8	0.848	0.99974	0.00011287
Cluster_17321_5.777592038_805.2777316	1.8	0.848	0.99974	0.00011287
Cluster_17350_5.188282691_807.2589707	1.8	0.848	0.99974	0.00011287
Cluster_17578_0.832784372_825.2529968	1.8	0.848	0.99974	0.00011287
Cluster_17744_9.735335284_835.3433362	1.8	0.848	0.99974	0.00011287
Cluster_18641_8.388880644_909.3777263	1.8	0.848	0.99974	0.00011287
Cluster_19059_5.189493824_947.2480468	1.8	0.848	0.99974	0.00011287
Cluster_19328_7.183399495_971.3387437	1.8	0.848	0.99974	0.00011287
Cluster_19600_7.973806226_1001.331251	1.8	0.848	0.99974	0.00011287
Cluster_19946_5.907353617_1051.258422	1.8	0.848	0.99974	0.00011287
Cluster_20127_5.453763397_1077.331866	1.8	0.848	0.99974	0.00011287
Cluster_20445_0.822889291_1141.353486	1.8	0.848	0.99974	0.00011287
Cluster_20929_6.214811467_1258.344672	1.8	0.848	0.99974	0.00011287
Cluster_21301_6.595821776_1381.322839	0.55607	-0.84666	0.99974	0.00011287
Cluster_02095_7.12359157_275.9724042	1.7975	0.84598	0.99974	0.00011287
Cluster_09441_7.467954798_391.1972524	0.55792	-0.84187	0.99974	0.00011287
Cluster_06711_8.132559605_257.1293762	1.791	0.84077	0.99974	0.00011287
Cluster_10998_6.226689531_465.1039982	0.5588	-0.8396	0.99974	0.00011287
Cluster_03498_0.501140923_1064.262458	1.7881	0.83846	0.99974	0.00011287
Cluster_07401_3.317536431_300.0720905	0.55954	-0.83769	0.99974	0.00011287
Cluster_10786_9.014693322_455.1196063	1.7841	0.83516	0.99974	0.00011287
Cluster_20851_0.501397514_1238.697056	1.7832	0.83451	0.99974	0.00011287
Cluster_03523_0.505006399_1080.734673	1.7804	0.83218	0.99974	0.00011287
Cluster_05829_7.237406801_199.042798	1.7797	0.83167	0.99974	0.00011287
Cluster_17665_5.60679598_829.239617	1.7772	0.82957	0.99974	0.00011287
Cluster_15530_5.054413664_693.1268293	0.56274	-0.82946	0.99974	0.00011287
Cluster_10215_8.329879874_428.2260873	1.7743	0.82724	0.99974	0.00011287
Cluster_07843_7.336755434_323.0403778	1.7734	0.8265	0.99974	0.00011287
Cluster_21236_5.939449222_1359.345421	1.77	0.82377	0.99974	0.00011287
Cluster_05361_0.776243358_173.0083828	0.56546	-0.82251	0.99974	0.00011287
Cluster_17703_4.332873836_833.2369363	1.7676	0.82179	0.99974	0.00011287
Cluster_16543_10.9051012_755.3736769	0.56621	-0.82058	0.99974	0.00011287
Cluster_19098_11.68529233_949.3566904	0.56644	-0.82001	0.99974	0.00011287
Cluster_19325_0.558598221_970.5720432	1.7607	0.81613	0.99974	0.00011287
Cluster_06267_3.138531599_224.0158377	1.7605	0.81598	0.99974	0.00011287
Cluster_07627_0.964503652_313.0175852	0.56846	-0.81486	0.99974	0.00011287
Cluster_09544_3.419079677_396.1410224	0.56873	-0.81419	0.99974	0.00011287
Cluster_16362_8.113359047_745.3135146	1.7505	0.80776	0.99974	0.00011287
Cluster_14102_0.891955292_607.1756297	1.7491	0.80658	0.99974	0.00011287
Cluster_10139_5.197795185_425.1064452	1.7461	0.80413	0.99974	0.00011287
Cluster_14752_4.638227155_643.1254472	0.57349	-0.80216	0.99974	0.00011287
Cluster_08119_0.96508904_334.9993107	0.57504	-0.79826	0.99974	0.00011287
Cluster_19616_11.89057381_1002.267159	0.57516	-0.79797	0.99974	0.00011287
Cluster_16887_10.90457442_777.3547166	0.57527	-0.79769	0.99974	0.00011287
Cluster_12568_6.077635157_533.0974719	0.57567	-0.79668	0.99974	0.00011287
Cluster_11300_4.479129476_479.0433759	0.57625	-0.79523	0.99974	0.00011287
Cluster_14672_10.38587812_637.2279712	1.7344	0.79445	0.99974	0.00011287
Cluster_03585_5.759077684_1125.315523	0.57673	-0.79404	0.99974	0.00011287
Cluster_20215_5.775989502_1093.328223	1.7301	0.79082	0.99974	0.00011287
Cluster_19051_7.172556284_947.2845195	0.57818	-0.7904	0.99974	0.00011287
Cluster_08704_8.657953124_360.2392427	1.723	0.78493	0.99974	0.00011287
Cluster_21253_5.928724174_1365.319685	1.7216	0.78373	0.99974	0.00011287
Cluster_04002_4.059153438_107.0489483	1.7202	0.78261	0.99974	0.00011287
Cluster_12882_5.673769336_547.1671406	0.58222	-0.78036	0.99974	0.00011287
Cluster_05300_0.662257183_172.0606589	0.58256	-0.77951	0.99974	0.00011287
Cluster_14403_0.731642607_622.1515215	1.7138	0.77723	0.99974	0.00011287
Cluster_10739_0.684849471_453.1201686	1.7138	0.7772	0.99974	0.00011287
Cluster_13838_5.108469002_593.1504455	0.5842	-0.77546	0.99974	0.00011287
Cluster_11099_17.3267077_469.7815415	0.5843	-0.77521	0.99974	0.00011287
Cluster_08748_1.153358555_362.050709	0.58555	-0.77215	0.99974	0.00011287
Cluster_08502_4.057753277_352.9865144	1.707	0.77142	0.99974	0.00011287
Cluster_04775_1.546683074_137.034443	0.58714	-0.76823	0.99974	0.00011287
Cluster_07301_1.405435976_295.0338212	1.7029	0.76803	0.99974	0.00011287
Cluster_19062_5.976957865_947.2482881	0.58722	-0.76802	0.99974	0.00011287
Cluster_14919_7.301372568_653.1725048	1.7022	0.76739	0.99974	0.00011287
Cluster_19087_6.68336839_949.2646346	1.7013	0.76663	0.99974	0.00011287
Cluster_17049_4.312582873_789.247016	0.58787	-0.76644	0.99974	0.00011287
Cluster_07438_2.757539023_302.1352152	0.58854	-0.7648	0.99974	0.00011287
Cluster_07011_0.608485122_275.1244291	1.6971	0.76308	0.99974	0.00011287
Cluster_08702_8.034386521_360.2392483	1.6971	0.76304	0.99974	0.00011287
Cluster_18357_8.691173823_885.1046606	0.58991	-0.76143	0.99974	0.00011287
Cluster_13411_10.38482938_571.2552098	1.6881	0.75538	0.99974	0.00011287
Cluster_16615_10.01124577_759.2500873	0.59339	-0.75295	0.99974	0.00011287
Cluster_17228_4.659542244_799.2307969	0.59444	-0.75039	0.99974	0.00011287
Cluster_04915_4.497932714_151.038965	0.59528	-0.74837	0.99974	0.00011287
Cluster_08459_1.420749706_350.9967061	0.59602	-0.74656	0.99974	0.00011287
Cluster_10742_7.947788283_453.1384536	1.6699	0.73976	0.99974	0.00011287
Cluster_12157_0.773852726_515.1245555	0.60102	-0.73451	0.99974	0.00011287
Cluster_02671_7.779135424_589.1380164	1.6636	0.73428	0.99974	0.00011287
Cluster_18875_11.89045239_929.375819	0.60208	-0.73196	0.99974	0.00011287
Cluster_03400_0.517152448_971.7498297	1.6597	0.73095	0.99974	0.00011287
Cluster_07727_6.018214815_317.1211444	0.60265	-0.7306	0.99974	0.00011287
Cluster_05360_0.676401283_173.0081189	1.657	0.72854	0.99974	0.00011287
Cluster_07464_5.401014266_303.1346023	1.6569	0.72845	0.99974	0.00011287
Cluster_14893_6.399669717_651.1574546	0.60405	-0.72726	0.99974	0.00011287
Cluster_14765_6.019286231_643.2455802	0.60427	-0.72673	0.99974	0.00011287
Cluster_08703_8.328291497_360.2392976	1.6495	0.72199	0.99974	0.00011287
Cluster_16786_1.003793725_772.0796925	0.60654	-0.72133	0.99974	0.00011287
Cluster_14692_6.297475809_639.1569797	0.60699	-0.72025	0.99974	0.00011287
Cluster_03985_6.017777178_101.0230922	0.60709	-0.72001	0.99974	0.00011287
Cluster_15551_6.219753335_695.2183561	1.6444	0.71753	0.99974	0.00011287
Cluster_04262_6.538919846_116.049318	0.60857	-0.7165	0.99974	0.00011287
Cluster_07008_0.731615803_275.088488	0.60909	-0.71526	0.99974	0.00011287
Cluster_09426_7.466623816_391.1015549	1.6412	0.71471	0.99974	0.00011287
Cluster_04200_0.782461175_111.0074529	0.60977	-0.71367	0.99974	0.00011287
Cluster_03154_8.199748748_773.1927545	1.6396	0.71335	0.99974	0.00011287
Cluster_14424_7.47264986_623.1610082	0.6116	-0.70935	0.99974	0.00011287
Cluster_04250_6.53946978_115.0024822	0.61172	-0.70907	0.99974	0.00011287
Cluster_06499_0.816189281_237.0614241	1.6326	0.70721	0.99974	0.00011287
Cluster_03579_0.499798758_1120.250283	0.61425	-0.70309	0.99974	0.00011287
Cluster_15446_6.019289281_687.2096965	0.61431	-0.70297	0.99974	0.00011287
Cluster_14245_4.450907279_613.9602642	0.61449	-0.70254	0.99974	0.00011287
Cluster_05561_5.6859208_181.0425244	1.627	0.70217	0.99974	0.00011287
Cluster_10788_9.333125814_455.1200706	1.6261	0.70145	0.99974	0.00011287
Cluster_12114_6.393117549_513.2088974	1.6253	0.7007	0.99974	0.00011287
Cluster_18343_0.543804745_881.468648	1.6251	0.70057	0.99974	0.00011287
Cluster_08330_6.01819387_343.1003578	0.61553	-0.7001	0.99974	0.00011287
Cluster_18679_10.9061182_913.3283329	0.61624	-0.69843	0.99974	0.00011287
Cluster_14079_9.594901536_606.1216235	0.61672	-0.69731	0.99974	0.00011287
Cluster_10693_0.685553086_451.1225268	1.6202	0.69614	0.99974	0.00011287
Cluster_06710_7.535277585_257.1290536	1.62	0.696	0.99974	0.00011287
Cluster_06790_2.967299851_263.1141219	1.6197	0.6957	0.99974	0.00011287
Cluster_13229_7.229300039_563.177337	0.61741	-0.6957	0.99974	0.00011287
Cluster_14077_8.723044072_606.1223563	0.61952	-0.69077	0.99974	0.00011287
Cluster_11864_4.189164204_503.139585	0.62024	-0.68909	0.99974	0.00011287
Cluster_04683_7.470882979_135.044091	0.62067	-0.68811	0.99974	0.00011287
Cluster_14213_1.399592546_612.7961623	0.62074	-0.68793	0.99974	0.00011287
Cluster_08040_2.877898062_330.0828094	0.62106	-0.6872	0.99974	0.00011287
Cluster_12879_6.698635304_547.2028179	1.6092	0.68631	0.99974	0.00011287
Cluster_17612_0.54556119_825.5466182	1.6065	0.68393	0.99974	0.00011287
Cluster_17887_10.90576062_845.3406996	0.62263	-0.68356	0.99974	0.00011287
Cluster_15436_0.751357637_686.2320368	0.6228	-0.68315	0.99974	0.00011287
Cluster_07963_4.092227486_327.1085459	1.6037	0.68144	0.99974	0.00011287
Cluster_03783_6.580399171_1273.327718	1.6004	0.67842	0.99974	0.00011287
Cluster_08038_1.43039041_330.0468062	0.62535	-0.67727	0.99974	0.00011287
Cluster_19234_0.499141774_962.8006012	1.5985	0.67673	0.99974	0.00011287
Cluster_08643_3.306491914_359.0626665	0.62597	-0.67582	0.99974	0.00011287
Cluster_06799_10.58935839_263.16503	0.62744	-0.67245	0.99974	0.00011287
Cluster_04578_0.561740262_130.9566539	1.5938	0.67244	0.99974	0.00011287
Cluster_05507_6.26282527_179.0341064	0.62789	-0.67142	0.99974	0.00011287
Cluster_07518_0.960951836_306.9622052	0.62798	-0.6712	0.99974	0.00011287
Cluster_17412_0.505306867_812.7626299	1.5921	0.6709	0.99974	0.00011287
Cluster_07865_5.736610908_323.124332	0.6282	-0.6707	0.99974	0.00011287
Cluster_08389_1.069985551_346.0561604	0.62846	-0.6701	0.99974	0.00011287
Cluster_07422_5.596191629_301.1190003	1.5891	0.66819	0.99974	0.00011287
Cluster_12181_6.74891366_516.1710516	1.5866	0.6659	0.99974	0.00011287
Cluster_11584_5.403354069_491.0784723	0.63055	-0.66532	0.99974	0.00011287
Cluster_19341_11.68529685_971.33692	0.63092	-0.66448	0.99974	0.00011287
Cluster_15902_7.015286151_715.26211	1.5839	0.66347	0.99974	0.00011287
Cluster_12983_7.918558706_551.1765618	1.5819	0.66169	0.99974	0.00011287
Cluster_07488_4.915900117_305.1617757	0.63277	-0.66024	0.99974	0.00011287
Cluster_07743_0.620342568_319.0914104	1.5791	0.65913	0.99974	0.00011287
Cluster_02127_4.636820407_320.5585516	0.63425	-0.65687	0.99974	0.00011287
Cluster_13641_11.89054866_583.1275159	0.63526	-0.65458	0.99974	0.00011287
Cluster_04820_0.777115395_142.9975209	0.63528	-0.65454	0.99974	0.00011287
Cluster_12229_6.485823356_518.1667756	1.5723	0.65285	0.99974	0.00011287
Cluster_11251_2.914563997_477.1255725	0.63617	-0.65252	0.99974	0.00011287
Cluster_07751_6.702518294_319.1289332	1.5709	0.65159	0.99974	0.00011287
Cluster_02703_5.195190775_606.5841227	1.5691	0.64997	0.99974	0.00011287
Cluster_09263_7.081103941_385.1504771	1.5686	0.64943	0.99974	0.00011287
Cluster_11795_10.59078066_499.2543854	0.6377	-0.64905	0.99974	0.00011287
Cluster_18858_11.8904796_927.3748581	0.6382	-0.64791	0.99974	0.00011287
Cluster_06718_4.29660495_258.072652	1.565	0.6462	0.99974	0.00011287
Anthocyanin_for 389.13	1.5637	0.645	0.99974	0.00011287
Cluster_20609_7.018649018_1179.282143	1.5637	0.645	0.99974	0.00011287
Cluster_06683_7.260409001_255.1138063	1.5625	0.64382	0.99974	0.00011287
Cluster_07346_1.257683105_297.1191369	1.5613	0.64272	0.99974	0.00011287
Cluster_15158_1.444277554_669.0959242	0.64118	-0.64119	0.99974	0.00011287
Cluster_11342_6.909329342_480.1336087	1.5596	0.64116	0.99974	0.00011287
Cluster_19431_10.90613153_981.3182058	0.64162	-0.64021	0.99974	0.00011287
Cluster_20794_2.594685963_1221.379525	0.64183	-0.63973	0.99974	0.00011287
Cluster_04284_6.905692937_119.0338507	1.5563	0.63811	0.99974	0.00011287
Cluster_14272_10.3851937_615.2467097	1.5558	0.63769	0.99974	0.00011287
Cluster_12767_0.499193439_540.8985204	0.64304	-0.63703	0.99974	0.00011287
Cluster_07807_6.019258016_321.1187324	0.64351	-0.63595	0.99974	0.00011287
Cluster_06270_3.139187141_224.0964355	1.5539	0.63591	0.99974	0.00011287
Cluster_11257_7.737445896_477.1039088	0.64384	-0.63523	0.99974	0.00011287
Cluster_18096_6.284317203_861.223723	0.64554	-0.63142	0.99974	0.00011287
Cluster_18206_0.557527016_870.6368971	0.64576	-0.63093	0.99974	0.00011287
Cluster_04428_6.926576964_121.028443	0.64592	-0.63057	0.99974	0.00011287
Cluster_04233_3.345625445_113.0230884	0.64668	-0.62887	0.99974	0.00011287
Cluster_02819_6.222912223_636.1692793	1.5449	0.62748	0.99974	0.00011287
Cluster_17634_9.430036603_827.23807	1.544	0.62668	0.99974	0.00011287
Cluster_07463_5.191915503_303.1348013	1.5437	0.62642	0.99974	0.00011287
Cluster_03100_6.358199304_746.1690579	1.5437	0.62639	0.99974	0.00011287
Cluster_19101_11.89052937_949.3532476	0.64827	-0.62534	0.99974	0.00011287
Cluster_12641_6.390773445_535.1927707	1.5425	0.62529	0.99974	0.00011287
Cluster_13793_8.924725423_591.1718805	1.5417	0.62455	0.99974	0.00011287
Cluster_15109_6.016771426_665.2280344	0.64932	-0.62301	0.99974	0.00011287
Cluster_04821_1.205857645_142.9974869	0.6498	-0.62194	0.99974	0.00011287
Cluster_03900_7.15256981_1387.343429	1.5379	0.62101	0.99974	0.00011287
Cluster_11644_10.59740654_493.1924982	0.65057	-0.62021	0.99974	0.00011287
Cluster_19670_11.89244975_1009.292495	0.65072	-0.6199	0.99974	0.00011287
Cluster_02890_6.505916879_668.1664584	1.5365	0.61968	0.99974	0.00011287
Cluster_03941_7.171191313_1455.391451	1.5358	0.61896	0.99974	0.00011287
Cluster_16038_0.54542155_723.5731308	1.5346	0.61788	0.99974	0.00011287
Cluster_08237_6.540663464_340.0592271	0.65173	-0.61765	0.99974	0.00011287
Cluster_06709_6.975284159_257.1293616	1.5335	0.61686	0.99974	0.00011287
Cluster_02928_6.588358634_679.1724869	1.5324	0.61581	0.99974	0.00011287
Cluster_20800_7.176570023_1223.307705	1.5322	0.61557	0.99974	0.00011287
Cluster_16190_6.019599573_733.2168189	0.65399	-0.61267	0.99974	0.00011287
Cluster_03665_7.177829136_1189.314271	1.5289	0.61248	0.99974	0.00011287
Cluster_13105_17.31428816_556.7197324	0.65439	-0.61179	0.99974	0.00011287
Cluster_21238_6.923273224_1359.345417	1.5274	0.61111	0.99974	0.00011287
Cluster_19951_11.89123631_1051.277125	0.6547	-0.6111	0.99974	0.00011287
Cluster_15707_17.31767778_703.6368479	0.6548	-0.61088	0.99974	0.00011287
Cluster_13277_7.60632361_565.1920954	0.65516	-0.61008	0.99974	0.00011287
Cluster_05516_3.037310011_179.0373475	0.65531	-0.60975	0.99974	0.00011287
Cluster_07470_1.012945529_304.0670378	0.65616	-0.60788	0.99974	0.00011287
Cluster_02837_6.955359408_648.169977	1.5234	0.6073	0.99974	0.00011287
Cluster_12637_6.086010078_535.1935097	1.5213	0.60527	0.99974	0.00011287
Cluster_09082_10.90615079_377.1819944	0.6577	-0.6045	0.99974	0.00011287
Cluster_02430_5.878891267_473.1195035	1.5187	0.60283	0.99974	0.00011287
Cluster_06570_6.5394074_244.0610234	0.65861	-0.60251	0.99974	0.00011287
Cluster_19484_11.89056118_987.3047595	0.6588	-0.60209	0.99974	0.00011287
Cluster_19938_10.90583289_1049.302834	0.65884	-0.60201	0.99974	0.00011287
Cluster_14154_7.015211368_609.1825904	1.5174	0.60159	0.99974	0.00011287
Cluster_16566_7.141438499_757.223899	1.5169	0.60109	0.99974	0.00011287
Cluster_06717_1.971012766_258.0615075	0.65953	-0.6005	0.99974	0.00011287
Cluster_18077_5.606731964_860.1710733	1.5162	0.60042	0.99974	0.00011287
Cluster_15679_0.542922569_701.5896605	1.5145	0.59885	0.99974	0.00011287
Cluster_16381_9.928630995_745.3101526	1.5129	0.5973	0.99974	0.00011287
Cluster_11693_10.20771619_495.2456113	0.66108	-0.5971	0.99974	0.00011287
Cluster_07334_6.268978782_297.0976354	0.66137	-0.59646	0.99974	0.00011287
Cluster_10635_6.334061621_449.1088446	1.5111	0.59557	0.99974	0.00011287
Cluster_15090_3.178606641_665.1526698	1.5093	0.59387	0.99974	0.00011287
Cluster_02880_6.68910736_665.1726143	0.66383	-0.59111	0.99974	0.00011287
Cluster_06934_7.728082095_271.0610834	0.66462	-0.58939	0.99974	0.00011287
Cluster_06935_8.514463189_271.061282	0.66502	-0.58854	0.99974	0.00011287
Cluster_03076_6.359793142_735.1802557	1.4997	0.5847	0.99974	0.00011287
Cluster_07964_4.23652092_327.1085339	1.4988	0.5838	0.99974	0.00011287
Cluster_10995_4.828318884_465.1041596	0.66739	-0.58339	0.99974	0.00011287
Cluster_06448_1.076104347_232.9749256	0.66927	-0.57934	0.99974	0.00011287
Cluster_05359_2.399546067_173.0081883	0.66946	-0.57894	0.99974	0.00011287
Cluster_07411_2.143118431_301.067494	0.67037	-0.57697	0.99974	0.00011287
Cluster_17405_9.928579076_811.2830943	1.4911	0.57634	0.99974	0.00011287
Cluster_10983_2.990769214_464.0985914	1.4901	0.5754	0.99974	0.00011287
Cluster_07377_0.843232175_299.0997379	0.67137	-0.57483	0.99974	0.00011287
Cluster_04516_1.206881459_124.9868878	0.67301	-0.57131	0.99974	0.00011287
Cluster_00066_0.751359455_170.8082129	0.674	-0.56917	0.99974	0.00011287
Cluster_17342_7.052023951_807.2007516	1.4828	0.56832	0.99974	0.00011287
Cluster_05436_6.539298587_175.0238893	0.67483	-0.56741	0.99974	0.00011287
Cluster_19622_6.000003716_1003.370527	0.67492	-0.56721	0.99974	0.00011287
Cluster_02854_6.330277676_656.1669595	1.4815	0.56703	0.99974	0.00011287
Cluster_21270_6.566930653_1371.347692	1.4797	0.56526	0.99974	0.00011287
Cluster_06931_2.897700121_271.0391286	0.67595	-0.56501	0.99974	0.00011287
Cluster_07473_6.540023813_304.0826765	0.6767	-0.56341	0.99974	0.00011287
Cluster_03390_0.501840281_965.2614379	1.4777	0.56333	0.99974	0.00011287
Cluster_15427_0.544017678_685.6141697	1.4775	0.56318	0.99974	0.00011287
Cluster_10324_6.864616283_433.1138791	0.67762	-0.56145	0.99974	0.00011287
Cluster_13239_4.028189451_563.1620707	0.67837	-0.55985	0.99974	0.00011287
Cluster_15154_0.558689132_668.7663574	1.4741	0.55982	0.99974	0.00011287
Cluster_11915_6.971661476_505.1725186	1.4723	0.55807	0.99974	0.00011287
Cluster_07423_6.875324385_301.1190275	1.4722	0.55796	0.99974	0.00011287
Cluster_04773_1.14598027_137.0344422	0.67938	-0.5577	0.99974	0.00011287
Cluster_06214_0.569079938_222.0493545	1.4687	0.55455	0.99974	0.00011287
Cluster_12850_10.58928439_545.2598281	0.68132	-0.55359	0.99974	0.00011287
Cluster_08554_4.422645328_355.1033179	0.68152	-0.55318	0.99974	0.00011287
Cluster_14755_8.908102415_643.1263739	0.68154	-0.55313	0.99974	0.00011287
Cluster_10029_11.89048224_419.1923315	0.68179	-0.55259	0.99974	0.00011287
Cluster_19594_6.231044349_1000.194139	1.4665	0.55236	0.99974	0.00011287
Cluster_03730_6.132043296_1241.279965	0.68244	-0.55123	0.99974	0.00011287
Cluster_12657_10.59080754_535.2310132	0.68244	-0.55123	0.99974	0.00011287
Cluster_10529_5.633044253_443.1206645	0.68305	-0.54994	0.99974	0.00011287
Cluster_07145_4.056741695_284.9991852	1.4633	0.5492	0.99974	0.00011287
Cluster_10914_0.803660235_461.1519369	0.68376	-0.54844	0.99974	0.00011287
Cluster_13275_5.436774276_565.1773429	1.4611	0.54702	0.99974	0.00011287
Cluster_05550_3.472659126_180.065638	1.4607	0.54667	0.99974	0.00011287
Cluster_15072_8.022062683_663.2678543	1.4602	0.54619	0.99974	0.00011287
Cluster_08137_5.47354445_335.134309	0.68484	-0.54616	0.99974	0.00011287
Cluster_14153_6.756844612_609.1461863	0.68496	-0.54591	0.99974	0.00011287
Cluster_15516_1.420883826_692.1117239	0.68515	-0.54551	0.99974	0.00011287
Cluster_14889_6.021315558_651.1223482	1.4576	0.54357	0.99974	0.00011287
Cluster_21256_6.490287932_1365.315721	1.4568	0.54285	0.99974	0.00011287
Cluster_04319_7.163578424_119.7837204	0.68689	-0.54185	0.99974	0.00011287
Cluster_14993_17.31776032_658.6402144	0.6869	-0.54183	0.99974	0.00011287
Cluster_08887_3.993221241_369.0880592	1.4555	0.54153	0.99974	0.00011287
Cluster_20730_8.162820432_1205.334332	0.6881	-0.53931	0.99974	0.00011287
Cluster_13539_7.77745719_578.6356142	1.4527	0.53875	0.99974	0.00011287
Cluster_04288_4.587136396_119.0490087	0.6884	-0.53867	0.99974	0.00011287
Cluster_03268_2.908730271_819.242572	1.4526	0.5386	0.99974	0.00011287
Cluster_19339_11.89055881_971.3368297	0.68867	-0.53811	0.99974	0.00011287
Cluster_08581_4.638275673_357.036629	0.68974	-0.53587	0.99974	0.00011287
Cluster_10242_5.855035198_429.139845	0.68989	-0.53557	0.99974	0.00011287
Cluster_10975_11.89045523_463.1821291	0.68994	-0.53545	0.99974	0.00011287
Cluster_13807_9.258908174_591.1718319	0.69008	-0.53516	0.99974	0.00011287
Cluster_13704_0.497748196_586.9053693	0.69097	-0.5333	0.99974	0.00011287
Cluster_14388_8.146585628_621.2196541	0.69105	-0.53314	0.99974	0.00011287
Cluster_10838_7.789813942_457.170078	0.69167	-0.53184	0.99974	0.00011287
Cluster_05179_6.016721364_161.0446388	0.6924	-0.53032	0.99974	0.00011287
Cluster_14719_5.95682868_641.1693911	1.4433	0.52934	0.99974	0.00011287
Cluster_13769_8.836825446_589.2280592	1.4424	0.52849	0.99974	0.00011287
Cluster_16726_0.781560047_768.1393196	0.6939	-0.5272	0.99974	0.00011287
Cluster_07053_5.646030343_277.1292671	0.69447	-0.52601	0.99974	0.00011287
Cluster_07529_4.420720842_307.1026531	0.69472	-0.52549	0.99974	0.00011287
Cluster_10851_1.071892397_458.0697331	0.69555	-0.52377	0.99974	0.00011287
Cluster_13168_0.499014336_560.8727215	0.696	-0.52284	0.99974	0.00011287
Cluster_04761_4.638394626_137.0232375	0.69621	-0.52241	0.99974	0.00011287
Cluster_04811_0.646046405_141.0658976	0.69647	-0.52187	0.99974	0.00011287
Cluster_17551_0.544758509_822.5495377	1.4355	0.5216	0.99974	0.00011287
Cluster_09990_8.145997716_417.1551415	0.69665	-0.52149	0.99974	0.00011287
Cluster_07564_5.006558608_309.1187693	0.69684	-0.52111	0.99974	0.00011287
Cluster_16130_0.75139973_729.2319431	0.69752	-0.51969	0.99974	0.00011287
Cluster_00085_4.063744757_194.7788412	1.4328	0.51885	0.99974	0.00011287
Cluster_05915_1.077785932_201.0373333	0.69793	-0.51885	0.99974	0.00011287
Cluster_05308_5.205779962_172.0969857	0.69815	-0.5184	0.99974	0.00011287
Cluster_12522_6.902670756_531.1318014	1.4318	0.5178	0.99974	0.00011287
Cluster_04841_0.960869751_145.0129894	0.69858	-0.51751	0.99974	0.00011287
Cluster_06455_4.591618128_233.1292205	0.69869	-0.51728	0.99974	0.00011287
Cluster_04774_0.581257402_137.0347124	0.69876	-0.51713	0.99974	0.00011287
Cluster_17962_8.675513961_851.3367381	1.4309	0.51689	0.99974	0.00011287
Cluster_15711_8.768863296_704.2203147	1.4308	0.51686	0.99974	0.00011287
Cluster_12918_0.557833441_548.7659461	1.4305	0.51651	0.99974	0.00011287
Cluster_08723_5.876947792_361.1404739	1.4302	0.51621	0.99974	0.00011287
Cluster_16627_4.070569378_761.1417655	1.4299	0.51593	0.99974	0.00011287
Cluster_07070_2.855757363_279.0623982	0.69956	-0.51547	0.99974	0.00011287
Cluster_01341_1.411594474_172.506941	0.69983	-0.51493	0.99974	0.00011287
Cluster_07037_6.016407543_277.0744056	0.6999	-0.51478	0.99974	0.00011287
Cluster_08153_17.3177924_336.85884	0.69995	-0.51467	0.99974	0.00011287
Cluster_02647_7.783018254_576.1491453	1.4252	0.51114	0.99974	0.00011287
Cluster_05864_7.163164166_199.711421	1.4241	0.51	0.99974	0.00011287
Cluster_17695_16.98917233_831.5028244	1.4232	0.5091	0.99974	0.00011287
Cluster_19302_4.720702168_967.2937555	0.7027	-0.50902	0.99974	0.00011287
Cluster_18827_3.569266846_925.2422812	1.4214	0.5073	0.99974	0.00011287
Cluster_07327_7.866807226_297.038162	0.70356	-0.50726	0.99974	0.00011287
Cluster_07367_4.639207501_299.0769039	0.70432	-0.50569	0.99974	0.00011287
Cluster_06010_3.987902105_207.029024	0.70435	-0.50565	0.99974	0.00011287
Cluster_15988_0.750883937_721.1997604	0.7045	-0.50533	0.99974	0.00011287
Cluster_06315_4.257972001_227.103275	0.70455	-0.50523	0.99974	0.00011287
Cluster_06534_1.802198101_241.0350019	0.70487	-0.50457	0.99974	0.00011287
Cluster_09180_9.798114081_383.072532	1.4183	0.50419	0.99974	0.00011287
Cluster_05724_6.223828201_195.0291343	1.417	0.50282	0.99974	0.00011287
Cluster_12629_4.638301012_535.1228855	0.70587	-0.50252	0.99974	0.00011287
Cluster_21081_6.279390319_1303.318321	1.4165	0.50231	0.99974	0.00011287
Cluster_02578_5.68256027_499.1273412	1.416	0.50177	0.99974	0.00011287
Cluster_07424_6.975152162_301.1189931	1.4159	0.5017	0.99974	0.00011287
Cluster_09593_4.638292278_399.0017131	0.70732	-0.49955	0.99974	0.00011287
Cluster_06176_1.713480331_221.0297887	0.70798	-0.49822	0.99974	0.00011287
Cluster_00072_0.499657837_174.5332516	1.4124	0.49818	0.99974	0.00011287
Cluster_12736_7.237556771_539.1675307	0.70806	-0.49806	0.99974	0.00011287
Cluster_11164_0.917088732_473.1510777	1.4116	0.49733	0.99974	0.00011287
Cluster_15951_0.558658776_718.6875527	1.4096	0.49533	0.99974	0.00011287
Cluster_00649_0.499697732_120.5121463	0.70947	-0.49519	0.99974	0.00011287
Cluster_09553_3.183108963_397.0407864	0.70987	-0.49437	0.99974	0.00011287
Cluster_17861_0.545820468_844.5276707	1.4086	0.49423	0.99974	0.00011287
Cluster_03377_0.503483105_957.2737887	0.7103	-0.49349	0.99974	0.00011287
Cluster_13786_8.928527295_591.1719017	1.4074	0.49303	0.99974	0.00011287
Cluster_16878_9.101896067_777.2988228	0.71054	-0.49301	0.99974	0.00011287
Cluster_06518_1.833919881_239.0588433	0.71121	-0.49165	0.99974	0.00011287
Cluster_08107_10.71941461_333.1915877	0.71131	-0.49145	0.99974	0.00011287
Cluster_05540_5.855013197_179.0704724	0.71155	-0.49096	0.99974	0.00011287
Cluster_19542_11.89239567_993.3171284	0.71165	-0.49075	0.99974	0.00011287
Cluster_15379_0.751365835_683.2258745	0.7118	-0.49045	0.99974	0.00011287
Cluster_06012_4.797194052_207.0292301	0.71231	-0.48943	0.99974	0.00011287
Cluster_19145_6.218477019_955.1377323	1.4029	0.48842	0.99974	0.00011287
Cluster_11401_0.626518135_483.1466964	1.4024	0.48795	0.99974	0.00011287
Cluster_06304_4.714447914_227.0187571	0.7133	-0.48743	0.99974	0.00011287
Cluster_03678_7.77741103_1201.265882	1.4018	0.48732	0.99974	0.00011287
Cluster_03141_6.550471378_766.1780796	1.4008	0.48626	0.99974	0.00011287
Cluster_15273_3.569276145_677.1530771	1.4005	0.48598	0.99974	0.00011287
Cluster_14136_4.32773101_609.0868709	1.4	0.48545	0.99974	0.00011287
Cluster_06115_5.01674359_215.0818306	1.3998	0.48525	0.99974	0.00011287
Cluster_11661_4.463300674_494.0834244	1.3995	0.48492	0.99974	0.00011287
Cluster_08651_4.498067952_359.0985875	0.71543	-0.48311	0.99974	0.00011287
Cluster_10763_5.645905517_454.1983127	1.3974	0.48278	0.99974	0.00011287
Cluster_10236_0.793223775_429.1243345	0.71563	-0.48272	0.99974	0.00011287
Cluster_19111_7.42656261_951.353867	1.3961	0.48142	0.99974	0.00011287
Cluster_12519_6.902670756_531.1318014	1.3961	0.48136	0.99974	0.00011287
Cluster_02862_6.585135685_657.6785701	0.71692	-0.48011	0.99974	0.00011287
Cluster_03072_6.721199445_735.1790988	1.3946	0.47987	0.99974	0.00011287
Cluster_17018_9.089037334_787.2463325	1.3941	0.47938	0.99974	0.00011287
Cluster_17192_8.537492897_797.2287447	1.3937	0.47888	0.99974	0.00011287
Cluster_17194_7.918622388_797.2293254	1.3931	0.47825	0.99974	0.00011287
Cluster_18361_4.071483694_886.158869	1.3927	0.47793	0.99974	0.00011287
Cluster_05908_7.16406768_200.6349404	1.3926	0.47779	0.99974	0.00011287
Cluster_11752_5.645402681_498.1908601	1.3918	0.47692	0.99974	0.00011287
Cluster_10839_6.907813044_457.1724629	1.3916	0.47678	0.99974	0.00011287
Cluster_07499_4.347152107_306.0763334	0.71865	-0.47663	0.99974	0.00011287
Cluster_07166_5.188332766_285.124055	1.391	0.47617	0.99974	0.00011287
Cluster_08021_0.600861156_329.086922	1.3896	0.47469	0.99974	0.00011287
Cluster_08329_6.26769139_343.1034021	0.72017	-0.4736	0.99974	0.00011287
Cluster_10265_4.329185196_429.9839657	0.72048	-0.47298	0.99974	0.00011287
Cluster_21063_6.489777921_1297.342583	1.3859	0.47086	0.99974	0.00011287
Cluster_09084_6.556490283_377.181946	0.72172	-0.47049	0.99974	0.00011287
Cluster_04199_4.712259205_111.0075695	0.72226	-0.46941	0.99974	0.00011287
Cluster_12567_6.902655807_533.1092099	1.3838	0.46862	0.99974	0.00011287
Cluster_14965_6.665250151_657.1409355	1.3835	0.46827	0.99974	0.00011287
Cluster_01233_0.503241715_153.3557558	1.3832	0.46805	0.99974	0.00011287
Cluster_14559_8.638830819_631.241755	1.383	0.46783	0.99974	0.00011287
Cluster_06736_3.345597_259.0819099	0.72363	-0.46668	0.99974	0.00011287
Cluster_12654_6.218432473_535.1934962	1.3817	0.46642	0.99974	0.00011287
Cluster_11042_7.242669669_467.1091185	0.72385	-0.46625	0.99974	0.00011287
Cluster_07279_5.960332917_293.106005	0.72435	-0.46524	0.99974	0.00011287
Cluster_07045_6.019265242_277.1292295	0.72441	-0.46512	0.99974	0.00011287
Cluster_07559_2.777287167_309.0730732	0.72499	-0.46397	0.99974	0.00011287
Cluster_08276_6.939566047_341.121597	0.72529	-0.46337	0.99974	0.00011287
Cluster_21370_7.233286263_1404.271427	1.3788	0.46336	0.99974	0.00011287
Cluster_09243_8.21520926_385.1505088	1.3787	0.4633	0.99974	0.00011287
Cluster_09762_1.420191086_406.0497605	0.72562	-0.46272	0.99974	0.00011287
Cluster_19736_6.019291801_1019.294389	0.72582	-0.46231	0.99974	0.00011287
Cluster_11910_1.451482526_505.0697474	0.72657	-0.46082	0.99974	0.00011287
Cluster_10259_4.200000641_429.1539083	1.3743	0.45875	0.99974	0.00011287
Cluster_13733_11.75717269_587.2508633	1.3743	0.45875	0.99974	0.00011287
Cluster_06970_1.287038183_273.0725252	0.72822	-0.45756	0.99974	0.00011287
Cluster_07588_2.965965189_310.1219387	1.3722	0.45649	0.99974	0.00011287
Cluster_20262_0.500525614_1104.773453	1.372	0.45631	0.99974	0.00011287
Cluster_02888_6.754676311_668.1654879	1.3718	0.4561	0.99974	0.00011287
Cluster_09480_11.89048996_393.1592977	0.72942	-0.45518	0.99974	0.00011287
Cluster_08050_0.90574462_331.0283148	1.3699	0.4541	0.99974	0.00011287
Cluster_05571_4.296624032_182.056278	1.3699	0.45409	0.99974	0.00011287
Cluster_07883_0.763517841_323.9989448	1.3694	0.45355	0.99974	0.00011287
Cluster_05120_2.407314843_154.9976403	0.73036	-0.45333	0.99974	0.00011287
Cluster_08372_1.975598127_345.0954259	1.3692	0.4533	0.99974	0.00011287
Cluster_03626_5.558825678_1153.289541	1.3675	0.45159	0.99974	0.00011287
Cluster_07459_5.646185689_303.1064154	0.73132	-0.45143	0.99974	0.00011287
Cluster_19697_6.019637689_1013.275142	0.73138	-0.4513	0.99974	0.00011287
Cluster_06859_1.082830735_267.1082801	1.3662	0.45018	0.99974	0.00011287
Cluster_21247_0.500569612_1362.687384	0.73219	-0.44972	0.99974	0.00011287
Cluster_15524_6.717719839_693.1534815	0.73256	-0.44897	0.99974	0.00011287
Cluster_19069_5.554213434_947.2683475	0.73264	-0.44883	0.99974	0.00011287
Cluster_11729_4.207322673_497.1424453	1.3646	0.44853	0.99974	0.00011287
Cluster_09275_0.567738081_386.8109324	0.73303	-0.44806	0.99974	0.00011287
Cluster_11061_7.754971501_468.1510805	1.3637	0.44757	0.99974	0.00011287
Cluster_17058_16.6098201_789.3681669	0.73359	-0.44696	0.99974	0.00011287
Cluster_17581_5.94633831_825.2450252	0.73371	-0.44672	0.99974	0.00011287
Cluster_09973_1.053636231_417.0798634	0.73412	-0.44592	0.99974	0.00011287
Cluster_16827_5.655115724_775.2692082	0.73444	-0.44528	0.99974	0.00011287
Cluster_19570_8.069807354_997.3198776	1.3607	0.44438	0.99974	0.00011287
Cluster_10835_1.502107316_457.1200238	0.73512	-0.44394	0.99974	0.00011287
Cluster_15069_4.723243121_663.2133331	0.73557	-0.44306	0.99974	0.00011287
Cluster_07254_7.40131215_291.1447904	0.73718	-0.43991	0.99974	0.00011287
Cluster_20268_0.502013659_1106.740488	1.356	0.43938	0.99974	0.00011287
Cluster_17051_8.205838775_789.3006103	1.3559	0.4393	0.99974	0.00011287
Cluster_03894_5.928164144_1385.293812	1.3556	0.43889	0.99974	0.00011287
Cluster_03981_0.964312617_101.0230599	0.73793	-0.43844	0.99974	0.00011287
Cluster_10873_10.18482962_459.1490198	0.73799	-0.43832	0.99974	0.00011287
Cluster_07746_4.378701693_319.0933816	0.73805	-0.43821	0.99974	0.00011287
Cluster_20076_0.509040646_1068.685839	1.3548	0.43808	0.99974	0.00011287
Cluster_06259_7.946200089_223.0968608	1.3547	0.43799	0.99974	0.00011287
Cluster_08108_10.90616267_333.1920108	0.73845	-0.43742	0.99974	0.00011287
Cluster_20274_0.501743057_1108.737199	0.73846	-0.4374	0.99974	0.00011287
Cluster_20022_11.89314221_1061.305779	0.73847	-0.43739	0.99974	0.00011287
Cluster_10415_7.793290865_437.202408	0.7387	-0.43693	0.99974	0.00011287
Cluster_07416_5.204474589_301.0927049	0.73874	-0.43685	0.99974	0.00011287
Cluster_14686_5.613655193_639.1572987	0.7392	-0.43596	0.99974	0.00011287
Cluster_08835_4.638312355_367.0646796	0.73924	-0.43589	0.99974	0.00011287
Cluster_05255_2.231013324_167.0816179	1.3526	0.43576	0.99974	0.00011287
Cluster_15703_0.824572446_703.241747	0.73949	-0.4354	0.99974	0.00011287
Cluster_17346_5.606797718_807.2590965	1.352	0.43512	0.99974	0.00011287
Cluster_09690_3.347925377_403.0550347	0.74064	-0.43316	0.99974	0.00011287
Cluster_13911_0.550929356_597.1071371	0.74084	-0.43276	0.99974	0.00011287
Cluster_09255_7.94804689_385.1505018	1.3485	0.43136	0.99974	0.00011287
Cluster_18375_4.07151273_888.1567762	1.3483	0.43112	0.99974	0.00011287
Cluster_03916_0.752553979_1416.448313	0.74172	-0.43104	0.99974	0.00011287
Cluster_15914_0.558647028_716.6909645	1.3458	0.42847	0.99974	0.00011287
Cluster_02438_6.496064943_476.1031876	1.3456	0.42828	0.99974	0.00011287
Cluster_18648_0.501615896_910.7693053	1.3453	0.42791	0.99974	0.00011287
Cluster_12880_11.89058756_547.1329057	0.74345	-0.42769	0.99974	0.00011287
Cluster_05958_3.720059916_203.0190578	1.3449	0.42748	0.99974	0.00011287
Cluster_14274_4.720634789_615.2129319	0.74363	-0.42735	0.99974	0.00011287
Cluster_07517_4.78566679_306.9545479	0.74389	-0.42684	0.99974	0.00011287
Cluster_03013_6.721934643_713.1840827	1.3431	0.42559	0.99974	0.00011287
Cluster_15691_0.558453453_702.7142622	1.343	0.42542	0.99974	0.00011287
Cluster_07243_5.604498817_291.0485027	1.3428	0.42529	0.99974	0.00011287
Cluster_08839_5.312919612_367.0976608	0.74475	-0.42517	0.99974	0.00011287
Cluster_17195_7.98878882_797.2304599	1.3426	0.42505	0.99974	0.00011287
Glutathione	0.74487	-0.42493	0.99974	0.00011287
Cluster_07495_1.187702106_306.0768962	0.74487	-0.42493	0.99974	0.00011287
Cluster_04532_7.464460871_127.0002147	0.74545	-0.42381	0.99974	0.00011287
Cluster_18252_0.552648486_874.5941242	1.3414	0.42369	0.99974	0.00011287
Cluster_05246_4.000896167_167.0334684	0.74564	-0.42344	0.99974	0.00011287
Cluster_20218_0.501441673_1094.219619	1.3408	0.42315	0.99974	0.00011287
Cluster_16369_8.672855502_745.2368534	1.3405	0.42272	0.99974	0.00011287
Cluster_18082_0.497579884_860.8365424	1.3404	0.42269	0.99974	0.00011287
Cluster_10328_8.698340123_433.1501419	0.74634	-0.42209	0.99974	0.00011287
Cluster_03366_0.499566475_948.2812859	1.3396	0.42175	0.99974	0.00011287
Cluster_20686_7.785317488_1197.293722	1.3393	0.42149	0.99974	0.00011287
Cluster_10087_1.750227487_422.0868638	1.3392	0.4214	0.99974	0.00011287
Cluster_07332_2.233632252_297.0701343	1.3381	0.42017	0.99974	0.00011287
Cluster_16864_4.429362825_777.1468037	0.74771	-0.41945	0.99974	0.00011287
Cluster_04224_0.778794389_112.9867861	0.74794	-0.41901	0.99974	0.00011287
Cluster_02648_6.475654695_577.1474777	1.3369	0.41885	0.99974	0.00011287
Cluster_05721_2.274634127_195.0292835	0.74811	-0.41867	0.99974	0.00011287
Cluster_06219_7.232765076_223.0205501	1.3365	0.4185	0.99974	0.00011287
Cluster_12970_0.558646421_550.7667111	1.3364	0.41841	0.99974	0.00011287
Cluster_17298_0.493443489_803.8291006	1.3361	0.41806	0.99974	0.00011287
Cluster_09457_11.89290232_392.2110535	0.74848	-0.41797	0.99974	0.00011287
Cluster_06318_4.982224849_227.1393944	0.74851	-0.41791	0.99974	0.00011287
Cluster_08193_3.778800351_338.0886806	0.74885	-0.41726	0.99974	0.00011287
Cluster_12818_7.742169584_544.1670491	1.3353	0.41721	0.99974	0.00011287
Cluster_16974_0.55702095_784.6785824	1.3345	0.41632	0.99974	0.00011287
Cluster_20809_8.164509213_1227.313717	0.74948	-0.41604	0.99974	0.00011287
Cluster_06095_0.712482166_213.0874986	0.74969	-0.41563	0.99974	0.00011287
Cluster_08579_0.596807372_356.9999511	1.3338	0.41556	0.99974	0.00011287
Cluster_05544_7.946740574_179.1070133	1.3334	0.41513	0.99974	0.00011287
Cluster_07175_1.150359984_286.0568715	0.74995	-0.41513	0.99974	0.00011287
Cluster_07507_4.879005986_306.0979365	0.75044	-0.41419	0.99974	0.00011287
Cluster_17277_5.411487157_803.1706524	1.3321	0.41374	0.99974	0.00011287
Cluster_09578_5.992754977_397.207757	0.75087	-0.41336	0.99974	0.00011287
Cluster_02856_7.536552027_656.16798	1.3313	0.41284	0.99974	0.00011287
Cluster_10085_1.631532553_422.08686	1.3306	0.41209	0.99974	0.00011287
Cluster_07096_0.597732457_280.9948108	1.3299	0.41128	0.99974	0.00011287
Cluster_10595_0.548774955_446.715214	1.3295	0.41087	0.99974	0.00011287
Cluster_06735_2.719515286_259.0822252	0.75238	-0.41046	0.99974	0.00011287
Cluster_11409_3.788302286_483.2092811	1.3291	0.41045	0.99974	0.00011287
Cluster_16515_5.834341049_755.2046676	0.75243	-0.41037	0.99974	0.00011287
Cluster_02232_7.12800504_339.6465177	1.3288	0.41017	0.99974	0.00011287
Cluster_07114_2.697981795_282.0839811	0.75255	-0.41014	0.99974	0.00011287
Cluster_11213_4.800470229_475.0253502	1.3285	0.40978	0.99974	0.00011287
Cluster_15591_1.107058252_697.1459344	0.75281	-0.40964	0.99974	0.00011287
Cluster_07442_4.212733841_303.0074265	1.328	0.40922	0.99974	0.00011287
Cluster_08300_4.923390445_342.1190373	1.3276	0.40883	0.99974	0.00011287
Cluster_06007_0.660659466_207.0138578	1.3273	0.40848	0.99974	0.00011287
Cluster_05204_8.856999263_162.0221468	0.75372	-0.40791	0.99974	0.00011287
Cluster_09781_0.657958922_407.0959036	0.754	-0.40737	0.99974	0.00011287
Cluster_07122_5.418899212_283.0821867	0.75466	-0.4061	0.99974	0.00011287
Cluster_03011_5.832492125_713.1840854	1.3251	0.40606	0.99974	0.00011287
Cluster_03986_6.907194121_101.0231413	1.3245	0.40548	0.99974	0.00011287
Cluster_16383_0.540264982_745.550982	1.323	0.40385	0.99974	0.00011287
Cluster_19380_6.24450629_977.1211091	1.3228	0.40357	0.99974	0.00011287
Cluster_07265_11.89052258_291.1808435	0.75625	-0.40306	0.99974	0.00011287
Cluster_08414_5.188337021_347.1241229	1.3208	0.40144	0.99974	0.00011287
Cluster_12619_7.742659835_534.1376294	1.319	0.39949	0.99974	0.00011287
Cluster_19240_5.830829016_963.20154	1.319	0.39945	0.99974	0.00011287
Cluster_12527_8.379408916_531.1514242	1.319	0.39944	0.99974	0.00011287
Cluster_07407_0.950244977_301.0173932	0.75824	-0.39927	0.99974	0.00011287
Cluster_08199_1.189855178_339.0305751	1.3182	0.39858	0.99974	0.00011287
Cluster_07257_10.90616357_291.1811407	0.75873	-0.39835	0.99974	0.00011287
Cluster_19395_6.244450682_979.117262	1.3176	0.39787	0.99974	0.00011287
Cluster_06225_4.254003575_223.0240673	0.7591	-0.39763	0.99974	0.00011287
Cluster_08140_6.154749893_335.1711829	0.7591	-0.39763	0.99974	0.00011287
Cluster_16389_0.746355398_746.220601	0.75912	-0.3976	0.99974	0.00011287
Cluster_16866_6.520139894_777.1843063	0.75946	-0.39696	0.99974	0.00011287
Cluster_11278_4.814405565_478.088472	0.75955	-0.39679	0.99974	0.00011287
Cluster_13584_5.819949518_579.2672278	1.3162	0.39641	0.99974	0.00011287
Cluster_05630_1.613404433_188.0557648	0.76	-0.39593	0.99974	0.00011287
Cluster_10238_6.939310396_429.1018248	0.76031	-0.39533	0.99974	0.00011287
Cluster_06622_3.383985788_248.0173988	0.76048	-0.39502	0.99974	0.00011287
Cluster_14297_0.558518523_616.7538109	0.76059	-0.39481	0.99974	0.00011287
Cluster_09242_6.939513767_385.1114351	0.7606	-0.39479	0.99974	0.00011287
Cluster_09187_5.855676565_383.1345529	0.76062	-0.39476	0.99974	0.00011287
Cluster_16354_5.507886019_745.1212283	0.76075	-0.39451	0.99974	0.00011287
Cluster_06645_7.400260137_249.1340789	0.76076	-0.39448	0.99974	0.00011287
Cluster_18013_6.702709409_855.2559041	0.76088	-0.39426	0.99974	0.00011287
Cluster_20239_1.439777681_1099.147986	0.76094	-0.39415	0.99974	0.00011287
Cluster_03509_0.753635138_1074.32666	0.76096	-0.3941	0.99974	0.00011287
Cluster_02608_5.927553613_546.1373448	1.314	0.39393	0.99974	0.00011287
Cluster_14444_6.355953993_625.1414862	0.7611	-0.39384	0.99974	0.00011287
Cluster_18349_0.9837498_883.0151551	1.3138	0.39379	0.99974	0.00011287
Cluster_08720_9.798124945_361.0906176	1.3138	0.39375	0.99974	0.00011287
Cluster_19173_6.21776773_957.1349851	1.3136	0.39348	0.99974	0.00011287
Cluster_20651_6.650702816_1187.30873	1.3136	0.39348	0.99974	0.00011287
Cluster_13383_0.76309594_571.1132578	1.3128	0.39263	0.99974	0.00011287
Cluster_06960_1.186653075_272.0887835	0.76266	-0.3909	0.99974	0.00011287
Cluster_04832_4.879771415_144.04434	0.76314	-0.38999	0.99974	0.00011287
Cluster_07951_5.207437759_327.0694308	0.76328	-0.38971	0.99974	0.00011287
Cluster_17345_5.547409549_807.2108537	0.76337	-0.38954	0.99974	0.00011287
Cluster_02636_5.928013149_567.1434702	1.3096	0.38917	0.99974	0.00011287
Cluster_11118_3.137587604_471.1018472	1.3092	0.38864	0.99974	0.00011287
Cluster_19401_8.558192225_979.2041873	1.309	0.38843	0.99974	0.00011287
Cluster_07755_6.939439333_319.1400977	0.76431	-0.38777	0.99974	0.00011287
Cluster_06733_5.203500153_259.082192	0.76491	-0.38664	0.99974	0.00011287
Cluster_09895_4.058596824_413.0490143	0.76503	-0.38642	0.99974	0.00011287
Cluster_05124_2.273784572_155.0339872	0.76529	-0.38592	0.99974	0.00011287
Cluster_10889_5.974225851_460.1316116	0.7657	-0.38515	0.99974	0.00011287
Cluster_20212_6.669562368_1093.282572	1.3057	0.38483	0.99974	0.00011287
Cluster_05599_2.232036426_185.0923611	1.3055	0.3846	0.99974	0.00011287
Cluster_09906_5.664629291_413.1449126	0.76625	-0.38412	0.99974	0.00011287
Cluster_05978_3.384042542_204.0270996	0.76627	-0.38407	0.99974	0.00011287
Cluster_09759_8.690941819_405.2129489	0.76632	-0.38398	0.99974	0.00011287
Cluster_18835_3.185663002_925.2703074	1.3049	0.38391	0.99974	0.00011287
Cluster_13889_7.157071673_595.204102	0.76642	-0.38378	0.99974	0.00011287
Cluster_06265_7.233237249_223.1006956	1.3044	0.3834	0.99974	0.00011287
Cluster_04916_6.224350536_151.0389314	1.3042	0.38312	0.99974	0.00011287
Cluster_04689_4.788757218_135.0439113	0.76685	-0.38299	0.99974	0.00011287
Cluster_17594_9.975211992_825.2377682	1.304	0.38299	0.99974	0.00011287
Cluster_02951_6.491150572_688.1526483	1.304	0.38295	0.99974	0.00011287
Cluster_05505_4.332988661_179.0341305	0.76696	-0.38277	0.99974	0.00011287
Cluster_09922_7.789973314_413.17977	0.76716	-0.38239	0.99974	0.00011287
Cluster_16024_6.663841903_723.1052972	1.3033	0.38215	0.99974	0.00011287
Cluster_05547_9.798134505_179.1067651	1.3029	0.38175	0.99974	0.00011287
Cluster_07500_7.240892931_306.0766519	0.76768	-0.38141	0.99974	0.00011287
Cluster_03741_0.752848074_1245.384249	0.76777	-0.38126	0.99974	0.00011287
Cluster_05647_5.747360559_190.0263938	0.76825	-0.38035	0.99974	0.00011287
Cluster_04839_0.704986169_145.0133605	0.76847	-0.37994	0.99974	0.00011287
Cluster_07372_6.939497609_299.1112663	0.76869	-0.37952	0.99974	0.00011287
Cluster_07741_5.417112996_319.0589265	0.76878	-0.37936	0.99974	0.00011287
Cluster_21302_6.752379822_1381.324838	1.3006	0.37919	0.99974	0.00011287
Cluster_08152_8.109817664_336.1088927	0.76896	-0.37903	0.99974	0.00011287
Cluster_05181_6.910186638_161.0446429	1.3001	0.37864	0.99974	0.00011287
Cluster_08211_9.798149553_339.1084103	1.2988	0.37714	0.99974	0.00011287
Cluster_10266_1.407452004_430.0843178	1.2988	0.37712	0.99974	0.00011287
Cluster_02627_6.491840621_557.12967	1.2982	0.3765	0.99974	0.00011287
Cluster_07065_0.531940858_278.9138387	1.2979	0.37623	0.99974	0.00011287
Cluster_14256_0.499339962_614.9004319	1.2977	0.37601	0.99974	0.00011287
Cluster_11836_8.212003588_501.1624052	1.2977	0.37598	0.99974	0.00011287
Cluster_10877_8.097151068_459.2231752	1.2977	0.37596	0.99974	0.00011287
Cluster_13545_6.290857639_579.1352359	0.77064	-0.37586	0.99974	0.00011287
Cluster_10760_17.32212193_453.7862355	0.77066	-0.37584	0.99974	0.00011287
Cluster_07855_10.26056319_323.1133776	1.2973	0.37547	0.99974	0.00011287
Cluster_20788_6.133640681_1221.306733	0.7709	-0.37539	0.99974	0.00011287
Cluster_08186_4.141653338_338.0876585	0.77104	-0.37511	0.99974	0.00011287
Cluster_04799_3.381638408_138.0549299	0.77114	-0.37493	0.99974	0.00011287
Cluster_06090_2.274616137_213.0395552	0.77129	-0.37465	0.99974	0.00011287
Cluster_06517_1.590412555_239.0591243	0.77163	-0.37402	0.99974	0.00011287
Cluster_08798_6.606635913_365.1353321	1.2953	0.3733	0.99974	0.00011287
Cluster_06262_9.798131922_223.0969269	1.2947	0.3726	0.99974	0.00011287
Cluster_12193_7.36491642_517.09766	1.2945	0.37244	0.99974	0.00011287
Cluster_07014_4.587830791_275.1514062	0.77252	-0.37236	0.99974	0.00011287
Cluster_05900_0.767283665_200.4150591	1.2942	0.3721	0.99974	0.00011287
Cluster_09681_5.319896429_402.086337	0.77274	-0.37195	0.99974	0.00011287
Cluster_07810_5.088735516_321.1553786	0.77284	-0.37177	0.99974	0.00011287
Cluster_08029_7.489926647_329.1137628	1.2939	0.3717	0.99974	0.00011287
Cluster_08190_5.478946181_338.0880579	0.77293	-0.37159	0.99974	0.00011287
Cluster_03613_5.763970516_1144.306389	1.2936	0.37142	0.99974	0.00011287
Cluster_06770_5.848052629_262.0720687	0.7737	-0.37016	0.99974	0.00011287
Cluster_14443_6.047231664_625.1415382	0.77371	-0.37013	0.99974	0.00011287
Cluster_14953_5.507641105_655.1529483	0.77506	-0.36763	0.99974	0.00011287
Cluster_17913_0.500062864_848.8217849	0.77515	-0.36745	0.99974	0.00011287
Cluster_02637_7.777121761_567.1433031	1.29	0.36737	0.99974	0.00011287
Cluster_07426_6.18400875_301.1190243	1.2899	0.36729	0.99974	0.00011287
Cluster_15683_6.502766366_702.2543953	1.2895	0.36684	0.99974	0.00011287
Cluster_04763_2.274624586_137.0231815	0.77553	-0.36674	0.99974	0.00011287
Cluster_11205_4.712935108_474.119097	0.77604	-0.3658	0.99974	0.00011287
Cluster_08130_3.334704797_335.0979933	0.77618	-0.36553	0.99974	0.00011287
Cluster_09554_3.254788422_397.0401978	0.77651	-0.36493	0.99974	0.00011287
Cluster_08325_0.68511461_343.1279571	1.2869	0.3639	0.99974	0.00011287
Cluster_06893_0.549423986_269.8330793	1.2857	0.36257	0.99974	0.00011287
Cluster_11492_8.379417111_487.1610572	1.2857	0.36257	0.99974	0.00011287
Cluster_09238_8.512577169_385.1136523	1.2854	0.36223	0.99974	0.00011287
Cluster_18360_5.654957472_885.2714888	0.77876	-0.36075	0.99974	0.00011287
Cluster_08484_1.779797046_352.0096975	0.77901	-0.36029	0.99974	0.00011287
Cluster_16305_7.301651664_743.1426542	1.2834	0.36	0.99974	0.00011287
Cluster_14448_5.0558016_625.1415176	0.77917	-0.35999	0.99974	0.00011287
Cluster_06481_6.01799184_235.1183772	0.77964	-0.35912	0.99974	0.00011287
Cluster_08047_1.502708412_330.9392853	1.2819	0.35828	0.99974	0.00011287
Cluster_16427_9.457316693_749.1304507	0.78014	-0.35819	0.99974	0.00011287
Cluster_06373_1.677965661_230.0662696	0.78015	-0.35818	0.99974	0.00011287
Cluster_16361_8.010641723_745.2368317	1.2818	0.35814	0.99974	0.00011287
Cluster_09044_11.89049047_375.2023916	0.78021	-0.35807	0.99974	0.00011287
Cluster_18159_0.501429431_866.7954338	1.2804	0.35659	0.99974	0.00011287
Cluster_17121_6.367225553_793.1805432	1.28	0.35613	0.99974	0.00011287
Cluster_08111_11.8911721_333.1915551	0.78138	-0.35591	0.99974	0.00011287
Cluster_17765_7.933664382_837.3224902	1.2798	0.35588	0.99974	0.00011287
Cluster_18468_0.506471887_894.747186	1.2796	0.35568	0.99974	0.00011287
Cluster_09623_11.89197768_399.163479	0.78184	-0.35506	0.99974	0.00011287
Cluster_02650_5.92509068_578.1328893	1.2789	0.35491	0.99974	0.00011287
Cluster_18372_7.224785265_887.2633525	1.2785	0.35448	0.99974	0.00011287
Cluster_13577_11.51019528_579.1923395	0.78215	-0.35447	0.99974	0.00011287
Cluster_17215_0.839043759_799.2382091	0.78227	-0.35427	0.99974	0.00011287
Cluster_12725_0.564710372_538.7575016	0.78229	-0.35423	0.99974	0.00011287
Cluster_09262_7.024153387_385.1871023	1.2782	0.35413	0.99974	0.00011287
Cluster_11749_7.743149041_498.1616239	1.2781	0.354	0.99974	0.00011287
Cluster_15827_0.789848034_711.2208521	0.78252	-0.35381	0.99974	0.00011287
Cluster_08377_5.64624025_345.1168248	0.78255	-0.35374	0.99974	0.00011287
Cluster_10367_10.90624094_435.1401823	0.78278	-0.35331	0.99974	0.00011287
Cluster_17244_0.499690553_800.8166868	1.2764	0.35214	0.99974	0.00011287
Cluster_08536_4.634714818_354.0823178	0.78343	-0.35213	0.99974	0.00011287
Cluster_05259_1.375623625_169.0134766	1.2762	0.3519	0.99974	0.00011287
Cluster_09345_4.638239412_389.0471003	0.78365	-0.35171	0.99974	0.00011287
Cluster_06879_4.667982133_269.0668156	0.78368	-0.35166	0.99974	0.00011287
Cluster_10312_4.023234827_432.0999518	0.7837	-0.35163	0.99974	0.00011287
Cluster_04840_0.76320423_145.013215	0.78377	-0.35151	0.99974	0.00011287
Cluster_09115_11.89050979_379.1972421	0.7838	-0.35144	0.99974	0.00011287
Cluster_08248_4.383989875_341.087388	0.78387	-0.35132	0.99974	0.00011287
Cluster_04534_10.90616529_126.9999586	0.78399	-0.3511	0.99974	0.00011287
Cluster_12962_11.00047887_549.2700444	1.2752	0.35077	0.99974	0.00011287
Cluster_20509_0.506963769_1154.708259	1.2747	0.35011	0.99974	0.00011287
Cluster_07905_5.059037108_325.0928946	0.78473	-0.34973	0.99974	0.00011287
Cluster_12734_5.185216931_539.1005408	1.2739	0.34927	0.99974	0.00011287
Cluster_09832_3.044795857_409.1255864	0.78525	-0.34878	0.99974	0.00011287
Cluster_04425_5.417909771_121.0281116	0.78569	-0.34797	0.99974	0.00011287
Cluster_05969_4.197658712_203.0817779	1.2727	0.34792	0.99974	0.00011287
Cluster_02859_6.752421706_657.1768804	1.2725	0.34764	0.99974	0.00011287
Cluster_15904_4.668819427_715.2086225	0.78619	-0.34706	0.99974	0.00011287
Cluster_13731_3.569283627_587.1818662	1.2719	0.34697	0.99974	0.00011287
Cluster_09704_5.188449792_403.1244978	1.2716	0.34664	0.99974	0.00011287
Cluster_20385_11.89083216_1129.291995	0.7865	-0.34649	0.99974	0.00011287
Cluster_17686_5.696636218_831.2212281	0.78659	-0.34632	0.99974	0.00011287
Cluster_06222_2.274571948_223.024235	0.78669	-0.34613	0.99974	0.00011287
Cluster_02107_2.96867194_308.6185685	1.271	0.34601	0.99974	0.00011287
Cluster_10791_11.891966_455.1422831	0.7868	-0.34594	0.99974	0.00011287
Cluster_03716_3.12521825_1232.376437	1.2706	0.34556	0.99974	0.00011287
Cluster_10611_9.024468782_447.1295213	1.2705	0.34541	0.99974	0.00011287
Cluster_09112_10.90615273_379.1972678	0.78721	-0.34518	0.99974	0.00011287
Cluster_13310_0.547347154_566.6639626	1.27	0.34482	0.99974	0.00011287
Cluster_19895_6.267423138_1045.105993	1.2699	0.34475	0.99974	0.00011287
Cluster_17017_6.378356209_787.2693978	0.78745	-0.34474	0.99974	0.00011287
Cluster_08158_1.895871509_337.077154	0.7875	-0.34466	0.99974	0.00011287
Cluster_17053_9.94543613_789.2650055	1.2697	0.34444	0.99974	0.00011287
Cluster_09669_10.72013628_401.1793118	0.78766	-0.34436	0.99974	0.00011287
Cluster_11222_0.82944842_475.1303742	0.78791	-0.3439	0.99974	0.00011287
Cluster_03560_3.031501302_1103.343017	0.78797	-0.3438	0.99974	0.00011287
Cluster_03893_6.498178409_1385.300333	1.269	0.34365	0.99974	0.00011287
Cluster_09433_10.90620715_391.1502182	0.78813	-0.3435	0.99974	0.00011287
Cluster_06536_3.008015695_241.0351786	0.7885	-0.34281	0.99974	0.00011287
Cluster_20688_11.89082748_1197.277775	0.78858	-0.34266	0.99974	0.00011287
Cluster_06136_6.224827523_217.011125	1.2671	0.34156	0.99974	0.00011287
Cluster_11770_7.255242023_499.1646827	1.2669	0.34129	0.99974	0.00011287
Cluster_08480_9.275219046_351.1663655	0.78944	-0.34109	0.99974	0.00011287
Cluster_17287_0.758871892_803.1740411	1.2664	0.34076	0.99974	0.00011287
Cluster_16101_4.221380442_728.1517407	0.78973	-0.34056	0.99974	0.00011287
Cluster_11565_5.061163761_490.0461558	1.266	0.34028	0.99974	0.00011287
Kaempferol glucosyglucoside rhamnoside	0.78989	-0.34027	0.99974	0.00011287
Cluster_16517_6.08236307_755.2044701	0.78989	-0.34027	0.99974	0.00011287
Cluster_20613_7.779114008_1179.282151	1.2659	0.34017	0.99974	0.00011287
Cluster_07131_6.183909477_283.1084443	1.2656	0.3398	0.99974	0.00011287
Cluster_07462_7.317959067_303.1350994	1.2652	0.33934	0.99974	0.00011287
Cluster_15219_6.022530594_673.1050322	1.265	0.33918	0.99974	0.00011287
Cluster_06689_8.946285306_255.1136164	1.2645	0.33858	0.99974	0.00011287
Cluster_04772_5.682126612_137.0231637	0.79102	-0.33821	0.99974	0.00011287
Cluster_04913_4.80646407_151.0389601	0.79104	-0.33817	0.99974	0.00011287
Cluster_10511_4.476082864_442.9913187	1.264	0.33797	0.99974	0.00011287
Cluster_06816_5.746145298_265.0716899	0.79121	-0.33786	0.99974	0.00011287
Cluster_11646_9.703353121_493.2292854	0.79149	-0.33736	0.99974	0.00011287
Cluster_14158_3.568068661_609.1669904	1.2633	0.33722	0.99974	0.00011287
Cluster_16126_6.071284619_729.2619681	1.2631	0.33695	0.99974	0.00011287
Cluster_02999_7.35996708_709.1481005	0.79176	-0.33687	0.99974	0.00011287
Cluster_07530_4.715414864_307.103563	0.79188	-0.33664	0.99974	0.00011287
Cluster_10586_4.975067861_446.1158621	0.79203	-0.33636	0.99974	0.00011287
Cluster_19595_8.543934872_1000.281485	1.2621	0.33586	0.99974	0.00011287
Cluster_09286_3.908458058_387.0931073	0.79233	-0.33582	0.99974	0.00011287
Cluster_18207_5.54837124_871.1595617	0.79239	-0.33571	0.99974	0.00011287
Cluster_12892_4.678718554_547.1678726	0.7926	-0.33534	0.99974	0.00011287
Cluster_02009_4.202105281_270.5683199	1.2616	0.33526	0.99974	0.00011287
Cluster_09444_7.864385341_391.1965554	0.79296	-0.33468	0.99974	0.00011287
Cluster_02872_6.214244812_661.1585625	1.2609	0.33445	0.99974	0.00011287
Cluster_08661_7.399123727_359.1324245	0.79375	-0.33324	0.99974	0.00011287
Cluster_09195_1.803453882_383.1223828	1.2597	0.33305	0.99974	0.00011287
Cluster_07150_2.270374287_285.0251855	0.79413	-0.33255	0.99974	0.00011287
Cluster_04487_2.879215861_122.0236018	0.79464	-0.33163	0.99974	0.00011287
Cluster_06707_6.602814813_257.1293599	0.79472	-0.33149	0.99974	0.00011287
Cluster_05442_2.556016109_175.0238935	1.2579	0.33101	0.99974	0.00011287
Cluster_16571_8.521994886_757.2350744	1.2576	0.33066	0.99974	0.00011287
Cluster_13729_8.639550046_587.2511471	1.2574	0.33046	0.99974	0.00011287
Cluster_17553_6.081671328_823.1920585	0.79543	-0.3302	0.99974	0.00011287
Cluster_02803_5.645787229_627.1645563	1.2568	0.32976	0.99974	0.00011287
Cluster_16220_7.261032258_736.2112346	1.2566	0.32955	0.99974	0.00011287
Cluster_11083_6.50206253_469.193057	0.79583	-0.32947	0.99974	0.00011287
Cluster_16850_8.58970437_775.2476592	1.2564	0.32935	0.99974	0.00011287
Cluster_07899_0.72878475_325.0782894	1.2557	0.32852	0.99974	0.00011287
Cluster_06588_9.799835753_245.0792152	1.2545	0.32712	0.99974	0.00011287
Cluster_07107_4.535125688_281.1241351	0.79713	-0.32712	0.99974	0.00011287
Cluster_09192_2.346593338_383.117443	0.79721	-0.32696	0.99974	0.00011287
Cluster_12378_8.271855966_523.2034031	0.79736	-0.3267	0.99974	0.00011287
Cluster_17596_7.026748048_825.2473305	1.2539	0.32644	0.99974	0.00011287
Cluster_08858_5.091505343_367.1608237	0.79751	-0.32643	0.99974	0.00011287
Cluster_14853_7.613808638_649.1782697	1.2538	0.32631	0.99974	0.00011287
Cluster_18045_7.66645245_857.2515252	1.2533	0.32579	0.99974	0.00011287
Cluster_13225_3.153806036_563.1369835	0.79789	-0.32574	0.99974	0.00011287
Cluster_15657_0.557074773_700.7157103	0.79794	-0.32564	0.99974	0.00011287
Cluster_19113_8.071029087_951.3142268	1.2529	0.32532	0.99974	0.00011287
Cluster_08947_7.195939904_371.134306	0.79851	-0.32461	0.99974	0.00011287
Cluster_03009_6.359927928_713.1840677	1.2523	0.3246	0.99974	0.00011287
Cluster_03866_6.491106065_1363.316914	1.2519	0.32417	0.99974	0.00011287
Cluster_05142_0.639841387_157.0608288	1.2519	0.32414	0.99974	0.00011287
Cluster_09118_10.72019722_379.1972499	0.79892	-0.32388	0.99974	0.00011287
Cluster_05961_10.18524642_203.0555288	0.79923	-0.32331	0.99974	0.00011287
Cluster_14644_9.805542665_636.1332357	0.79942	-0.32297	0.99974	0.00011287
Cluster_06080_3.185653713_212.0554335	1.2507	0.32278	0.99974	0.00011287
Cluster_07828_5.848751914_322.0928914	0.79953	-0.32277	0.99974	0.00011287
Cluster_15478_11.36377095_689.3390103	0.79961	-0.32263	0.99974	0.00011287
Cluster_06513_3.53881886_239.0191529	1.2504	0.32237	0.99974	0.00011287
Cluster_00015_6.906756927_115.7873585	1.2502	0.3222	0.99974	0.00011287
Cluster_13216_3.587075592_563.1620765	0.80003	-0.32187	0.99974	0.00011287
Cluster_14345_4.789693797_619.1876257	1.2498	0.32168	0.99974	0.00011287
Cluster_11806_3.153458033_500.1402569	0.80041	-0.32119	0.99974	0.00011287
Cluster_02858_6.490720075_657.1753701	1.2493	0.32108	0.99974	0.00011287
Cluster_04273_1.049696923_117.0181203	1.2491	0.32088	0.99974	0.00011287
Cluster_03839_6.485417952_1341.843307	1.2486	0.32026	0.99974	0.00011287
Cluster_04282_0.750406531_119.0338232	0.80094	-0.32023	0.99974	0.00011287
Cluster_13017_7.051907552_552.0384875	1.2485	0.32022	0.99974	0.00011287
Cluster_19001_5.830901775_941.2189193	1.2482	0.31986	0.99974	0.00011287
Cluster_14155_7.091964283_609.1471291	0.80124	-0.31969	0.99974	0.00011287
Cluster_16215_0.756870134_736.1375985	0.80173	-0.31881	0.99974	0.00011287
Cluster_16457_0.755836869_751.2143766	0.80175	-0.31878	0.99974	0.00011287
Cluster_09443_7.790218657_391.1970843	0.80192	-0.31848	0.99974	0.00011287
Cluster_17774_0.554081376_838.690997	1.2469	0.31838	0.99974	0.00011287
Cluster_05295_0.698105748_172.024306	0.80203	-0.31828	0.99974	0.00011287
Cluster_10690_9.418207194_451.0598656	1.2467	0.31815	0.99974	0.00011287
Cluster_15965_0.752154676_719.2022095	0.80218	-0.31801	0.99974	0.00011287
Cluster_04828_11.1309491_143.1066745	0.80221	-0.31795	0.99974	0.00011287
Cluster_10071_11.68047091_421.208021	0.80238	-0.31764	0.99974	0.00011287
Cluster_12354_5.156075186_523.1107987	0.80255	-0.31733	0.99974	0.00011287
Cluster_06701_2.112119272_257.0774528	0.80259	-0.31726	0.99974	0.00011287
Cluster_18732_7.152218143_917.4482508	1.2454	0.31664	0.99974	0.00011287
Cluster_18925_2.742744463_933.2368509	1.2454	0.31658	0.99974	0.00011287
Cluster_02959_6.499052756_690.1607919	1.2453	0.31654	0.99974	0.00011287
Cluster_12533_8.198905364_531.1509171	1.2448	0.31597	0.99974	0.00011287
Cluster_08683_10.9061802_359.1692833	0.80342	-0.31578	0.99974	0.00011287
Cluster_10003_7.190205552_417.2117063	1.2443	0.31529	0.99974	0.00011287
Cluster_02994_6.492314724_704.1554114	1.2441	0.31506	0.99974	0.00011287
Cluster_03518_3.072197354_1079.328643	1.2439	0.31491	0.99974	0.00011287
Cluster_10068_11.89051117_421.2085786	0.80419	-0.31439	0.99974	0.00011287
Cluster_05646_0.684850494_189.0871839	0.80533	-0.31234	0.99974	0.00011287
Cluster_08094_4.879846353_333.1099497	0.80541	-0.3122	0.99974	0.00011287
Cluster_16701_0.504016735_766.7932627	1.2416	0.31217	0.99974	0.00011287
Cluster_02902_6.485962227_670.1644348	1.2416	0.31216	0.99974	0.00011287
Cluster_11265_7.040970821_477.1398161	1.2415	0.31203	0.99974	0.00011287
Cluster_09724_0.746689992_404.1045714	0.80557	-0.31192	0.99974	0.00011287
Cluster_06054_0.788710432_209.101983	1.2413	0.31185	0.99974	0.00011287
Cluster_19998_7.224497904_1057.356539	1.2413	0.31185	0.99974	0.00011287
Cluster_07358_0.559658912_298.8802706	0.80567	-0.31173	0.99974	0.00011287
Cluster_19074_6.254676119_948.1319286	1.2409	0.31144	0.99974	0.00011287
Cluster_13850_7.325472863_593.1519824	0.80585	-0.31142	0.99974	0.00011287
Cluster_12422_10.06417788_525.2548926	0.80597	-0.3112	0.99974	0.00011287
Cluster_07998_1.186530325_328.0588846	0.8061	-0.31097	0.99974	0.00011287
Cluster_06043_1.479366019_209.0481992	0.80638	-0.31046	0.99974	0.00011287
Cluster_20182_6.196752102_1087.217648	1.2401	0.31042	0.99974	0.00011287
Cluster_09743_1.809061055_405.1036477	1.24	0.31029	0.99974	0.00011287
Cluster_13819_8.162798041_591.3432723	0.80652	-0.31022	0.99974	0.00011287
Cluster_20665_6.582778617_1191.324964	0.80665	-0.30999	0.99974	0.00011287
Cluster_17599_7.35989006_825.2495708	0.80669	-0.30991	0.99974	0.00011287
Cluster_05591_0.673138338_185.0213153	1.2394	0.30966	0.99974	0.00011287
Cluster_15787_7.084991553_709.1641008	0.80686	-0.3096	0.99974	0.00011287
Cluster_09291_0.7513423_387.1143034	0.80698	-0.3094	0.99974	0.00011287
Cluster_12884_5.016588596_547.1621455	0.80715	-0.30909	0.99974	0.00011287
Cluster_13341_3.153524779_568.1286333	0.80718	-0.30904	0.99974	0.00011287
Cluster_06655_0.782644874_251.0770258	0.80724	-0.30892	0.99974	0.00011287
Cluster_09959_1.454954936_416.0836003	0.80725	-0.30891	0.99974	0.00011287
Cluster_12151_4.728508608_515.1395747	0.80758	-0.30832	0.99974	0.00011287
Cluster_09952_7.862982488_415.1972227	1.2381	0.30808	0.99974	0.00011287
Cluster_20511_5.558796971_1155.294123	1.2377	0.3077	0.99974	0.00011287
Cluster_13559_6.063798702_579.1702681	0.8085	-0.30667	0.99974	0.00011287
Cluster_13135_0.789981908_558.0644274	0.80881	-0.30613	0.99974	0.00011287
Cluster_08424_4.214397611_349.0123341	1.236	0.30563	0.99974	0.00011287
Cluster_14381_11.68390589_621.1400079	0.80966	-0.30461	0.99974	0.00011287
Cluster_12651_0.788914373_535.1519867	1.2351	0.30458	0.99974	0.00011287
Cluster_12665_3.107475855_536.112477	0.80983	-0.30431	0.99974	0.00011287
Cluster_09229_4.035710957_385.0783331	0.81017	-0.30371	0.99974	0.00011287
Cluster_09665_10.90617389_401.1796949	0.81022	-0.30362	0.99974	0.00011287
Cluster_16108_4.291676318_729.264427	0.81064	-0.30286	0.99974	0.00011287
Cluster_15181_0.54511142_669.6381479	1.2334	0.30266	0.99974	0.00011287
Cluster_06179_1.046270097_221.0297943	1.2331	0.30223	0.99974	0.00011287
Cluster_20831_6.582784708_1233.313841	1.233	0.30212	0.99974	0.00011287
Cluster_12693_8.82512358_537.1611845	1.2327	0.30188	0.99974	0.00011287
Cluster_05242_0.965750924_166.9951332	0.81124	-0.30181	0.99974	0.00011287
Cluster_06157_0.593171564_218.9940879	0.81142	-0.30148	0.99974	0.00011287
Cluster_06226_4.805395979_223.024214	0.81179	-0.30083	0.99974	0.00011287
Cluster_11437_11.89373074_484.1583261	0.81226	-0.29999	0.99974	0.00011287
Cluster_08468_7.465526129_351.1062027	0.81236	-0.29981	0.99974	0.00011287
Cluster_07482_3.745476717_305.0883057	0.81242	-0.29971	0.99974	0.00011287
Cluster_06409_1.018763663_231.0981367	0.81253	-0.2995	0.99974	0.00011287
Cluster_17633_9.350169529_827.2388289	1.2306	0.29941	0.99974	0.00011287
Cluster_02423_7.777231443_465.1108919	1.2305	0.29922	0.99974	0.00011287
Cluster_05627_1.020939783_187.1080087	1.2303	0.29902	0.99974	0.00011287
Cluster_05174_3.347468013_161.044649	0.81284	-0.29895	0.99974	0.00011287
Cluster_08886_4.878075327_369.0855878	0.81329	-0.29816	0.99974	0.00011287
Cluster_07119_3.051813825_283.0684603	0.81339	-0.29797	0.99974	0.00011287
Cluster_12969_0.546440154_550.6836866	1.2293	0.2978	0.99974	0.00011287
Cluster_03401_3.000547475_972.2883122	1.2292	0.29772	0.99974	0.00011287
Cluster_09574_11.89173937_397.1847522	0.8137	-0.29743	0.99974	0.00011287
Cluster_08567_11.89194409_355.1739145	0.8138	-0.29725	0.99974	0.00011287
Cluster_14663_4.720566635_637.1967646	0.81393	-0.29703	0.99974	0.00011287
Cluster_02929_6.753209648_679.168457	1.2283	0.29672	0.99974	0.00011287
Cluster_16819_6.519976872_775.1856807	0.81413	-0.29668	0.99974	0.00011287
Cluster_18380_6.281143454_888.2432045	1.2282	0.29654	0.99974	0.00011287
Cluster_10304_5.555313307_431.1915248	1.2279	0.29616	0.99974	0.00011287
Cluster_07520_2.274647142_307.0069723	0.81442	-0.29615	0.99974	0.00011287
Cluster_09556_2.801691983_397.0750062	1.2276	0.29588	0.99974	0.00011287
Cluster_07973_1.028086356_327.1295814	1.2276	0.29578	0.99974	0.00011287
Cluster_06131_5.677996974_216.0870169	1.2273	0.29549	0.99974	0.00011287
Cluster_10402_0.647858435_437.0705959	0.81494	-0.29523	0.99974	0.00011287
Cluster_10396_3.98579871_437.0704207	0.81507	-0.295	0.99974	0.00011287
Cluster_20498_5.881542261_1153.289841	0.8152	-0.29478	0.99974	0.00011287
Cluster_07454_2.718448465_303.0719025	0.81539	-0.29443	0.99974	0.00011287
Cluster_06293_11.13343885_225.1102052	0.81554	-0.29418	0.99974	0.00011287
Cluster_04771_5.41968359_137.023288	1.2261	0.2941	0.99974	0.00011287
Cluster_06009_3.760437941_207.0289664	0.81559	-0.29408	0.99974	0.00011287
Cluster_03504_0.502672204_1070.749355	0.81565	-0.29398	0.99974	0.00011287
Cluster_16399_3.149888343_747.1860665	1.2259	0.2938	0.99974	0.00011287
Cluster_03829_7.156960432_1325.358896	1.2257	0.29361	0.99974	0.00011287
Cluster_16391_0.499385418_746.8570182	0.81595	-0.29345	0.99974	0.00011287
Cluster_02936_6.493719696_681.1544341	1.2254	0.2933	0.99974	0.00011287
Cluster_18948_7.142583215_935.2843826	0.8161	-0.29318	0.99974	0.00011287
Cluster_09924_8.095771787_413.2176419	1.2252	0.29299	0.99974	0.00011287
Cluster_16665_2.462250852_763.2161619	1.2251	0.29285	0.99974	0.00011287
Cluster_04597_0.840897256_133.0314011	1.2247	0.29237	0.99974	0.00011287
Cluster_08020_3.332596637_329.0876796	0.81741	-0.29087	0.99974	0.00011287
Cluster_09254_7.818693292_385.1504825	1.2233	0.29082	0.99974	0.00011287
Cluster_11452_11.68222573_485.1636351	0.8176	-0.29054	0.99974	0.00011287
Cluster_10180_4.442799527_427.1245914	0.8176	-0.29053	0.99974	0.00011287
Cluster_09473_7.465495184_393.1169325	0.81766	-0.29043	0.99974	0.00011287
Cluster_08197_0.543492664_338.9886218	0.81768	-0.29039	0.99974	0.00011287
Cluster_07272_4.214467276_293.0521361	1.2227	0.29009	0.99974	0.00011287
Cluster_17429_0.749922503_813.1944161	0.81802	-0.28979	0.99974	0.00011287
Cluster_13481_9.418124701_575.2470953	1.2224	0.28969	0.99974	0.00011287
Cluster_14218_1.256244713_613.0216803	1.222	0.28919	0.99974	0.00011287
Cluster_10045_6.019356565_421.0445563	0.81837	-0.28918	0.99974	0.00011287
Cluster_06535_2.274641954_241.0349916	0.81845	-0.28904	0.99974	0.00011287
Cluster_04158_0.602387155_109.0395916	0.81895	-0.28815	0.99974	0.00011287
Cluster_03111_2.500400009_750.2247676	0.81909	-0.28791	0.99974	0.00011287
Cluster_21191_5.928175749_1343.339536	1.2209	0.28791	0.99974	0.00011287
Cluster_09955_8.173659256_415.1970006	1.2207	0.28776	0.99974	0.00011287
Cluster_13099_4.084012456_556.0216492	0.81925	-0.28763	0.99974	0.00011287
Cluster_04196_0.581303161_110.0711382	1.2206	0.28761	0.99974	0.00011287
Cluster_16840_5.319751426_775.2305692	1.2206	0.28759	0.99974	0.00011287
Cluster_10780_6.908776471_455.1143635	1.2206	0.28757	0.99974	0.00011287
Cluster_11618_8.097535631_492.1036816	0.8193	-0.28754	0.99974	0.00011287
Cluster_12658_10.90980223_535.2309996	0.81933	-0.28749	0.99974	0.00011287
Cluster_16264_0.552734975_739.5459005	1.2205	0.28748	0.99974	0.00011287
Cluster_13219_9.021824643_563.1390024	1.2203	0.28728	0.99974	0.00011287
Cluster_09954_11.89171474_415.1953303	0.81958	-0.28704	0.99974	0.00011287
Cluster_17804_5.465605845_841.1171313	1.2199	0.28682	0.99974	0.00011287
Cluster_12769_7.270589245_541.0335879	0.81976	-0.28673	0.99974	0.00011287
Cluster_11242_17.29765206_476.7762941	0.81978	-0.28669	0.99974	0.00011287
Cluster_08255_3.247529917_341.0907899	0.81983	-0.2866	0.99974	0.00011287
Cluster_07866_6.017974319_323.1343556	0.82005	-0.28622	0.99974	0.00011287
Cluster_13670_7.12256305_585.1226507	0.82049	-0.28544	0.99974	0.00011287
Cluster_07910_7.465612532_325.1294213	0.82075	-0.28499	0.99974	0.00011287
Cluster_06079_10.18522072_211.0944823	0.82092	-0.28469	0.99974	0.00011287
Cluster_06759_4.210848363_261.041116	1.218	0.28457	0.99974	0.00011287
Cluster_10337_5.07618581_433.2075642	1.218	0.28457	0.99974	0.00011287
Cluster_08314_1.197620919_343.0278909	0.82147	-0.28373	0.99974	0.00011287
Cluster_08031_0.720997326_329.1095616	1.2172	0.28355	0.99974	0.00011287
Cluster_20007_2.72049742_1059.328681	0.82174	-0.28325	0.99974	0.00011287
Cluster_10574_10.90619367_445.1688686	0.82176	-0.28322	0.99974	0.00011287
Cluster_19648_0.511413996_1006.773116	0.82236	-0.28216	0.99974	0.00011287
Cluster_20916_5.612877234_1255.347383	1.216	0.28215	0.99974	0.00011287
Cluster_20663_7.173988168_1191.299169	1.216	0.28211	0.99974	0.00011287
Cluster_07451_3.345556886_303.0719209	0.82243	-0.28203	0.99974	0.00011287
Cluster_13744_0.54094678_587.6453857	1.2158	0.28186	0.99974	0.00011287
Cluster_16344_6.920290136_745.1961351	1.2155	0.28158	0.99974	0.00011287
Cluster_14465_7.662756183_625.2148877	0.82282	-0.28135	0.99974	0.00011287
Cluster_11490_4.132546958_487.1447384	1.2152	0.28119	0.99974	0.00011287
Cluster_06101_9.110232438_213.1125663	0.82296	-0.28111	0.99974	0.00011287
Cluster_02749_6.498878096_612.127986	1.215	0.28096	0.99974	0.00011287
Cluster_15876_8.438137292_713.2475879	0.82308	-0.2809	0.99974	0.00011287
Cluster_02937_5.926626875_681.6572796	1.2148	0.28076	0.99974	0.00011287
Cluster_04243_0.842692218_114.9874943	1.2145	0.2803	0.99974	0.00011287
Cluster_17250_6.082358091_801.2080155	0.82347	-0.28021	0.99974	0.00011287
Cluster_15305_7.878113876_679.1511779	1.2144	0.2802	0.99974	0.00011287
Cluster_11763_9.37784464_499.0859809	1.2142	0.28001	0.99974	0.00011287
Cluster_12405_3.13930778_525.022157	1.2141	0.27984	0.99974	0.00011287
Cluster_05160_4.198397197_159.0918559	0.82371	-0.27979	0.99974	0.00011287
Cluster_12028_7.091965832_509.1871021	1.2139	0.2796	0.99974	0.00011287
Cluster_03207_2.911917286_796.2385493	0.82385	-0.27954	0.99974	0.00011287
Cluster_04557_5.681010657_128.1069498	1.2138	0.27947	0.99974	0.00011287
Cluster_15761_10.06229018_707.313154	0.82396	-0.27935	0.99974	0.00011287
Cluster_07630_1.090638849_313.1149275	1.2134	0.27908	0.99974	0.00011287
Cluster_06258_7.818620075_223.0969135	1.2132	0.27887	0.99974	0.00011287
Cluster_03744_6.725604102_1247.329089	0.82435	-0.27867	0.99974	0.00011287
Cluster_13067_0.56580818_554.731952	1.2131	0.27864	0.99974	0.00011287
Cluster_20195_0.499948803_1089.755384	1.2129	0.27843	0.99974	0.00011287
Cluster_09726_5.838099575_404.0829536	0.82462	-0.27819	0.99974	0.00011287
Cluster_12894_10.20740074_547.237439	0.82468	-0.27809	0.99974	0.00011287
Cluster_03331_0.75152005_903.2693069	0.82478	-0.27792	0.99974	0.00011287
Cluster_17682_2.463963751_831.2048013	1.2124	0.27791	0.99974	0.00011287
Cluster_07709_1.188028976_317.0490292	1.2123	0.27774	0.99974	0.00011287
Cluster_02981_6.499779622_699.146067	1.2122	0.27762	0.99974	0.00011287
Cluster_02960_6.753256547_690.1599364	1.2121	0.27746	0.99974	0.00011287
Cluster_18199_1.928850483_869.2411735	1.212	0.2774	0.99974	0.00011287
Cluster_07443_6.022687893_303.0489498	1.2119	0.27732	0.99974	0.00011287
Cluster_05589_1.12782752_185.0082965	1.2118	0.27711	0.99974	0.00011287
Cluster_11123_5.187948859_471.1120011	1.2117	0.27709	0.99974	0.00011287
Cluster_08288_0.752301626_341.1090248	0.82589	-0.27598	0.99974	0.00011287
Cluster_19034_4.722313936_945.2943033	0.82589	-0.27597	0.99974	0.00011287
Cluster_19218_6.287810122_961.2207469	0.82594	-0.27589	0.99974	0.00011287
Cluster_10083_5.060911646_422.0589882	1.2104	0.27545	0.99974	0.00011287
Cluster_14109_7.30136437_607.1685392	1.2099	0.2749	0.99974	0.00011287
Cluster_02804_6.214877657_627.1645446	1.2098	0.27481	0.99974	0.00011287
Cluster_03358_6.138001792_936.2070039	0.82661	-0.27472	0.99974	0.00011287
Cluster_03023_5.924698411_715.1491961	1.2096	0.27452	0.99974	0.00011287
Cluster_09702_7.478154147_403.1527707	1.2095	0.27441	0.99974	0.00011287
Cluster_04278_0.619777126_118.0497638	1.2093	0.2742	0.99974	0.00011287
Cluster_08925_2.720372466_371.0593477	0.82701	-0.27403	0.99974	0.00011287
Cluster_08926_3.344705338_371.0593564	0.82716	-0.27376	0.99974	0.00011287
Cluster_02605_6.214789495_546.1380351	1.2089	0.27375	0.99974	0.00011287
Cluster_12000_4.429611685_508.0983028	0.82725	-0.2736	0.99974	0.00011287
Cluster_02105_4.734062816_285.0033558	0.82727	-0.27357	0.99974	0.00011287
Cluster_16175_7.121093844_733.0702915	0.82735	-0.27343	0.99974	0.00011287
Cluster_11247_6.231879577_477.0643509	1.2086	0.27328	0.99974	0.00011287
A11_cyanidin [2(6(sinapoyl) xylosyl) 6((glucosylcoumaroyl) glucoside] (6malonyl) glucoside_derv.	1.2084	0.2731	0.99974	0.00011287
Cluster_03838_5.928773516_1341.335469	1.2084	0.2731	0.99974	0.00011287
Cluster_07847_0.649810532_323.0283829	0.82756	-0.27307	0.99974	0.00011287
Cluster_16415_8.576393242_748.0602184	0.82757	-0.27304	0.99974	0.00011287
Cluster_11422_4.444636994_484.0080974	0.82784	-0.27257	0.99974	0.00011287
Cluster_14300_1.275021125_617.1217318	1.2079	0.27255	0.99974	0.00011287
Cluster_12089_0.684718961_513.1230353	1.2079	0.27251	0.99974	0.00011287
Cluster_07800_0.718985133_321.0753208	0.82818	-0.27199	0.99974	0.00011287
Cluster_18708_6.40811977_917.2566459	1.2075	0.27198	0.99974	0.00011287
Cluster_02606_6.487219708_546.1375872	1.207	0.27144	0.99974	0.00011287
Cluster_14359_1.015348638_620.0204024	0.82849	-0.27144	0.99974	0.00011287
Cluster_17118_5.547308829_793.2192184	0.82853	-0.27137	0.99974	0.00011287
Cluster_02421_6.493532895_465.1090037	1.2069	0.27128	0.99974	0.00011287
Cluster_11908_4.455078978_505.012749	0.82859	-0.27127	0.99974	0.00011287
Cluster_17201_0.759256626_797.2189255	0.82884	-0.27083	0.99974	0.00011287
Cluster_20562_6.735097962_1169.284873	1.2063	0.27061	0.99974	0.00011287
Cluster_03962_6.582900116_1484.39057	1.2059	0.27014	0.99974	0.00011287
Cluster_09230_4.231905983_385.0776617	1.2059	0.27006	0.99974	0.00011287
Cluster_05535_4.297657002_179.0550346	0.82956	-0.26959	0.99974	0.00011287
Cluster_10815_4.060072731_457.0128962	0.82955	-0.26959	0.99974	0.00011287
Cluster_04588_0.839935715_132.9945958	1.2054	0.26949	0.99974	0.00011287
Cluster_05532_6.90669026_179.0550166	1.2054	0.26947	0.99974	0.00011287
Cluster_09710_8.973304581_403.1970858	1.2053	0.26937	0.99974	0.00011287
Cluster_07570_1.353790806_309.1187905	0.82987	-0.26905	0.99974	0.00011287
Cluster_12821_7.258158754_544.1677598	1.205	0.26903	0.99974	0.00011287
Cluster_21139_3.105196714_1323.4093	0.82988	-0.26903	0.99974	0.00011287
Cluster_07456_6.019615197_303.1055412	0.83011	-0.26863	0.99974	0.00011287
Cluster_02839_6.485973004_648.1692121	1.2046	0.26861	0.99974	0.00011287
Cluster_14759_0.912717064_643.1741131	1.2046	0.26856	0.99974	0.00011287
Cluster_09100_0.749528912_379.0819559	0.83019	-0.26848	0.99974	0.00011287
Cluster_19143_0.558364944_954.5976291	1.2043	0.26824	0.99974	0.00011287
Cluster_15332_6.728984842_681.1169651	0.83051	-0.26792	0.99974	0.00011287
Cluster_10175_3.617484878_427.1176982	0.83053	-0.2679	0.99974	0.00011287
Cluster_12676_0.864293617_537.037841	0.83054	-0.26788	0.99974	0.00011287
Cluster_09064_0.75043432_377.0851688	0.83063	-0.26772	0.99974	0.00011287
Cluster_16374_4.285288367_745.2575301	0.83064	-0.2677	0.99974	0.00011287
Cluster_11870_8.15072318_503.1772134	1.2037	0.26744	0.99974	0.00011287
Cluster_04211_6.900149564_112.984382	1.2037	0.26742	0.99974	0.00011287
Cluster_21495_8.559491339_1475.29313	1.2035	0.26723	0.99974	0.00011287
Cluster_12964_4.846850473_550.062683	0.83092	-0.26722	0.99974	0.00011287
Cluster_10497_11.89241842_441.1741445	0.83116	-0.2668	0.99974	0.00011287
Cluster_16143_1.451460452_730.0892197	0.83127	-0.26662	0.99974	0.00011287
Cluster_06159_6.755789224_219.0267644	1.2029	0.26649	0.99974	0.00011287
Cluster_08331_4.531313844_343.1042819	1.2028	0.2664	0.99974	0.00011287
Cluster_14260_7.24957539_615.0722649	1.2025	0.26609	0.99974	0.00011287
Cluster_13597_0.548797831_580.6419523	1.2024	0.26591	0.99974	0.00011287
Cluster_07194_1.480205796_287.0768658	1.2023	0.26585	0.99974	0.00011287
Cluster_12589_11.89138038_533.14113	0.83176	-0.26577	0.99974	0.00011287
Cluster_09510_4.747602615_395.0591988	0.83177	-0.26574	0.99974	0.00011287
Cluster_04685_2.94535208_135.0440895	1.2022	0.26571	0.99974	0.00011287
Cluster_03841_6.486394245_1343.340446	1.2022	0.26564	0.99974	0.00011287
Cluster_18004_6.45233356_855.2580927	0.83196	-0.26541	0.99974	0.00011287
Cluster_15663_9.029200995_701.1326908	1.202	0.2654	0.99974	0.00011287
Cluster_07324_4.789446919_296.9989943	0.83199	-0.26536	0.99974	0.00011287
Cluster_11486_4.592084278_487.1086158	0.83208	-0.2652	0.99974	0.00011287
Cluster_08367_4.437968513_345.0825099	1.2015	0.26489	0.99974	0.00011287
Cluster_11500_8.199051706_487.1608679	1.2015	0.26486	0.99974	0.00011287
Cluster_03434_0.501781597_1006.273588	0.83244	-0.26459	0.99974	0.00011287
Cluster_07558_0.645639017_309.0632415	1.201	0.26429	0.99974	0.00011287
Cluster_09995_7.663741265_417.1551388	0.83263	-0.26426	0.99974	0.00011287
Cluster_03027_6.497223309_715.6500479	1.2009	0.26417	0.99974	0.00011287
Cluster_05578_5.003070909_183.0287641	0.83284	-0.26389	0.99974	0.00011287
Cluster_10019_8.187975782_419.134655	1.2006	0.26373	0.99974	0.00011287
Cluster_11701_7.05198619_496.0760915	1.2006	0.2637	0.99974	0.00011287
Cluster_03508_0.501197522_1072.746565	0.83307	-0.2635	0.99974	0.00011287
Cluster_10082_4.071993194_422.0415877	1.2003	0.26338	0.99974	0.00011287
Cluster_08846_8.772165742_367.0928345	1.2002	0.2633	0.99974	0.00011287
Cluster_13515_6.813180701_577.1569294	0.83329	-0.26312	0.99974	0.00011287
Cluster_08569_11.68385519_355.1739522	0.83354	-0.26267	0.99974	0.00011287
Cluster_12615_7.269105995_534.1393027	1.1992	0.2621	0.99974	0.00011287
Cluster_09960_7.168359635_416.1053584	0.8339	-0.26206	0.99974	0.00011287
Cluster_08326_0.751291507_343.1130585	0.834	-0.26188	0.99974	0.00011287
Cluster_06465_0.665044703_234.061378	1.1989	0.2617	0.99974	0.00011287
Cluster_05729_4.641967364_195.0655214	0.83438	-0.26122	0.99974	0.00011287
Cluster_11662_7.052021119_494.0796725	1.1985	0.26119	0.99974	0.00011287
Cluster_16905_2.618049204_779.2107244	1.1984	0.26112	0.99974	0.00011287
Cluster_07266_0.691789863_292.066562	1.1983	0.26098	0.99974	0.00011287
Cluster_08177_10.03053731_337.1867343	0.83488	-0.26035	0.99974	0.00011287
Cluster_03862_6.490547721_1359.345347	1.1977	0.2603	0.99974	0.00011287
Cluster_10129_4.070617502_424.0360409	1.1977	0.26029	0.99974	0.00011287
Cluster_04520_3.369387532_125.023198	0.83497	-0.26021	0.99974	0.00011287
Cluster_06339_4.788374183_229.011369	0.83506	-0.26006	0.99974	0.00011287
Cluster_16045_6.292489201_725.1953066	0.83507	-0.26003	0.99974	0.00011287
Cluster_03865_5.928803071_1363.320322	1.1975	0.26002	0.99974	0.00011287
Cluster_13068_17.30794559_554.7199567	0.83539	-0.25948	0.99974	0.00011287
Cluster_04845_5.308809261_145.0282209	0.83547	-0.25935	0.99974	0.00011287
Cluster_07063_5.202509857_278.0667707	1.1969	0.25925	0.99974	0.00011287
Cluster_10991_0.558714404_464.8054844	1.1966	0.259	0.99974	0.00011287
Cluster_06283_4.206769354_225.0637794	1.1965	0.25886	0.99974	0.00011287
Cluster_02216_0.669546358_326.9435466	1.1965	0.25885	0.99974	0.00011287
Cluster_14409_0.50305046_622.8563707	1.1965	0.25884	0.99974	0.00011287
Cluster_07093_0.87464197_280.022455	0.83582	-0.25873	0.99974	0.00011287
Cluster_06855_6.290978776_267.0871257	1.1963	0.25857	0.99974	0.00011287
Cluster_17106_1.365967057_793.1338339	1.1962	0.25847	0.99974	0.00011287
Cluster_11961_4.203029898_507.0971867	1.1962	0.25842	0.99974	0.00011287
Cluster_15021_6.026030055_660.2157563	1.1961	0.25836	0.99974	0.00011287
Cluster_12106_10.90623727_513.1559948	0.83607	-0.2583	0.99974	0.00011287
Cluster_06432_5.157473601_232.0609291	0.83651	-0.25755	0.99974	0.00011287
Cluster_11079_10.90743386_469.1666724	0.83661	-0.25738	0.99974	0.00011287
Cluster_07104_0.90005341_281.0876054	1.1952	0.25722	0.99974	0.00011287
Cluster_10643_5.782161567_449.108833	0.83694	-0.2568	0.99974	0.00011287
Cluster_03933_7.164770057_1444.401331	1.1948	0.25676	0.99974	0.00011287
methylthiobutyl glucosinolate	1.1947	0.2567	0.99974	0.00011287
Cluster_10038_4.073233736_420.0467534	1.1947	0.2567	0.99974	0.00011287
Cluster_11309_10.67068101_479.1202808	1.1946	0.25653	0.99974	0.00011287
Cluster_15463_0.501165078_688.8340182	0.83734	-0.25612	0.99974	0.00011287
Cluster_04530_6.019221687_127.0000624	0.83735	-0.25611	0.99974	0.00011287
Cluster_16211_11.36374176_735.345193	0.83761	-0.25564	0.99974	0.00011287
Cluster_14865_4.711882056_649.2355177	0.83766	-0.25557	0.99974	0.00011287
Cluster_04586_0.633049618_132.0401553	1.1935	0.25516	0.99974	0.00011287
Cluster_08251_3.433595898_341.0844047	0.83797	-0.25502	0.99974	0.00011287
Cluster_04556_1.404938821_128.0514259	0.83813	-0.25475	0.99974	0.00011287
Cluster_02866_6.492872672_659.1586746	1.1931	0.25472	0.99974	0.00011287
Cluster_12180_7.053647529_516.0613543	1.193	0.25458	0.99974	0.00011287
Cluster_14566_1.863343563_631.1731428	1.1927	0.25418	0.99974	0.00011287
Cluster_16056_1.047784659_725.2016854	1.1926	0.25415	0.99974	0.00011287
Cluster_04227_0.750541489_113.0231379	0.83854	-0.25406	0.99974	0.00011287
Cluster_10001_7.077568425_417.1744123	1.1925	0.254	0.99974	0.00011287
Cluster_09775_1.68052119_407.0630997	0.83859	-0.25396	0.99974	0.00011287
Cluster_09482_10.18533576_393.1763485	0.83881	-0.25358	0.99974	0.00011287
Cluster_08022_2.801740134_329.0877206	1.192	0.25339	0.99974	0.00011287
Cluster_14794_7.301138718_645.1427839	1.192	0.25337	0.99974	0.00011287
Cluster_07001_1.772423286_275.0409683	1.192	0.25335	0.99974	0.00011287
Cluster_11004_6.90501485_465.15058	1.1916	0.2529	0.99974	0.00011287
Cluster_12197_11.89334138_517.1004474	0.83922	-0.25288	0.99974	0.00011287
Cluster_06959_4.205640062_272.0732004	1.1915	0.25281	0.99974	0.00011287
Cluster_16743_6.134581123_769.2030164	1.1914	0.25271	0.99974	0.00011287
Cluster_11766_7.04189424_499.122554	1.1914	0.25263	0.99974	0.00011287
Cluster_17222_8.364332042_799.2121967	1.1914	0.25262	0.99974	0.00011287
Cluster_08092_3.369411701_333.0831021	0.83938	-0.25261	0.99974	0.00011287
Cluster_09519_7.265737608_395.1771162	1.1913	0.25252	0.99974	0.00011287
Cluster_07895_3.345651182_325.0542415	0.83946	-0.25247	0.99974	0.00011287
Cluster_07022_1.9674681_276.0173344	1.1912	0.25246	0.99974	0.00011287
Cluster_08900_0.948252219_369.1038234	1.1908	0.25197	0.99974	0.00011287
Cluster_06716_1.436299771_258.0617028	1.1907	0.25178	0.99974	0.00011287
Cluster_06692_0.869663261_256.0936321	1.1905	0.25163	0.99974	0.00011287
Cluster_03700_6.134693818_1219.297716	0.83998	-0.25158	0.99974	0.00011287
Cluster_10594_10.65233777_446.2546956	1.19	0.25095	0.99974	0.00011287
Cluster_06178_0.669025528_221.0298032	1.1899	0.2508	0.99974	0.00011287
Cluster_06145_0.646021114_217.0825189	0.84055	-0.25059	0.99974	0.00011287
Cluster_21227_7.534309544_1357.330499	1.1896	0.25047	0.99974	0.00011287
Cluster_14975_4.789707737_657.1631601	1.1894	0.25026	0.99974	0.00011287
Cluster_17422_1.445197248_813.1279338	0.84083	-0.25011	0.99974	0.00011287
Cluster_14535_0.551207649_629.672938	1.1892	0.25005	0.99974	0.00011287
Cluster_02836_5.928715256_648.1686326	1.1889	0.24966	0.99974	0.00011287
Cluster_02382_6.642268764_449.6263435	1.1889	0.24958	0.99974	0.00011287
Cluster_06587_9.415770986_245.0791098	1.1888	0.24954	0.99974	0.00011287
Cluster_18660_2.743687805_911.2515587	1.1884	0.24902	0.99974	0.00011287
Cluster_14341_4.476337068_619.1876506	1.1883	0.24895	0.99974	0.00011287
Cluster_13839_7.968522024_593.1892146	0.84153	-0.24892	0.99974	0.00011287
Cyanidin ((sinapoyl) xylosyl) ((glucosyl) coumaroyl) glucoside glucoside [M+H]	1.1882	0.24874	0.99974	0.00011287
Cluster_03751_6.2143479_1255.337246	1.1882	0.24874	0.99974	0.00011287
Cluster_05476_3.613979325_176.0346225	0.84176	-0.24852	0.99974	0.00011287
Cluster_09818_17.30918552_408.7890261	0.84178	-0.24849	0.99974	0.00011287
Cluster_03566_5.759268716_1109.315166	1.1877	0.2482	0.99974	0.00011287
Cluster_14513_8.163095267_629.1258179	0.84203	-0.24806	0.99974	0.00011287
Cluster_19512_6.668383021_991.2382422	1.1875	0.24788	0.99974	0.00011287
Cluster_02971_6.488796833_693.1629261	1.1873	0.24767	0.99974	0.00011287
Cluster_07115_0.558842833_282.9056346	0.84234	-0.24753	0.99974	0.00011287
Cluster_13971_0.558525508_600.7810154	0.8426	-0.24708	0.99974	0.00011287
Cluster_13668_11.89113388_585.0885987	0.84282	-0.2467	0.99974	0.00011287
Cluster_15805_6.193783988_711.2526148	0.84288	-0.2466	0.99974	0.00011287
Cluster_05173_2.964369158_161.0446379	1.1864	0.24659	0.99974	0.00011287
Cluster_09684_5.838127947_402.0891749	0.84296	-0.24647	0.99974	0.00011287
Cluster_04255_0.84267125_115.0171371	1.1861	0.24621	0.99974	0.00011287
Cluster_08736_8.18106484_361.1865068	1.186	0.24614	0.99974	0.00011287
Cluster_07750_6.603248974_319.130052	1.186	0.24605	0.99974	0.00011287
Cluster_07347_3.311214516_297.118594	0.84334	-0.24581	0.99974	0.00011287
Cluster_08318_4.476835313_343.0667706	0.84351	-0.24553	0.99974	0.00011287
Cluster_16833_7.052034357_775.1898664	1.1854	0.24537	0.99974	0.00011287
Cluster_05679_6.264094358_191.0341392	0.8437	-0.24519	0.99974	0.00011287
Cluster_10283_7.970878709_431.1345009	0.84375	-0.24512	0.99974	0.00011287
Cluster_17600_9.363431278_825.2387149	1.1851	0.24498	0.99974	0.00011287
Cluster_13600_6.080705736_581.1888991	1.1849	0.24476	0.99974	0.00011287
Cluster_12859_3.154420085_546.1455022	0.844	-0.24469	0.99974	0.00011287
Cluster_06245_8.162483928_223.0606991	0.84403	-0.24464	0.99974	0.00011287
Cluster_15337_9.457527367_681.1418437	1.1846	0.24442	0.99974	0.00011287
Cluster_21339_0.503425277_1394.643582	1.1844	0.2442	0.99974	0.00011287
Cluster_10270_8.461750176_430.1214974	0.84448	-0.24387	0.99974	0.00011287
Cluster_11613_1.49659434_492.0931657	0.84482	-0.24329	0.99974	0.00011287
Cluster_18707_6.24934968_917.1594701	0.84497	-0.24304	0.99974	0.00011287
Cluster_02420_5.714789942_464.1141416	0.84497	-0.24303	0.99974	0.00011287
Cluster_04681_0.662393125_135.028637	1.1834	0.24297	0.99974	0.00011287
Cluster_02418_5.878977151_464.1138557	1.1832	0.24268	0.99974	0.00011287
Cluster_10198_5.211724003_427.1822484	0.84559	-0.24197	0.99974	0.00011287
Cluster_02651_6.491899095_578.1339075	1.1825	0.24183	0.99974	0.00011287
Cluster_05364_0.895112309_173.0447258	0.84569	-0.2418	0.99974	0.00011287
Cluster_11953_4.457966719_507.0075755	0.84569	-0.2418	0.99974	0.00011287
Cluster_07595_1.405549799_310.9973648	1.1823	0.24165	0.99974	0.00011287
Cluster_11754_7.257986003_498.1616934	1.1822	0.2415	0.99974	0.00011287
Cluster_08586_5.022927955_357.0825231	1.1821	0.24138	0.99974	0.00011287
Cluster_06020_5.417881088_207.050243	0.84594	-0.24137	0.99974	0.00011287
Cluster_10834_9.353673828_457.1349468	1.182	0.24123	0.99974	0.00011287
Cluster_08363_1.024376611_345.0094725	0.84604	-0.24121	0.99974	0.00011287
Cluster_06794_4.71832862_263.1133754	0.84616	-0.24099	0.99974	0.00011287
Cluster_06334_0.764217013_228.9962888	1.1817	0.24084	0.99974	0.00011287
Cluster_10966_6.381843553_463.1454502	1.1816	0.24071	0.99974	0.00011287
Cluster_07600_0.914491104_311.0981879	1.1815	0.24059	0.99974	0.00011287
Cluster_16485_6.598768938_753.2246426	0.84648	-0.24045	0.99974	0.00011287
Cluster_16734_6.93816529_769.2218592	1.1813	0.24034	0.99974	0.00011287
Cluster_09558_4.668091958_397.0748542	0.84661	-0.24023	0.99974	0.00011287
Cluster_09412_1.510379595_390.9906429	1.181	0.24007	0.99974	0.00011287
Cluster_13541_0.656553829_579.0276663	0.8468	-0.2399	0.99974	0.00011287
Cluster_04837_1.027989815_144.076642	1.1807	0.23969	0.99974	0.00011287
Cluster_15359_4.789610848_682.1841194	0.84715	-0.23931	0.99974	0.00011287
Cluster_20116_4.832915329_1075.184792	0.84726	-0.23912	0.99974	0.00011287
Cluster_12256_6.991245453_519.1861078	0.84744	-0.23881	0.99974	0.00011287
Cluster_15340_4.479683012_681.1779175	1.1799	0.23869	0.99974	0.00011287
Cluster_13849_7.205716728_593.1876622	0.84761	-0.23853	0.99974	0.00011287
Cluster_11597_6.21791661_491.2035114	0.84796	-0.23793	0.99974	0.00011287
Cluster_17571_0.507893544_824.7449557	1.1793	0.2379	0.99974	0.00011287
Cluster_16657_0.639374263_763.1908864	1.1792	0.23786	0.99974	0.00011287
Cluster_08410_4.013546911_347.0884076	0.84804	-0.2378	0.99974	0.00011287
Cluster_15183_7.301446633_670.1637326	1.1789	0.23746	0.99974	0.00011287
Cluster_10968_6.906765111_463.1465572	1.1789	0.23744	0.99974	0.00011287
Cluster_08707_7.103583329_361.0543487	1.1789	0.2374	0.99974	0.00011287
Cluster_00126_6.582858856_296.8322397	1.1786	0.23706	0.99974	0.00011287
Cluster_15095_0.810809635_665.2164534	0.8487	-0.23668	0.99974	0.00011287
Cluster_05175_3.919378249_161.0446386	1.1782	0.23662	0.99974	0.00011287
Cluster_06308_4.668755483_227.0553995	0.8489	-0.23633	0.99974	0.00011287
Cluster_13073_8.944508723_555.1118393	1.1779	0.23626	0.99974	0.00011287
Cluster_06757_0.787689915_261.0249108	0.84915	-0.23591	0.99974	0.00011287
Cluster_02667_7.862964623_587.138427	1.1773	0.23545	0.99974	0.00011287
Cluster_12185_4.447963034_517.0371785	0.84961	-0.23513	0.99974	0.00011287
Cluster_11262_10.90616783_477.1062428	0.84962	-0.23512	0.99974	0.00011287
Cluster_07802_2.391422872_321.0824725	0.84968	-0.23502	0.99974	0.00011287
Cluster_16029_6.921291804_723.2162161	1.1769	0.235	0.99974	0.00011287
Cluster_06468_3.523494402_234.1166794	0.84973	-0.23493	0.99974	0.00011287
Cluster_07012_5.151349067_275.1514169	0.84977	-0.23486	0.99974	0.00011287
Cluster_12885_5.098455016_547.1679571	0.84979	-0.23483	0.99974	0.00011287
Cluster_05159_0.629180975_159.0765602	1.1765	0.23455	0.99974	0.00011287
Cluster_08950_7.465992533_371.1348935	0.85025	-0.23404	0.99974	0.00011287
Cluster_18008_5.217326888_855.2213106	1.176	0.23385	0.99974	0.00011287
Cluster_19455_4.448182887_985.0822477	0.85041	-0.23377	0.99974	0.00011287
Cluster_14337_5.943334778_619.1646816	0.8505	-0.23362	0.99974	0.00011287
Cluster_12165_2.561769513_515.1616537	1.1757	0.23347	0.99974	0.00011287
Cluster_17045_5.999935896_789.2468667	1.1753	0.23307	0.99974	0.00011287
Cluster_19220_7.251346262_961.1664477	0.85086	-0.23301	0.99974	0.00011287
Cluster_11102_5.838127858_470.0778258	0.85105	-0.23269	0.99974	0.00011287
Cluster_05644_7.335396046_189.0188174	1.1747	0.23225	0.99974	0.00011287
Cluster_05473_6.263251079_176.0104131	0.8517	-0.23158	0.99974	0.00011287
Cluster_07330_0.721242213_297.0825354	1.1741	0.23158	0.99974	0.00011287
Cluster_09748_7.545838852_405.1684074	1.174	0.23148	0.99974	0.00011287
Cluster_19579_8.543114568_998.2819833	1.1738	0.23119	0.99974	0.00011287
Cluster_06509_5.680270122_238.0694546	1.1738	0.23115	0.99974	0.00011287
Cluster_07068_1.405721904_279.0594775	1.1737	0.23106	0.99974	0.00011287
Cluster_02603_5.714774474_545.1419966	1.1735	0.23078	0.99974	0.00011287
Cluster_16869_6.939316863_777.1839638	0.85234	-0.2305	0.99974	0.00011287
Cluster_07368_3.204042474_299.076467	1.1731	0.23038	0.99974	0.00011287
Cluster_07190_3.369434775_287.0773882	0.85252	-0.2302	0.99974	0.00011287
Cluster_16832_6.938378365_775.1848116	0.85262	-0.23002	0.99974	0.00011287
Cluster_21235_6.585582014_1359.345366	1.1728	0.22998	0.99974	0.00011287
Cluster_09466_6.023889283_393.044356	1.1727	0.22989	0.99974	0.00011287
Cluster_13507_8.907985647_577.1406723	1.1727	0.22981	0.99974	0.00011287
Cluster_06609_0.62012281_247.0470099	0.85311	-0.2292	0.99974	0.00011287
Cluster_20861_5.749093305_1241.339221	1.172	0.22901	0.99974	0.00011287
Cluster_10286_5.055698253_431.1194816	0.85333	-0.22882	0.99974	0.00011287
Cluster_05552_1.803806607_180.0657944	1.1718	0.22871	0.99974	0.00011287
Cluster_04793_1.409691586_138.0184514	0.85342	-0.22867	0.99974	0.00011287
Cluster_15309_9.032816702_679.1514347	1.1717	0.22865	0.99974	0.00011287
Cluster_12620_5.791217039_534.1380128	0.85345	-0.22862	0.99974	0.00011287
Cluster_05248_3.580115687_167.0340187	1.1716	0.22844	0.99974	0.00011287
Cluster_21388_6.574576584_1419.40559	0.85357	-0.22841	0.99974	0.00011287
Cluster_09298_8.334768593_387.1660933	1.1715	0.22833	0.99974	0.00011287
Cluster_20351_0.756050654_1123.316152	0.85365	-0.22828	0.99974	0.00011287
Cluster_12579_0.67821026_533.1358385	0.85378	-0.22806	0.99974	0.00011287
Cluster_17495_6.365397256_818.1997729	1.1709	0.22767	0.99974	0.00011287
Cluster_12687_3.332552875_537.146361	0.85403	-0.22764	0.99974	0.00011287
Cluster_10773_0.758275017_455.1019592	0.85407	-0.22758	0.99974	0.00011287
Cluster_13425_7.469338684_573.0823553	0.8541	-0.22753	0.99974	0.00011287
Cluster_12033_11.89160819_509.1608069	0.85415	-0.22744	0.99974	0.00011287
Cluster_11808_8.018323763_500.1569976	1.1707	0.22743	0.99974	0.00011287
Cluster_17043_5.711547246_789.2469044	1.1704	0.22702	0.99974	0.00011287
Cluster_11320_10.43236855_479.2490053	0.85476	-0.22642	0.99974	0.00011287
Cluster_12464_0.542744704_527.7131812	1.1696	0.22606	0.99974	0.00011287
Cluster_05543_4.684869144_179.099032	1.1692	0.22557	0.99974	0.00011287
Cluster_02963_6.623894694_692.1786429	0.8554	-0.22534	0.99974	0.00011287
Cluster_06372_3.1816548_230.0430506	1.1688	0.22499	0.99974	0.00011287
Cluster_09008_2.27461496_374.9943315	0.85568	-0.22485	0.99974	0.00011287
Cluster_06282_6.906728369_225.0608494	1.1685	0.22472	0.99974	0.00011287
Cluster_07075_8.101765381_279.0903539	1.1685	0.22463	0.99974	0.00011287
Cluster_04292_7.378090324_119.049008	1.1685	0.2246	0.99974	0.00011287
Cluster_06699_1.833701846_257.0775908	0.85586	-0.22456	0.99974	0.00011287
Cluster_13630_4.453478702_583.0285387	0.8559	-0.22449	0.99974	0.00011287
Cluster_03064_0.751818905_732.2114584	0.85614	-0.22409	0.99974	0.00011287
Cluster_16023_6.58859272_723.1051903	1.168	0.22402	0.99974	0.00011287
Cluster_10696_4.200994153_451.1368934	0.85626	-0.22388	0.99974	0.00011287
Cluster_09522_5.0418544_395.1910239	1.1678	0.22382	0.99974	0.00011287
Cluster_11852_5.606835204_503.0505047	1.1675	0.22341	0.99974	0.00011287
Cluster_20055_6.960830114_1067.252669	1.1673	0.22317	0.99974	0.00011287
Cluster_09188_6.290298306_383.0984027	1.1672	0.2231	0.99974	0.00011287
Cluster_10298_7.024850861_431.192238	1.167	0.22284	0.99974	0.00011287
Cluster_02635_6.486370575_567.1426035	1.167	0.22282	0.99974	0.00011287
Cluster_17055_9.36227594_789.2618838	1.1668	0.22259	0.99974	0.00011287
Cluster_13980_0.636913744_601.1388182	0.85709	-0.22248	0.99974	0.00011287
Cluster_08781_3.590895899_364.1249467	1.1667	0.22243	0.99974	0.00011287
Cluster_18458_6.562709563_893.2319623	0.85718	-0.22233	0.99974	0.00011287
Cluster_02900_5.928702662_670.1637854	1.1664	0.22208	0.99974	0.00011287
Cluster_11071_4.789536476_469.1359336	1.1664	0.22208	0.99974	0.00011287
Cluster_13488_7.168650075_575.8813607	1.1664	0.22202	0.99974	0.00011287
Cluster_14187_5.692888646_611.1010223	0.85758	-0.22165	0.99974	0.00011287
Cluster_15484_0.56302886_690.6997384	1.1659	0.22144	0.99974	0.00011287
Cluster_05504_4.246597648_179.0341113	0.85782	-0.22125	0.99974	0.00011287
Cluster_11207_0.751890169_474.1468572	0.85784	-0.22123	0.99974	0.00011287
Cluster_10728_6.908194687_453.1171408	1.1657	0.22121	0.99974	0.00011287
Cluster_06728_0.597668076_259.02252	0.85788	-0.22116	0.99974	0.00011287
Cluster_14548_5.943094561_631.1263136	0.8579	-0.22111	0.99974	0.00011287
Cluster_07278_0.61754992_293.0992213	0.85794	-0.22106	0.99974	0.00011287
Cluster_16593_5.944878027_759.1777851	1.1655	0.22099	0.99974	0.00011287
Cluster_14449_5.188505866_625.1415198	1.1655	0.22094	0.99974	0.00011287
Cluster_07909_5.308801018_325.0931952	0.85806	-0.22085	0.99974	0.00011287
Cluster_20038_16.94508255_1064.81284	1.1654	0.22079	0.99974	0.00011287
Cluster_06833_5.419590462_266.0664244	1.165	0.2203	0.99974	0.00011287
Cluster_12701_11.12014074_537.1546751	0.85839	-0.22029	0.99974	0.00011287
Cluster_06257_9.418825273_223.0970152	1.1649	0.2202	0.99974	0.00011287
Cluster_08093_1.026277827_333.0950974	1.1649	0.22017	0.99974	0.00011287
Cluster_04812_0.701631916_142.0135538	1.1648	0.22012	0.99974	0.00011287
Cluster_08844_8.163016729_367.1034597	0.85852	-0.22008	0.99974	0.00011287
Cluster_11959_5.791384343_507.1140357	0.85864	-0.21988	0.99974	0.00011287
Cluster_08120_0.593137541_335.0637883	1.1645	0.21975	0.99974	0.00011287
Cluster_06760_1.075167886_261.072657	0.8588	-0.21961	0.99974	0.00011287
Cluster_10302_6.573248145_431.1916566	1.1643	0.21951	0.99974	0.00011287
Cluster_05198_2.812614124_161.9679885	0.85888	-0.21946	0.99974	0.00011287
Cluster_08378_6.019551086_345.1167922	0.85889	-0.21945	0.99974	0.00011287
Cluster_12332_5.689130456_521.1783108	1.1642	0.21928	0.99974	0.00011287
Cluster_04215_2.967376585_112.9843936	1.1637	0.21876	0.99974	0.00011287
Cluster_05522_5.177501583_179.0551425	1.1636	0.21854	0.99974	0.00011287
Cluster_03979_1.810748149_100.039095	0.85958	-0.21829	0.99974	0.00011287
Cluster_19081_7.420939624_949.1746176	1.1631	0.21804	0.99974	0.00011287
Cluster_10054_5.744930553_421.0903085	0.85986	-0.21783	0.99974	0.00011287
Cluster_04797_5.183571339_138.0549395	1.163	0.21779	0.99974	0.00011287
Cluster_07856_0.948246782_323.0982149	1.1628	0.21761	0.99974	0.00011287
Cluster_15566_0.688203101_695.1872139	0.86	-0.2176	0.99974	0.00011287
Cluster_11519_0.897843809_488.1621135	0.8602	-0.21725	0.99974	0.00011287
Cluster_13672_7.234174972_585.1212755	0.86029	-0.2171	0.99974	0.00011287
Cluster_04829_3.094194752_144.0292745	1.1624	0.21707	0.99974	0.00011287
Cluster_04887_4.05972338_149.0232725	1.1622	0.2169	0.99974	0.00011287
Cluster_10974_11.68222863_463.1821234	0.86048	-0.21678	0.99974	0.00011287
[truncated: 2,204 more rows]

## Sheet: q-lsu-KO vs WT dS S
	FC	log2(FC)	p.ajusted	#NAME?
[truncated: 3,863 more rows]

## Sheet: WT dS vs nS R
	FC	log2(FC)	p.ajusted	"-LOG10(p)"
[truncated: 3,744 more rows]

[truncated: 3 more sheets: q-lsu-KO dS vs nS R, q-lsu-KO vs WT nS R, q-lsu-KO vs WT dS R]
