# Supplementary material for: Analysis of the quadruple lsu mutant reveals molecular determinants of the role of LSU proteins in sulfur assimilation in Arabidopsis
Source: Plant J. 2024 Nov 29;120(6):2919–36. doi: 10.1111/tpj.17155 (PMC11658185; doi:10.1111/tpj.17155)
Supplement: Supplementary file 5 — Table S4. The list of primers used in this work. [file TPJ-120-2919-s001.xlsx]

## Sheet: Oligonucleotides
Suppl. Table 4.The list of primers used in this work.
AGI CODE	GENE NAME	PLASMID	PURPOSE	OLIGOS (5' - 3')
AT1G19920	APS2	pENTR_APS2	full-lenght cDNA cloning	For:	CACCATGTCTCTTATGATCAGATCCTCTTAC
				Rev:	GGCTGAAACAACGGCTTG
AT4G14680	APS3	pENTR_APS3	full-lenght cDNA cloning	For:	CACCATGGCTTCCATGTCCACCGTCTTC
				Rev:	TGTTGAGAAACAAAAACAAATAAATGG
AT5G43780	APS4	pENTR_APS4	full-lenght cDNA cloning	For:	CACCATGGCTTCTTCAGCAGCAGCCATC
				Rev:	AGCAGAAGCAACAGCTTCTGAAACC
AT4G04610	APR1	pENTR_APR1	full-lenght cDNA cloning	For:	CACCATGGCAATGTCTGTAAATGTTTC
				Rev:	TCGGACAAGATTCAAGAACG
AT1G62180	APR2	pENTR_APR2	full-lenght cDNA cloning	For:	CACCATGGCTTTAGCTGTTACTTCTTCTTCAACTG
				Rev:	CCGAAGAAGATTCACAAACGA
AT4G21990	APR3	pENTR_APR3	full-lenght cDNA cloning	For:	CACCATGGCACTAGCAATCAACGTTTC
				Rev:	CCGAACAAGATTCAAGAAAGATG
AT5G04590	SIR	pENTR_SIR	full-lenght cDNA cloning	For:	CACCATGTCATCGACGTTTCGAGCTC
				Rev:	TTGAGAAACTCCTTTGTATGTATCTATCAG
AT3G22890	APS1	pENTR_APS1dTP	truncated cDNA cloning	For:	CACCGGATTAATCGCTCCCGACGG
				Rev:	TACCGGAACCACTTCTGGTAG
AT4G21990	APR3	pENTR_APR1dTP	truncated cDNA cloning	For:	CACCCTTAATGTGCAATCAATTAC
				Rev:	CCGAACAAGATTCAAGAAAGATG
AT5G04590	SIR	pENTR_SIRdTP	truncated cDNA cloning	For:	CACCGTCTCCACTCCTGCGAAGCCTG
				Rev:	TTGAGAAACTCCTTTGTATGTATCTATCAG
AT5G04590	SIR	pENTR_SIRdCt	truncated cDNA cloning	For:	CACCATGTCATCGACGTTTCGAGCTC
				Rev:	GTCTTTATATCACACAAGACAATG
AT5G04590	SIR	pENTR_SIR-Nt	truncated cDNA cloning	For:	CACCATGTCATCGACGTTTCGAGCTC
				Rev:	AATATTGAAACCCTGTGGTTCC
AT5G04590	SIR	pENTR_SIR-Ct	truncated cDNA cloning	For:	CACCTTGTGTGATATAAAGACTGAATGG
				Rev:	TTGAGAAACTCCTTTGTATGTATCTATCAG
AT5G04590	SIR	pENTR_SIR-Ct2.1	truncated cDNA cloning	For:	CACCTTGTGTGATATAAAGACTGAATGG
				Rev:	CGACTAGACCGAGCTCAGCCAT
EHR8837772.1	cysI; EcSIR	pENTR_EcSIR	full-lenght cDNA cloning	For:	CACCATGAGCGAAAAACATCCAGGGCC
				Rev:	ATCCCACAAATCACGCGCCGGA
ONH78522.1	ScSIR	pENTR_ScSIR	full-lenght cDNA cloning	For:	CACCATGGAGCCAAAACCTGTTACAAACG
				Rev:	ATAGGCATCTTCAGACACATCTTC
AT4G34000	bZIP of ABF3	pENTR_bZIP	truncated cDNA cloning	For:	CACCGAGAAAGTGATTGAGAGAAGG
				Rev:	CTACCAGGGACCCGTCAATGTCC
