# Supplementary material for: Analysis of the quadruple lsu mutant reveals molecular determinants of the role of LSU proteins in sulfur assimilation in Arabidopsis
Source: Plant J. 2024 Nov 29;120(6):2919–36. doi: 10.1111/tpj.17155 (PMC11658185; doi:10.1111/tpj.17155)
Supplement: Supplementary file 6 — Table S5. The list of vectors and plasmids used in this work. [file TPJ-120-2919-s004.xlsx]

## Sheet: plasmids
Suppl. Table 5. The list of vectors and plasmids used in this work.
PLASMID	APPLICATION	REFERENCE
pENTR™ D/TOPO	Cloning CACC-PCR products	Invitrogen™ (Gateway® Entry vector)
pENTR_APS1	Cloning in Gateway system	Niemiro et al, 2020
pENTR_APS2	Cloning in Gateway system	this study
pENTR_APS3	Cloning in Gateway system	this study
pENTR_APS4	Cloning in Gateway system	this study
pENTR_APR1	Cloning in Gateway system	this study
pENTR_APR2	Cloning in Gateway system	this study
pENTR_APR3	Cloning in Gateway system	this study
pENTR_SIR	Cloning in Gateway system	this study
pENTR_LSU1	Cloning in Gateway system	Niemiro et al, 2020
pENTR_LSU2	Cloning in Gateway system	Niemiro et al, 2020
pENTR_LSU3	Cloning in Gateway system	Niemiro et al, 2020
pENTR_LSU4	Cloning in Gateway system	Niemiro et al, 2020
pENTR_bZIP	Cloning in Gateway system	this study
pENTR_APS1dTP	Cloning in Gateway system	this study
pENTR_APR1dTP	Cloning in Gateway system	this study
pENTR_SIRdTP	Cloning in Gateway system	this study
pENTR_SIRdCt	Cloning in Gateway system	this study
pENTR_SIR-Nt	Cloning in Gateway system	this study
pENTR_SIR-Ct	Cloning in Gateway system	this study
pENTR_SIR-Ct2.1	Cloning in Gateway system	this study
pENTR_SIRdFeS	Cloning in Gateway system	this study
pENTR_EcSIR	Cloning in Gateway system	this study
pENTR_ScSIR	Cloning in Gateway system	this study
Yeast Expression Vectors
pDEST_GBKT7	Encodes GAL4 Binding Domain (BD)	TAIR stock # CD3-764
pDEST_GADT7	Encodes GAL4 Activation Domain (AD)	TAIR stock # CD3-763
BD-APS1	BD in fusion with APS1; Y2H	this study
BD-APS2	BD in fusion with APS2; Y2H	this study
BD-APS3	BD in fusion with APS3; Y2H	this study
BD-APS4	BD in fusion with APS4; Y2H	this study
BD-APR1	BD in fusion with APR1; Y2H	this study
BD-APR2	BD in fusion with APR2; Y2H	this study
BD-APR3	BD in fusion with APR3; Y2H	this study
BD-SIR	BD in fusion with SIR; Y2H	this study
BD-LSU1	BD in fusion with LSU1; Y2H	this study
BD-LSU2	BD in fusion with LSU2; Y2H	this study
BD-LSU3	BD in fusion with LSU3; Y2H	this study
BD-LSU4	BD in fusion with LSU4; Y2H	this study
BD-bZIP	BD in fusion with bZIP; Y2H	this study
BD-APS1dTP	BD in fusion with truncated APS1; Y2H	this study
BD-APR1dTP	BD in fusion with truncated APR1; Y2H	this study
BD-SIRdTP	BD in fusion with truncated SIR; Y2H	this study
BD-SIRdCt	BD in fusion with truncated SIR; Y2H	this study
BD-SIR-Nt	BD in fusion with truncated SIR; Y2H	this study
BD-SIR-Ct	BD in fusion with truncated SIR; Y2H	this study
BD-SIR-Ct2.1	BD in fusion with truncated SIR; Y2H	this study
BD-SIRdFeS	BD in fusion with truncated SIR; Y2H	this study
BD-EcSIR	BD in fusion with EcSIR; Y2H	this study
BD-ScSIR	BD in fusion with ScSIR; Y2H	this study
AD-APS1	AD in fusion with APS1; Y2H	this study
AD-APS2	AD in fusion with APS2; Y2H	this study
AD-APS3	AD in fusion with APS3; Y2H	this study
AD-APS4	AD in fusion with APS4; Y2H	this study
AD-APR1	AD in fusion with APR1; Y2H	this study
AD-APR2	AD in fusion with APR2; Y2H	this study
AD-APR3	AD in fusion with APR3; Y2H	this study
AD-SIR	AD in fusion with SIR; Y2H	this study
AD-LSU1	AD in fusion with LSU1; Y2H	this study
AD-LSU2	AD in fusion with LSU2; Y2H	this study
AD-LSU3	AD in fusion with LSU3; Y2H	this study
AD-LSU4	AD in fusion with LSU4; Y2H	this study
AD-bZIP	AD in fusion with bZIP; Y2H	this study
AD-APS1dTP	AD in fusion with truncated APS1; Y2H	this study
AD-APR1dTP	AD in fusion with truncated APR1; Y2H	this study
AD-SIRdTP	AD in fusion with truncated SIR; Y2H	this study
AD-SIRdCt	AD in fusion with truncated SIR; Y2H	this study
AD-SIR-Nt	AD in fusion with truncated SIR; Y2H	this study
AD-SIR-Ct	AD in fusion with truncated SIR; Y2H	this study
AD-SIR-Ct2.1	AD in fusion with truncated SIR; Y2H	this study
AD-SIRdFeS	AD in fusion with truncated SIR; Y2H	this study
AD-EcSIR	AD in fusion with EcSIR; Y2H	this study
AD-ScSIR	AD in fusion with ScSIR; Y2H	this study
E. coli Expression Vectors
pDEST17	HIS-tag in N-terminus	Invitrogen™ (Gateway Destination vector)
HIS-SIR	HIS-tag in fusion with SIR	this study
HIS-LSU1	HIS-tag in fusion with SIR	this study
HIS-bZIP	HIS-tag in fusion with SIR	this study
Plant Expression Vectors
pSITE-nEYFP-C1	Encodes N-terminal half of YFP (nYFP for BiFC)	Chakrabarty et al.., 2007
pSITE-cEYFP-C1	Encodes C-terminal half of YFP (cYFP for BiFC)	Chakrabarty et al.., 2007
pSITE-cEYFP-N1	Encodes C-terminal half of YFP (cYFP for BiFC)	Chakrabarty et al.., 2007
nC-LSU1	nYFP in fusion with LSU1; BiFC	Niemiro et al, 2020
nC-LSU2	nYFP in fusion with LSU2; BiFC	Niemiro et al, 2020
nC-LSU3	nYFP in fusion with LSU3; BiFC	Niemiro et al, 2020
nC-LSU4	nYFP in fusion with LSU4; BiFC	Niemiro et al, 2020
cC-APS1	cYFP in fusion with APS1; BiFC	Niemiro et al, 2020
cN-APS2	cYFP in fusion with APS2; BiFC	this study
cN-APS3	cYFP in fusion with APS3; BiFC	this study
cN-APS4	cYFP in fusion with APS4; BiFC	this study
cN-APR1	cYFP in fusion with APR1; BiFC	this study
cN-APR2	cYFP in fusion with APR2; BiFC	this study
cN-APR3	cYFP in fusion with APR3; BiFC	this study
cN-SIR	cYFP in fusion with SIR; BiFC	this study
